# Supplementary material for: Transcriptomic analysis of the seminal vesicle response to the reproductive toxicant acrylamide
Source: BMC Genomics. 2021 Oct 8;22:728. doi: 10.1186/s12864-021-07951-1 (PMC8499523; doi:10.1186/s12864-021-07951-1)
Supplement: Supplementary file 1 — Additional file 1: Tables A1-A9. This additional file contains all supplemental tables for this manuscript. [file 12864_2021_7951_MOESM1_ESM.xlsx]

## Sheet: Table A1
Table A1. Mouse seminal vesicle transcriptomic analysis. Combined analysis of AA and C mouse seminal vesicle tissue using DEseq2 identified a total 17,258 assessable genes. These data were assessed and a comparative analysis of the seminal vesicle transcriptome from acrylamide versus control (PBS treated) animals was also completed . Genes were defined as differentially expressed when they met th…
Abundance ranking	GeneID	Control-Expression	Acrylamide-Expression	log2FoldChange (Acrylamide/Control)	Fold-change (Acrylamide/Con)	Padj	log10 Padj	Pvalue	Symbol	Phenotype
1	53878	6.27239e+06	5.20429e+06	-0.269314	0.829714	0.0211768	1.67414	0.000149326	Svs2
2	20944	5.82089e+06	4.79239e+06	-0.280495	0.823308	0.0209855	1.67808	0.000141857	Svs5
3	20941	3.60852e+06	2.92921e+06	-0.300897	0.811748	0.0068834	2.1622	3.07117e-05	Svs4
4	243377	2.03774e+06	1.90031e+06	-0.100735	0.932558	0.810742	0.0911176	0.183589	Svs1
5	20945	951511	850147	-0.162508	0.89347	0.659741	0.180627	0.0983535	Svs6
6	BGI_novel_G000662	939234	975469	0.0546108	1.03858	0.962166	0.01675	0.413713	NA
7	64335	808056	762012	-0.0846411	0.943019	0.964022	0.0159133	0.417598	Svs3a
8	329557	629225	592211	-0.0874646	0.941175	0.917418	0.0374327	0.321582	Svs3b
9	26366	569154	551185	-0.0462815	0.968429	0.989404	0.00462644	0.575141	Ceacam10
10	56872	510097	458225	-0.154717	0.898308	0.477108	0.321383	0.0423303	Pate4
11	20939	352815	299285	-0.237391	0.848278	0.450454	0.34635	0.0360379	Sva
12	77397	252949	217904	-0.215153	0.861455	0.235466	0.628072	0.00884124	9530003J23Rik
13	12010	242896	232222	-0.0648335	0.956056	0.964046	0.0159022	0.425045	B2m
14	77424	241709	219627	-0.138218	0.908641	0.8482	0.0715015	0.219957	Spinkl
15	235973	168644	146221	-0.205823	0.867044	0.936879	0.0283164	0.3509	A630095E13Rik
16	13627	93967.2	85949.8	-0.128663	0.914679	0.346732	0.460006	0.0193709	Eef1a1
17	319482	92441.5	86706.5	-0.0924007	0.937961	0.99148	0.00371597	0.937725	9530053A07Rik
18	23833	81971.3	70358.1	-0.220403	0.858326	0.373756	0.427412	0.0226429	Cd52
19	20730	61803	45578.6	-0.43932	0.737482	0.536597	0.270352	0.0582987	Spink1
20	12583	61087.3	56110.6	-0.122599	0.918532	0.577805	0.238219	0.0677978	Cdo1	male infertility, abnormal fertility/fecundity
21	56629	41934.5	33968.1	-0.303956	0.810028	0.0177358	1.75115	0.000101741	Dnase2b
22	53322	40554	35044.3	-0.210662	0.864141	0.129847	0.886569	0.00271611	Nucb2
23	331046	31429.5	28432	-0.144605	0.904627	0.99148	0.00371597	0.902947	Tgm4
24	20720	30191.2	28157.4	-0.100615	0.932635	0.783247	0.106101	0.163475	Serpine2	male infertility, abnormal seminal vesicle epithelium morphology, abnormal seminal vesicle fluid composition, abnormal seminal vesicle morphology, dilated seminal vesicles
25	22070	29000.6	24675.3	-0.233015	0.850855	0.000630609	3.20024	1.17149e-06	Tpt1
26	13629	28984.1	29145.5	0.00801356	1.00557	0.99148	0.00371597	0.920622	Eef2
27	16922	26124.2	23108.5	-0.176959	0.884565	0.350601	0.455187	0.0200715	Phyh
28	68171	25597.8	32686.7	0.352682	1.27693	0.989404	0.00462644	0.59904	D730048I06Rik
29	104009	24605.9	23041.9	-0.0947422	0.93644	0.796807	0.0986469	0.174217	Qsox1
30	18453	22095.2	20643.4	-0.0980486	0.934296	0.692188	0.159776	0.11487	P4hb
31	16432	20819.1	17789.5	-0.226879	0.854482	0.0467106	1.33058	0.000514256	Itm2b
32	12317	20611.5	18502.7	-0.155715	0.897688	0.77575	0.110278	0.157985	Calr
33	77552	20131.1	18086.4	-0.154516	0.898434	0.272971	0.563883	0.0116134	Shisa4
34	11837	19312.8	17443.3	-0.146887	0.903198	0.257221	0.589694	0.0106224	Rplp0
35	110954	17552.9	14424.8	-0.283153	0.821793	0.0261911	1.58185	0.000209062	Rpl10
36	12183	17150.4	15289.4	-0.165705	0.891493	0.717046	0.144453	0.127335	Bpgm
37	67891	16854.9	15164.8	-0.152443	0.899726	0.248091	0.605388	0.00980246	Rpl4
38	28146	16816	16094	-0.0633065	0.957068	0.946789	0.0237469	0.377481	Serp1
39	12484	16454.3	16438.2	-0.00141615	0.999019	0.996467	0.00153717	0.984279	Cd24a
40	14863	15801.7	19295.7	0.288203	1.22112	0.0761671	1.11823	0.00109012	Gstm2
41	14828	15561.2	14792.3	-0.0731051	0.95059	0.989404	0.00462644	0.566046	Hspa5
42	11475	15019.7	18340	0.288135	1.22106	0.83436	0.0786464	0.206939	Acta2
43	11928	14419.8	14073.5	-0.0350745	0.975981	0.989404	0.00462644	0.672749	Atp1a1
44	20393	14278.3	14698.6	0.0418546	1.02944	0.980202	0.0086846	0.465869	Sgk1
45	11677	13254.2	11771.6	-0.171142	0.888139	0.344449	0.462875	0.0189113	Akr1b3
46	11758	13189.9	12548.2	-0.071947	0.951353	0.989404	0.00462644	0.856157	Prdx6
47	67945	13019.5	10778.8	-0.272482	0.827894	0.0209855	1.67808	0.00014023	Rpl41
48	14325	12752.9	11586.3	-0.138407	0.908522	0.46141	0.335913	0.0384464	Ftl1
49	19988	12688.8	10715.1	-0.243915	0.84445	0.012389	1.90696	6.60442e-05	Rpl6
50	16785	12521.1	5773.87	-1.11675	0.46113	0.00188331	2.72508	5.45635e-06	Rpsa
51	26943	12464.5	12079.9	-0.0452156	0.969145	0.989404	0.00462644	0.553874	Serinc3
52	54192	12106.9	10922.2	-0.148562	0.902149	0.99148	0.00371597	0.891692	Pbsn
53	BGI_novel_G000193	11720.8	8765.72	-0.419129	0.747876	0.157602	0.802438	0.00393594	NA
54	13007	11671.4	13016.8	0.1574	1.11528	0.796622	0.0987478	0.173798	Csrp1
55	66805	11568.2	10555.7	-0.132152	0.912469	0.507689	0.294402	0.0502278	Tspan1
56	19672	11368.6	10059.9	-0.176429	0.884891	0.721834	0.141562	0.129733	Rcn1
57	14683	11315.4	10311.5	-0.13404	0.911276	0.196117	0.707484	0.00595466	Gnas
58	20088	11310.5	9007.27	-0.328507	0.79636	0.0257185	1.58975	0.000199691	Rps24
59	20044	11269.6	9080.58	-0.311583	0.805757	4.6807e-05	4.32969	4.61072e-08	Rps14
60	BGI_novel_G000347	11264.9	9615.47	-0.228404	0.853578	0.0262928	1.58016	0.000214815	NA
61	102857	11067.2	10617.8	-0.0598055	0.959393	0.982611	0.00761837	0.475398	Slc6a8
62	21345	11041	12365.8	0.163488	1.11999	0.860055	0.0654737	0.232049	Tagln
63	68292	10955.3	9783.72	-0.163178	0.893056	0.342546	0.46528	0.0186576	Stt3b
64	110611	10945.8	11197.7	0.0328268	1.02301	0.989404	0.00462644	0.686678	Hdlbp
65	11931	10850.4	9532.6	-0.186801	0.878552	0.817375	0.0875787	0.188345	Atp1b1
66	27370	10592.6	8583.72	-0.303382	0.81035	1.19109e-05	4.92405	8.28202e-09	Rps26
67	76808	10563.4	8994.06	-0.232032	0.851435	0.0311237	1.50691	0.000272319	Rpl18a
68	56040	10510.8	9273.02	-0.180766	0.882234	0.25946	0.58593	0.0107795	Rplp1
69	18458	10494.8	9812.9	-0.0969223	0.935026	0.874715	0.0581335	0.253293	Pabpc1
70	269261	10346.8	8196.47	-0.336116	0.792171	3.40601e-09	8.46775	3.94717e-13	Rpl12
71	14694	10290.8	8711.09	-0.24043	0.846493	0.000339284	3.46944	6.09446e-07	Rack1
72	66861	10190	10456.3	0.0372227	1.02614	0.989404	0.00462644	0.718352	Dnajc10
73	319195	10154.4	7973.86	-0.348759	0.785259	0.000174527	3.75814	2.73045e-07	Rpl17
74	15516	10146.2	9449.77	-0.102585	0.931363	0.977182	0.0100247	0.455914	Hsp90ab1
75	20102	10139.1	8824.21	-0.200393	0.870313	0.00237759	2.62386	7.30168e-06	Rps4x
76	19951	9894.57	7844.48	-0.33496	0.792806	6.47546e-06	5.18873	3.07164e-09	Rpl32
77	17183	9796.38	8464.5	-0.210824	0.864043	0.456772	0.340301	0.0375041	Matn4
78	11465	9794.15	9691.07	-0.0152635	0.989476	0.989404	0.00462644	0.864823	Actg1
79	14827	9780.37	9015.67	-0.117455	0.921812	0.810264	0.0913736	0.183199	Pdia3
80	19989	9710.83	8445.85	-0.201351	0.869735	0.0405369	1.39215	0.000420449	Rpl7
81	110213	9696.05	9053.28	-0.0989553	0.933709	0.784393	0.105466	0.165896	Tmbim6
82	14645	9618.97	11423.5	0.248053	1.1876	0.466899	0.330777	0.0395832	Glul
83	20115	9548.49	7829.12	-0.286422	0.819933	0.00291974	2.53466	9.99975e-06	Rps7
84	14319	9545.95	9027.05	-0.0806351	0.945641	0.915082	0.0385401	0.316016	Fth1
85	14461	9545.08	11431.1	0.260137	1.19759	0.309577	0.509231	0.0148887	Gata2
86	22027	9386.61	9263.95	-0.0189768	0.986932	0.989404	0.00462644	0.873611	Hsp90b1
87	19231	9026.18	7921.1	-0.188415	0.877569	0.0190902	1.71919	0.000120572	Ptma
88	20733	8794.75	7641.52	-0.202782	0.868873	0.0500981	1.30018	0.000598317	Spint2
89	100317	8762.26	8598.53	-0.0272132	0.981314	0.989404	0.00462644	0.674503	AU040320
90	17880	8754.72	11558	0.400754	1.3202	0.106692	0.971867	0.00192884	Myh11
91	67437	8730.13	8443.38	-0.0481825	0.967154	0.989404	0.00462644	0.57897	Ssr3
92	22228	8701.96	7274.18	-0.258556	0.835924	0.210365	0.677026	0.0069235	Ucp2
93	BGI_novel_G000600	8416.97	7108.4	-0.243777	0.844531	0.00804781	2.09432	3.73059e-05	NA
94	93684	8410.35	7413.71	-0.181969	0.881499	0.0488297	1.31132	0.00056022	Selenof
95	26451	8388.3	6818.4	-0.298946	0.812846	0.00389091	2.40995	1.39782e-05	Rpl27a
96	268449	8334.52	7324.28	-0.186412	0.878788	0.0190902	1.71919	0.000118179	Rpl23a
97	20116	8266.08	6977.94	-0.244403	0.844165	0.00467359	2.33035	1.84149e-05	Rps8
98	22190	8219.3	8366.44	0.0255985	1.0179	0.989404	0.00462644	0.787069	Ubc
99	22121	8188.44	6995.53	-0.227156	0.854317	0.0632577	1.19889	0.000843045	Rpl13a
100	19921	8104.98	6793.2	-0.254718	0.838151	0.0483354	1.31573	0.000540925	Rpl19
101	276770	8072.1	6821.14	-0.242931	0.845027	0.0578728	1.23753	0.000727686	Eif5a
102	16668	8035.51	7192.74	-0.159848	0.895119	0.389673	0.409299	0.0251533	Krt18
103	11947	7975.59	7236.95	-0.140209	0.907388	0.236538	0.6261	0.00889517	Atp5b
104	68581	7954.2	7759.16	-0.0358171	0.975479	0.960186	0.0176444	0.408079	Tmed10
105	11461	7817.18	7953.31	0.024907	1.01741	0.989404	0.00462644	0.791247	Actb
106	13346	7794.92	9965.42	0.354398	1.27845	0.648911	0.187815	0.0928785	Des
107	14950	7715.34	6756.2	-0.191518	0.875684	0.130732	0.883618	0.00278766	H13
108	27050	7626.6	6847.83	-0.155395	0.897887	0.191035	0.718888	0.00545718	Rps3
109	13690	7556.53	8242.23	0.12531	1.09074	0.21355	0.670501	0.00726164	Eif4g2
110	27176	7500.15	6596.54	-0.185209	0.879522	0.0223409	1.6509	0.000168288	Rpl7a
111	13207	7479.19	7274.25	-0.0400832	0.972599	0.964104	0.0158762	0.425182	Ddx5
112	66489	7458.3	6065.7	-0.298174	0.813281	0.000630609	3.20024	1.20582e-06	Rpl35
113	12797	7335.19	8400.44	0.195631	1.14522	0.73996	0.130792	0.138576	Cnn1
114	20054	7290.24	5929.53	-0.298049	0.813352	0.000761711	3.11821	1.50065e-06	Rps15
115	67398	7274.27	6943.84	-0.0670706	0.954574	0.946789	0.0237469	0.376365	Srpr
116	65019	7258.59	6510.32	-0.156963	0.896911	0.43861	0.357921	0.0335729	Rpl23
117	107684	7244.41	9670.24	0.416684	1.33486	0.0190902	1.71919	0.000118744	Coro2a
118	71853	7203.05	6803.17	-0.0824017	0.944484	0.986629	0.0058459	0.495114	Pdia6
119	20091	7187.81	6154.71	-0.223861	0.856271	0.00135627	2.86765	3.45787e-06	Rps3a1
120	BGI_novel_G000510	7159.43	4436.02	-0.69058	0.619605	0.119921	0.921104	0.0023569	NA
121	14598	7158.85	5925.21	-0.272861	0.827677	0.0359006	1.4449	0.000330757	Ggt1	infertility, male infertility
122	268373	7146.48	6349.35	-0.170624	0.888459	0.12668	0.897292	0.00260583	Ppia
123	67895	7049.78	6301.44	-0.161895	0.89385	0.628578	0.201641	0.0838808	Ppa1
124	26961	6971.2	6089.49	-0.195085	0.873521	0.0543618	1.26471	0.000676486	Rpl8
125	BGI_novel_G000416	6939.11	5574.91	-0.315804	0.803403	6.47546e-06	5.18873	3.57692e-09	NA
126	56431	6916.14	7136.96	0.0453424	1.03193	0.989404	0.00462644	0.514987	Dstn
127	17775	6869.29	6208.59	-0.145896	0.903818	0.426524	0.370056	0.031783	Laptm4a
128	67097	6838.29	5332.49	-0.358826	0.779799	6.47546e-06	5.18873	4.12737e-09	Rps10
129	19896	6738.24	5651.06	-0.253851	0.838655	0.000172722	3.76265	2.60214e-07	Rpl10a
130	13033	6715.86	6532.67	-0.039898	0.972724	0.989404	0.00462644	0.633565	Ctsd
131	76846	6659.91	5880.96	-0.17945	0.883039	0.155695	0.807725	0.00370789	Rps9
132	BGI_novel_G000683	6659.66	5692.7	-0.226337	0.854802	0.446271	0.350401	0.0349322	NA
133	15481	6658.65	6155.34	-0.113392	0.924412	0.970125	0.0131722	0.434551	Hspa8
134	19156	6605.7	6848.31	0.0520364	1.03673	0.844009	0.0736528	0.217082	Psap
135	20932	6583.22	6210.31	-0.0841298	0.943353	0.84523	0.0730253	0.21765	Surf4
136	67160	6579.73	6147.19	-0.098101	0.934262	0.6958	0.157516	0.116856	Eef1g
137	14433	6553.87	6481.71	-0.0159738	0.988989	0.989574	0.00455158	0.878045	Gapdh
138	BGI_novel_G000360	6475.68	6017	-0.105988	0.929168	0.895183	0.048088	0.286074	NA
139	19943	6474.42	5508.92	-0.23298	0.850875	0.173142	0.761597	0.00458488	Rpl28
140	20103	6438.92	5743.62	-0.164858	0.892016	0.329113	0.482655	0.0172966	Rps5
141	21386	6436.78	7074.74	0.136338	1.09911	0.325673	0.487219	0.0169602	Tbx3
142	15081	6434.26	5746.03	-0.16321	0.893036	0.239406	0.620864	0.00911404	H3f3b
143	227753	6414.03	6581.74	0.037239	1.02615	0.989404	0.00462644	0.669137	Gsn
144	71939	6385.69	5842.79	-0.128185	0.914982	0.608705	0.215593	0.0769762	Apol6
145	22004	6357.76	6839.82	0.105441	1.07582	0.966582	0.0147615	0.428851	Tpm2
146	56486	6340.91	5590.75	-0.181648	0.881695	0.208407	0.681088	0.00678668	Gabarap
147	20055	6334.53	5195.37	-0.286011	0.820167	5.57113e-05	4.25406	5.81065e-08	Rps16
148	19899	6277.26	5289.32	-0.247052	0.842616	0.0586042	1.23207	0.000741678	Rpl18
149	27207	6270.01	5131.41	-0.289115	0.818404	0.00145945	2.83581	3.8055e-06	Rps11
150	20661	6247.17	6390.73	0.0327771	1.02298	0.989404	0.00462644	0.66678	Sort1
151	20014	6240.29	6008.46	-0.0546171	0.96285	0.942518	0.0257101	0.356478	Rpn2
152	22003	6164.84	7348.74	0.253433	1.19204	0.417504	0.379339	0.0294416	Tpm1
153	12313	6095.37	5691.75	-0.0988399	0.933784	0.85255	0.0692799	0.223685	Calm1
154	20005	6058.71	5197.82	-0.221105	0.857908	0.0381748	1.41822	0.000362769	Rpl9
155	192176	5999.41	7856.71	0.389106	1.30958	0.0599911	1.22191	0.000777151	Flna
156	66111	5988.75	5369.12	-0.157569	0.896535	0.984578	0.00674988	0.485598	Tmed3
157	74840	5950.25	5238.56	-0.18378	0.880393	0.700573	0.154546	0.118372	Manf
158	11522	5819.63	4929.62	-0.23945	0.847068	0.624412	0.204529	0.0823828	Adh1
159	14797	5743.01	5190.81	-0.145846	0.903849	0.453374	0.343543	0.0367523	Aes
160	72265	5742.29	5006.85	-0.197724	0.871925	0.119921	0.921104	0.00236257	Tram1
161	69276	5737.7	5018.3	-0.193275	0.874618	0.0262928	1.58016	0.000213948	Sec62
162	14964	5732.36	5315.87	-0.108824	0.927344	0.989404	0.00462644	0.616616	H2-D1
163	67115	5706.27	4583.89	-0.315975	0.803308	0.000172722	3.76265	2.36785e-07	Rpl14
164	107358	5703.03	5583.72	-0.0305022	0.979079	0.989404	0.00462644	0.676919	Tm9sf3
165	211389	5687.42	5037.81	-0.174977	0.885782	0.246995	0.607312	0.00968448	Suox
166	17449	5670.53	5267.32	-0.106415	0.928894	0.679769	0.167638	0.109509	Mdh1
167	68565	5670.51	4690.96	-0.273596	0.827255	0.57239	0.242308	0.0661726	Mrps18a
168	66475	5658.52	4921.26	-0.201397	0.869708	0.109878	0.959087	0.00203738	Rps23
169	16691	5631.39	4871.9	-0.209007	0.865132	0.412641	0.384427	0.0289425	Krt8
170	68193	5593.93	4821.59	-0.214352	0.861933	0.0500981	1.30018	0.000586756	Rpl24
171	16669	5521.31	5361.3	-0.0424273	0.97102	0.989404	0.00462644	0.765719	Krt19
172	11840	5466.31	4922.07	-0.151303	0.900437	0.10321	0.986276	0.00180011	Arf1
173	77432	5465.67	4996.73	-0.129416	0.914202	0.99148	0.00371597	0.906161	9530002B09Rik
174	53421	5437.15	5179.79	-0.0699572	0.952666	0.944614	0.0247458	0.362253	Sec61a1
175	27367	5435.07	7552.7	0.474694	1.38962	0.989404	0.00462644	0.704742	Rpl3
176	16783	5423.01	5281.01	-0.0382797	0.973815	0.960186	0.0176444	0.406094	Lamp1
177	75956	5414.22	6458.97	0.254551	1.19296	0.00488492	2.31114	1.95306e-05	Srrm2
178	14228	5406.23	4757.42	-0.184441	0.87999	0.199037	0.701066	0.00615864	Fkbp4	male infertility
179	433181	5372.66	6186.87	0.203574	1.15155	0.989404	0.00462644	0.512133	Spink11
180	19047	5363.34	4763.37	-0.171149	0.888135	0.711608	0.147759	0.123931	Ppp1cc	male infertility
181	269181	5350.2	5428.2	0.0208814	1.01458	0.989404	0.00462644	0.662559	Mgat4a
182	19241	5329.75	4440.02	-0.263502	0.833063	0.0940546	1.02662	0.00155683	Tmsb4x
183	11674	5310.66	4677.83	-0.183051	0.880838	0.275517	0.559852	0.0118457	Aldoa
184	215615	5303.08	5068.13	-0.0653751	0.955697	0.973582	0.0116275	0.445325	Rnpep
185	22627	5301.89	4906.7	-0.111752	0.925463	0.492227	0.307835	0.0470353	Ywhae
186	67025	5284.28	4339.85	-0.284061	0.821276	0.0132914	1.87643	7.3165e-05	Rpl11
187	11421	5183.03	4864.85	-0.0914026	0.93861	0.948022	0.0231816	0.381565	Ace	reduced male fertility, abnormal seminal vesicle morphology
188	BGI_novel_G000561	5164.53	4742.87	-0.122877	0.918355	0.819131	0.0866466	0.190803	NA
189	65113	5157.21	4904.44	-0.0725029	0.950987	0.949179	0.0226519	0.386877	Ndfip1
190	12527	5126.5	4549.77	-0.172182	0.887499	0.748177	0.125995	0.142885	Cd9
191	11468	5099.7	7778.02	0.608991	1.52519	0.470142	0.327771	0.0402364	Actg2
192	17341	5087.59	4778.65	-0.0903783	0.939276	0.87984	0.0555964	0.259853	Bhlha15
193	67475	5075.53	5043.07	-0.00925562	0.993605	0.99148	0.00371597	0.887516	Ero1lb
194	14862	5035.63	5574.7	0.14672	1.10705	0.640864	0.193234	0.0892864	Gstm1
195	BGI_novel_G000418	4965.95	4170.56	-0.251829	0.839831	0.076185	1.11813	0.00109479	NA
196	BGI_novel_G000126	4946.98	4275.12	-0.210583	0.864188	0.00829572	2.08115	4.01605e-05	NA
197	57294	4932.53	4180.54	-0.23864	0.847544	0.0219956	1.65766	0.000161864	Rps27
198	212307	4919.36	4935.98	0.00486497	1.00338	0.991522	0.00369746	0.962681	Mapre2
199	19012	4899.48	3930.8	-0.317805	0.80229	0.331006	0.480164	0.0175282	Plpp1
200	378702	4889.64	4488.78	-0.123406	0.918018	0.497013	0.303633	0.0481661	Serf2
201	20832	4864.16	4173.54	-0.220921	0.858017	0.01123	1.94962	5.85642e-05	Ssr4
202	17999	4853.4	5174.55	0.0924391	1.06617	0.525385	0.279523	0.0545842	Nedd4
203	107589	4824.77	6051.49	0.326829	1.25425	0.0737288	1.13236	0.00104668	Mylk
204	114641	4806.18	4121.35	-0.221773	0.857511	0.0261911	1.58185	0.000210949	Rpl31
205	19122	4804.61	4747.47	-0.0172605	0.988107	0.989404	0.00462644	0.872523	Prnp	male infertility
206	109154	4802.07	4949.26	0.0435562	1.03065	0.989404	0.00462644	0.671779	Mlec
207	17904	4794.62	4679.11	-0.0351834	0.975908	0.989404	0.00462644	0.687358	Myl6
208	11816	4791.48	4486.55	-0.0948645	0.93636	0.989404	0.00462644	0.552347	Apoe
209	13010	4765.23	4642.07	-0.0377777	0.974154	0.989404	0.00462644	0.557676	Cst3
210	11946	4749.67	4482.31	-0.0835822	0.943712	0.575639	0.23985	0.0671926	Atp5a1
211	270106	4746.32	3802.34	-0.319924	0.801112	0.028236	1.5492	0.0002356	Rpl13
212	20084	4734.04	4016.77	-0.237035	0.848487	0.0532037	1.27406	0.00065048	Rps18
213	20250	4716.59	5404.4	0.196391	1.14583	0.446271	0.350401	0.0346762	Scd2
214	BGI_novel_G000042	4683.9	3619.42	-0.371953	0.772736	0.000339284	3.46944	5.99449e-07	NA
215	BGI_novel_G000531	4679	3577.17	-0.387384	0.764515	0.000172722	3.76265	2.14817e-07	NA
216	103963	4658.58	4439.68	-0.069433	0.953012	0.986194	0.00603786	0.49254	Rpn1
217	76192	4652.92	4202.51	-0.146885	0.903199	0.63649	0.196209	0.0878305	Abhd12
218	19933	4650.79	2227.64	-1.06196	0.478981	0.573086	0.24178	0.0664505	Rpl21
219	58810	4612.85	4140.96	-0.155695	0.8977	0.187051	0.72804	0.00521333	Akr1a1
220	13661	4611.57	4531.63	-0.0252295	0.982664	0.989404	0.00462644	0.717262	Ehf
221	11843	4598.49	4346.08	-0.0814443	0.945111	0.902572	0.0445184	0.300606	Arf4
222	BGI_novel_G000530	4596.62	3780.86	-0.281859	0.822531	0.0209855	1.67808	0.000139545	NA
223	192197	4585.95	3951.22	-0.214922	0.861593	0.193304	0.713759	0.00557802	Bcas3
224	192662	4573.84	4320.23	-0.0822981	0.944552	0.868495	0.0612327	0.243262	Arhgdia
225	232798	4572	4612.45	0.0127107	1.00885	0.989404	0.00462644	0.829685	Leng8
226	75617	4559.22	3575.89	-0.350484	0.784321	0.000172722	3.76265	2.57795e-07	Rps25
227	74136	4533.98	3627.67	-0.321733	0.800108	0.00617453	2.2094	2.68334e-05	Sec14l1
228	17938	4526.73	4095.17	-0.144545	0.904665	0.303314	0.518107	0.014359	Naca
229	14977	4504.79	4268.01	-0.0778972	0.947438	0.893488	0.0489114	0.28095	Slc39a7
230	269523	4486.54	4713.28	0.0711268	1.05054	0.9889	0.00484775	0.500803	Vcp
231	12631	4460.01	4265.54	-0.0643191	0.956397	0.918504	0.0369188	0.323164	Cfl1
232	11848	4457.1	3982.65	-0.162377	0.893552	0.0996124	1.00169	0.00169696	Rhoa
233	12847	4447.55	4545.91	0.0315581	1.02212	0.989404	0.00462644	0.631029	Copa
234	50722	4444.78	3708.66	-0.261216	0.834384	0.133309	0.875141	0.0029353	Dkkl1
235	11740	4436.3	3921.83	-0.177832	0.884031	0.104165	0.982278	0.00186341	Slc25a5
236	20384	4424.61	4297.69	-0.0419888	0.971315	0.989404	0.00462644	0.616229	Srsf5
237	22375	4423.81	4936.4	0.158169	1.11587	0.759765	0.119321	0.148141	Wars
238	11459	4422.46	5954.53	0.42914	1.34643	0.635905	0.196608	0.086812	Acta1
239	66624	4405.05	3989.56	-0.142931	0.905677	0.419264	0.377513	0.0300758	Spcs2
240	13711	4403.13	4179.72	-0.0751234	0.949261	0.94555	0.0243156	0.36843	Elf5
241	243376	4385.25	4889.38	0.156993	1.11496	0.989404	0.00462644	0.508171	Doxl2
242	13664	4380.36	4032.22	-0.119475	0.920523	0.651849	0.185853	0.0943195	Eif1a
243	268903	4352.13	3920.85	-0.150555	0.900904	0.602575	0.219989	0.0749291	Nrip1	abnormal fertility/fecundity
244	109624	4298.42	5166.85	0.265478	1.20203	0.185423	0.731835	0.00512498	Cald1
245	19941	4275.05	2889.09	-0.565324	0.675804	0.989404	0.00462644	0.592803	Rpl26
246	BGI_novel_G000476	4254.34	3829.7	-0.151702	0.900188	0.902467	0.0445685	0.300265	NA
247	12215	4245.42	3924.14	-0.113531	0.924323	0.691344	0.160306	0.114437	Bsg	male infertility
248	20226	4218.2	4038.29	-0.0628822	0.95735	0.915082	0.0385401	0.317683	Sars
249	81535	4187.84	4130.54	-0.0198736	0.986319	0.989404	0.00462644	0.756778	Sgpp1
250	14719	4168.54	3759.89	-0.148849	0.90197	0.577406	0.238518	0.0676222	Got2
251	50770	4140.94	4706.81	0.184794	1.13665	0.0483354	1.31573	0.000540889	Atp11a
252	16784	4093.64	3804.3	-0.105754	0.929319	0.794796	0.0997444	0.17221	Lamp2
253	13200	4087.42	3950.14	-0.0492876	0.966413	0.989404	0.00462644	0.507648	Ddost
254	213827	4079.53	4171.87	0.0322902	1.02263	0.989404	0.00462644	0.631608	Arcn1
255	16525	4074.65	3151.06	-0.370839	0.773333	6.00021e-06	5.22183	2.08606e-09	Kcnk1
256	13135	4073.2	3531.5	-0.205878	0.867011	0.204103	0.69015	0.00656376	Dad1
257	19035	4052.93	3722.77	-0.122586	0.918539	0.348479	0.457823	0.0196898	Ppib
258	53379	4052.13	4274.06	0.0769247	1.05477	0.716877	0.144556	0.126835	Hnrnpa2b1
259	20068	4042.67	3280.53	-0.301381	0.811475	0.000199228	3.70065	3.34778e-07	Rps17
260	22262	4015.95	4043.72	0.00994187	1.00691	0.99148	0.00371597	0.906155	Uox
261	67458	3998.3	3671.16	-0.123148	0.918182	0.627634	0.202293	0.0835938	Ergic1
262	12759	3993.15	3495.77	-0.191918	0.875441	0.796807	0.0986469	0.174186	Clu
263	229663	3974.58	3719.56	-0.0956711	0.935837	0.468237	0.329534	0.0398575	Csde1
264	20085	3974.34	3372.55	-0.236878	0.848579	0.0979708	1.0089	0.00164061	Rps19
265	12336	3970.12	3181.77	-0.319356	0.801428	3.10279e-05	4.50825	2.51704e-08	Capns1
266	11732	3965.97	3768.1	-0.0738382	0.950107	0.899404	0.0460451	0.295024	Ank
267	20539	3955.51	3983.45	0.0101559	1.00706	0.99148	0.00371597	0.885472	Slc7a5
268	105245	3942.72	3738.56	-0.0767067	0.94822	0.910835	0.0405604	0.309983	Txndc5
269	27981	3914.12	3780.65	-0.050054	0.9659	0.989404	0.00462644	0.588016	Rsrp1
270	70757	3902.75	3530.81	-0.144491	0.904698	0.74178	0.129725	0.139132	Hacd2
271	11911	3882.39	3600.42	-0.108777	0.927374	0.896963	0.0472256	0.288343	Atf4	male infertility, reduced male fertility
272	26562	3878.3	3769.91	-0.0408922	0.972054	0.989404	0.00462644	0.651231	Ncdn
273	66855	3854.13	3711.59	-0.0543681	0.963016	0.893648	0.0488334	0.282909	Tcf25
274	BGI_novel_G000286	3853.58	3150.96	-0.290407	0.817671	0.000172722	3.76265	2.59968e-07	NA
275	18643	3848.67	3534.71	-0.122769	0.918423	0.682878	0.165657	0.110911	Pfn1
276	21346	3830.91	3459.67	-0.147052	0.903094	0.854376	0.0683511	0.225111	Tagln2
277	76299	3815.1	3474.88	-0.134761	0.910821	0.318239	0.497246	0.0163187	Erp44
278	12330	3764.82	3799.43	0.0131999	1.00919	0.989404	0.00462644	0.832561	Canx
279	BGI_novel_G000681	3764.63	4005.9	0.0896186	1.06409	0.983461	0.00724273	0.480201	NA
280	21677	3751.82	3255.21	-0.204842	0.867634	0.166345	0.77899	0.00433742	Tead2
281	55949	3750.45	3265.04	-0.199962	0.870573	0.122418	0.912153	0.00244894	Eef1b2
282	BGI_novel_G000415	3744.63	9801.05	1.38811	2.61736	0.818904	0.086767	0.189592	NA
283	269587	3728.65	4394.73	0.237122	1.17864	0.0060279	2.21983	2.54975e-05	Epb41
284	81910	3726.69	3796.34	0.026716	1.01869	0.989404	0.00462644	0.758346	Rrbp1
285	68066	3723.5	3326.47	-0.162669	0.893371	0.282136	0.549542	0.0121995	Slc25a39
286	26949	3682.91	3273.74	-0.169907	0.8889	0.344998	0.462183	0.0190911	Vat1
287	78294	3663.94	3147.6	-0.219144	0.859075	0.294412	0.531045	0.0136305	Rps27a
288	12314	3663.22	3332.8	-0.136374	0.909803	0.341232	0.46695	0.0185465	Calm2
289	21857	3647.87	2227.54	-0.711601	0.610642	0.316591	0.499501	0.015813	Timp1
290	14688	3647.37	3401.67	-0.100615	0.932635	0.591083	0.228351	0.0713766	Gnb1
291	218335	3645.26	3555.76	-0.0358619	0.975449	0.989404	0.00462644	0.62253	Clptm1l
292	68137	3627.12	3385.97	-0.0992529	0.933516	0.778207	0.108905	0.161493	Kdelr1
293	100037258	3624.06	3430.46	-0.0792048	0.946579	0.906657	0.0425572	0.304495	Dnajc3
294	19116	3612.2	3735.98	0.0486079	1.03427	0.972717	0.0120137	0.438014	Prlr	male infertility, reduced male fertility, increased seminal vesicle weight
295	57911	3609.65	3671.27	0.0244195	1.01707	0.99148	0.00371597	0.928176	Gsdma
296	216440	3600.81	3732.63	0.0518693	1.03661	0.989404	0.00462644	0.562617	Os9
297	67040	3580.38	3808.64	0.0891636	1.06375	0.832253	0.0797444	0.201439	Ddx17
298	15384	3575.64	3296.42	-0.1173	0.921912	0.645289	0.190246	0.0908594	Hnrnpab
299	20655	3556.98	3191.81	-0.156279	0.897336	0.563362	0.249213	0.0640792	Sod1
300	14470	3554.1	3201.47	-0.150749	0.900783	0.116414	0.933995	0.00224625	Rabac1
301	108096	3549.62	3285.26	-0.111658	0.925524	0.864503	0.0632335	0.238708	Slco1a5
302	17159	3546.1	3136.56	-0.177048	0.884511	0.989404	0.00462644	0.5871	Man2b1
303	22350	3509.02	3610.07	0.0409592	1.0288	0.989404	0.00462644	0.740629	Ezr
304	14569	3495.55	3289.12	-0.0878155	0.940946	0.849165	0.071008	0.221043	Gdi2
305	BGI_novel_G000675	3476.72	181.344	-4.26093	0.0521594	0.0209855	1.67808	0.000142706	NA
306	66105	3472.04	3265.08	-0.0886658	0.940392	0.771368	0.112739	0.154838	Ube2d3
307	67186	3464.27	2906.73	-0.253154	0.83906	0.120277	0.919817	0.00239746	Rplp2
308	54128	3459.71	3034.65	-0.189119	0.877141	0.0527387	1.27787	0.000641739	Pmm2
309	12540	3459.43	3350.93	-0.0459742	0.968636	0.984578	0.00674988	0.485317	Cdc42
310	20637	3458.15	3676.97	0.0885157	1.06328	0.791938	0.101309	0.170686	Snrnp70
311	18407	3455.66	3347.37	-0.045931	0.968664	0.989404	0.00462644	0.867882	Orm3
312	21385	3441.64	3650.74	0.0850914	1.06075	0.88282	0.0541277	0.265067	Tbx2
313	17254	3438.97	3079.22	-0.15941	0.895391	0.532746	0.27348	0.0568483	Slc3a2
314	16859	3432.12	3406.51	-0.0108062	0.992538	0.99148	0.00371597	0.943037	Lgals9
315	13194	3427.07	3343.94	-0.0354236	0.975745	0.989404	0.00462644	0.570433	Ddb1
316	22201	3424.95	3447.49	0.00946368	1.00658	0.99148	0.00371597	0.901499	Uba1
317	64209	3409.28	3249.04	-0.0694524	0.953	0.989404	0.00462644	0.550195	Herpud1
318	192212	3406.48	3394.68	-0.00500997	0.996533	0.99148	0.00371597	0.951421	Prom2
319	12443	3404.29	3591.99	0.0774287	1.05514	0.989404	0.00462644	0.522505	Ccnd1
320	22433	3397.69	3034.22	-0.163233	0.893022	0.272066	0.565326	0.0114777	Xbp1
321	66483	3397.27	2918.58	-0.219108	0.859096	0.0796754	1.09868	0.0011588	Rpl36al
322	22187	3396.28	5674.4	0.740512	1.67077	0.510611	0.29191	0.0510845	Ubb	male infertility
323	619547	3390.2	2812.85	-0.269338	0.8297	0.0161577	1.79162	9.1752e-05	Rpl34-ps1
324	67427	3379.85	2800.11	-0.271476	0.828472	0.0500981	1.30018	0.000587523	Rps20
325	22608	3375.05	3119.9	-0.113412	0.924399	0.390264	0.408642	0.0252696	Ybx1
326	12785	3365.68	3042.42	-0.14568	0.903953	0.226975	0.644022	0.00833829	Cnbp
327	208643	3359.38	3712.9	0.144351	1.10523	0.331792	0.479134	0.0176644	Eif4g1
328	27053	3323.38	2900.48	-0.196357	0.872752	0.748177	0.125995	0.14234	Asns
329	13682	3307.71	3273.82	-0.014855	0.989756	0.989404	0.00462644	0.796911	Eif4a2
330	53599	3297.35	3431.76	0.0576439	1.04076	0.977182	0.0100247	0.457141	Cd164
331	17913	3274.68	3260.38	-0.00631514	0.995632	0.99148	0.00371597	0.933834	Myo1c
332	12616	3267.18	3037.94	-0.104949	0.929838	0.63895	0.194533	0.0886367	Cenpb	abnormal fertility/fecundity
333	66256	3260.9	2925.12	-0.156775	0.897028	0.773949	0.111287	0.156629	Ssr2
334	20168	3247.22	3180.45	-0.0299772	0.979436	0.989404	0.00462644	0.605416	Rtn3
335	60595	3244.98	3131.37	-0.0514152	0.964989	0.964046	0.0159022	0.423144	Actn4
336	12282	3242.35	3335.11	0.0406958	1.02861	0.989404	0.00462644	0.782524	Hyou1
337	12925	3241.84	2575.06	-0.332206	0.794321	0.761053	0.118585	0.149538	Crip1
338	13030	3227.13	3292.93	0.0291219	1.02039	0.989404	0.00462644	0.624865	Ctsb
339	403088	3226.26	4476.63	0.472548	1.38756	0.989404	0.00462644	0.621514	Tcaf3
340	19324	3211.31	3075.52	-0.062334	0.957713	0.946789	0.0237469	0.378984	Rab1a
341	97541	3203.83	2998.59	-0.0955101	0.935941	0.51266	0.290171	0.0520395	Qars
342	13800	3201.33	3163.29	-0.017244	0.988119	0.989404	0.00462644	0.784263	Enah
343	19268	3200.78	3500.45	0.129116	1.09362	0.432004	0.364512	0.0325918	Ptprf
344	20280	3200.18	3029.81	-0.0789254	0.946763	0.892982	0.0491573	0.279236	Scp2
345	103784	3197.96	3542.88	0.147772	1.10786	0.852034	0.0695429	0.223401	Wdr92
346	20918	3182.88	2736.32	-0.218095	0.8597	0.0484181	1.31499	0.000548721	Eif1
347	14462	3177.82	3013.18	-0.0767494	0.948192	0.981926	0.00792105	0.469475	Gata3
348	71207	3170.9	2903.16	-0.127267	0.915564	0.734625	0.133934	0.135193	Nudt4
349	20090	3162.02	2600.75	-0.281919	0.822496	0.00829572	2.08115	3.93115e-05	Rps29
350	667277	3155.35	3448.61	0.128217	1.09294	0.99148	0.00371597	0.920335	C1rb
351	70231	3145.51	2896.08	-0.119193	0.920702	0.63882	0.194621	0.0885423	Gorasp2
352	93692	3140.76	2743.18	-0.195267	0.873411	0.155129	0.809308	0.00366743	Glrx
353	16562	3132.66	3260.22	0.0575822	1.04072	0.960186	0.0176444	0.405457	Kif1c
354	107449	3132.52	3256.27	0.0558961	1.0395	0.932973	0.0301309	0.346364	Unc5b
355	68552	3128.3	2943.08	-0.0880525	0.940792	0.832253	0.0797444	0.201718	Smim14
356	67963	3121.3	2943.23	-0.0847432	0.942952	0.789501	0.102648	0.169094	Npc2
357	56374	3120.85	2800.42	-0.156297	0.897326	0.476497	0.32194	0.0420503	Tmem59
358	27360	3119.88	3157.74	0.0174039	1.01214	0.989404	0.00462644	0.843392	Add3
359	19353	3112.22	3083.92	-0.0131771	0.990908	0.989404	0.00462644	0.78712	Rac1
360	69162	3111.67	3194.05	0.037696	1.02647	0.989404	0.00462644	0.635354	Sec31a
361	227613	3110.27	2899.22	-0.101377	0.932143	0.947993	0.0231951	0.381198	Tubb4b
362	53817	3103.57	3013.47	-0.0425006	0.97097	0.989404	0.00462644	0.570174	Ddx39b
363	52639	3096.01	2928.28	-0.0803545	0.945825	0.980202	0.0086846	0.465747	Wipi1
364	12739	3086.35	2564.23	-0.267376	0.83083	0.154863	0.810054	0.00362144	Cldn3
365	20496	3075.27	2518.77	-0.287994	0.81904	0.274202	0.561929	0.0117098	Slc12a2
366	67887	3058.57	2949.91	-0.052187	0.964473	0.952564	0.0211057	0.393019	Saraf
367	64058	3046.63	2462.79	-0.306924	0.808363	0.252615	0.59754	0.0101934	Perp
368	98758	3040	2916.36	-0.0599003	0.95933	0.895109	0.0481241	0.284487	Hnrnpf
369	18521	3017.94	2807.43	-0.104311	0.930249	0.786784	0.104145	0.167671	Pcbp2
370	19349	3003.36	3003.82	0.000218889	1.00015	0.999943	2.46918e-05	0.996969	Rab7
371	15387	3003.33	2873.07	-0.0639687	0.956629	0.931882	0.0306391	0.3433	Hnrnpk
372	67456	2993.07	2911.31	-0.0399568	0.972684	0.989404	0.00462644	0.509331	Ergic2
373	66212	2985.73	2492.88	-0.260269	0.834932	0.0185908	1.7307	0.000112032	Sec61b
374	19340	2978.94	2732.06	-0.12481	0.917125	0.522823	0.281645	0.0540758	Rab3d
375	67976	2974.59	2797.23	-0.0886893	0.940377	0.777374	0.10937	0.159965	Trabd
376	18412	2972.48	2933.69	-0.0189506	0.98695	0.989404	0.00462644	0.811534	Sqstm1
377	69202	2966.7	2687.77	-0.142449	0.90598	0.669687	0.174128	0.103974	Ptms
378	66481	2963.09	2297.41	-0.367095	0.775342	0.00188331	2.72508	5.32258e-06	Rps21
379	18477	2958.66	2654.13	-0.156705	0.897071	0.225715	0.64644	0.00820381	Prdx1
380	104886	2955.42	2815.8	-0.0698181	0.952758	0.946661	0.0238057	0.372547	Rab15
381	216350	2954.03	2952.48	-0.000756271	0.999476	0.999596	0.000175683	0.995317	Tspan8
382	68052	2953.42	2478.87	-0.252702	0.839323	0.0348201	1.45817	0.000318784	Rps13
383	13205	2950.17	3302.29	0.162669	1.11936	0.690242	0.160999	0.114107	Ddx3x
384	56018	2947.39	2550.45	-0.208686	0.865325	0.0440504	1.35605	0.000469653	Stard10
385	56375	2946.42	2667.28	-0.143593	0.905262	0.466899	0.330777	0.0396517	B4galt4
386	12095	2940.62	1844.77	-0.67268	0.62734	0.950167	0.0221999	0.388624	Bglap3
387	15078	2937.82	2570.98	-0.192427	0.875133	0.319256	0.495861	0.0164826	H3f3a
388	13482	2920.54	2786.93	-0.067561	0.95425	0.989404	0.00462644	0.503121	Dpp4
389	12388	2920.41	2992.3	0.0350848	1.02462	0.989404	0.00462644	0.60828	Ctnnd1
390	56248	2913.89	2770.52	-0.07279	0.950797	0.83991	0.0757673	0.212489	Ak3
391	140740	2889.96	2812.19	-0.0393565	0.973089	0.986194	0.00603786	0.488895	Sec63
392	66251	2885.15	2769.22	-0.0591629	0.959821	0.944614	0.0247458	0.366839	Arfgap3
393	66734	2874.38	2542.39	-0.17707	0.884497	0.316085	0.500196	0.0157018	Map1lc3a
394	17025	2871.25	2532.06	-0.181367	0.881867	0.336117	0.47351	0.0181516	Alad
395	76687	2869.92	2759.43	-0.056641	0.9615	0.986194	0.00603786	0.492608	Spcs3
396	14678	2865.84	2878.47	0.00634435	1.00441	0.99148	0.00371597	0.932896	Gnai2
397	18746	2854.27	2959.99	0.0524684	1.03704	0.97545	0.010795	0.450972	Pkm
398	53761	2851.51	3221.08	0.175816	1.1296	0.295057	0.530095	0.0137629	Prrc2a
399	18824	2850.33	2567.84	-0.150569	0.900895	0.4937	0.306537	0.0474019	Plp2
400	19946	2833.8	2322.1	-0.287313	0.819427	0.497013	0.303633	0.0481782	Rpl30
401	56398	2832.09	3156.37	0.156398	1.1145	0.635896	0.196614	0.0866628	Chp1
402	50797	2830.03	2891.91	0.0312047	1.02187	0.989404	0.00462644	0.630738	Copb2
403	53618	2828.37	2488.66	-0.184604	0.87989	0.60077	0.221292	0.0738691	Fut8
404	66494	2820.07	2535.93	-0.153213	0.899246	0.282796	0.548527	0.0123881	Prelid1
405	18010	2809.25	2078.31	-0.43478	0.739807	0.156316	0.805998	0.00379628	Neu1
406	BGI_novel_G000474	2790.12	3089.39	0.146993	1.10726	0.99148	0.00371597	0.932355	NA
407	98932	2788.09	3070.98	0.139422	1.10146	0.934621	0.0293646	0.348621	Myl9
408	BGI_novel_G000316	2785.62	3112.54	0.160095	1.11736	0.838407	0.0765453	0.210662	NA
409	23994	2780.13	2618.15	-0.0866009	0.941739	0.898848	0.0463138	0.292458	Dazap2
410	56463	2775.45	2670.63	-0.0555418	0.962233	0.944614	0.0247458	0.362687	Snd1
411	20530	2773.56	2427.61	-0.192205	0.875267	0.777913	0.109069	0.160599	Slc31a2
412	66043	2770.25	2526.31	-0.132984	0.911943	0.579285	0.237107	0.0684415	Atp5d
413	80744	2761.83	965.053	-1.51695	0.349425	0.817375	0.0875787	0.18796	Cwc22
414	16149	2754.91	3743.07	0.44222	1.35869	0.832253	0.0797444	0.202135	Cd74
415	73167	2751.39	2319.85	-0.24613	0.843155	0.214969	0.667625	0.00750191	Arhgap8
416	192113	2744.11	2712.19	-0.0168816	0.988367	0.989404	0.00462644	0.818337	Atp12a
417	229534	2734.51	2758.42	0.0125606	1.00874	0.989404	0.00462644	0.836191	Pbxip1
418	59042	2731.79	2371.56	-0.204013	0.868132	0.227163	0.643662	0.00838469	Cope
419	338367	2730.88	2881.4	0.0774036	1.05512	0.90356	0.0440431	0.301989	Myo1d
420	16412	2726.86	2950.82	0.113873	1.08213	0.421964	0.374724	0.0306852	Itgb1
421	18674	2725.56	2511.33	-0.118101	0.9214	0.572197	0.242454	0.0660789	Slc25a3
422	94280	2724.93	2502.35	-0.122935	0.918317	0.584466	0.233241	0.0696293	Sfxn3
423	21985	2724.54	2623.67	-0.0544296	0.962975	0.989404	0.00462644	0.583953	Tpd52
424	11975	2715.05	2740.48	0.0134484	1.00937	0.989404	0.00462644	0.794185	Atp6v0a1
425	193813	2708.88	2423.53	-0.160583	0.894663	0.194026	0.71214	0.00567316	Mcfd2
426	67511	2706.84	2511.26	-0.108199	0.927746	0.651849	0.185853	0.094427	Tmed9
427	67068	2705.02	2344.44	-0.206396	0.8667	0.970125	0.0131722	0.433814	Dynlrb1
428	11938	2703.98	3018.93	0.158953	1.11648	0.485795	0.313547	0.0447569	Atp2a2
429	30853	2700.89	2521.05	-0.0994079	0.933416	0.832253	0.0797444	0.202522	Mlf2
430	52857	2700.35	2736.48	0.0191783	1.01338	0.989404	0.00462644	0.80646	Gramd1a
431	218490	2698.36	2425.8	-0.153622	0.89899	0.624951	0.204154	0.0827727	Btf3
432	18103	2690.92	2216.55	-0.279784	0.823714	0.000820828	3.08575	1.67341e-06	Nme2
433	83431	2690.02	2243.06	-0.262152	0.833843	0.588743	0.230074	0.0708211	Ndel1
434	14824	2688.66	2596.96	-0.0500664	0.965892	0.926959	0.0329396	0.336182	Grn
435	12041	2674.14	2591.35	-0.0453706	0.969041	0.946789	0.0237469	0.37905	Bckdk	reduced fertility
436	67671	2660.18	2138.63	-0.314837	0.803942	0.0912641	1.0397	0.00149128	Rpl38
437	53872	2654.44	2644.27	-0.00554104	0.996167	0.99148	0.00371597	0.925781	Caprin1
438	11951	2653.38	2224.68	-0.254233	0.838433	0.0538105	1.26913	0.000661016	Atp5g1
439	15519	2646.6	2642.17	-0.00241696	0.998326	0.99532	0.00203716	0.978422	Hsp90aa1	male infertility
440	12385	2644.97	2591.24	-0.0296082	0.979686	0.989404	0.00462644	0.663812	Ctnna1
441	66500	2635.34	2506.64	-0.0722328	0.951165	0.896963	0.0472256	0.288226	Slc30a7
442	14707	2633.84	2307.12	-0.191073	0.875954	0.24632	0.6085	0.00961988	Gng5
443	53869	2632.07	2196.9	-0.260728	0.834666	0.0599911	1.22191	0.000777005	Rab11a
444	16011	2631.72	3599.56	0.451816	1.36776	0.000820828	3.08575	1.7598e-06	Igfbp5
445	67281	2627.89	2055.02	-0.354757	0.782001	0.00299491	2.52362	1.05858e-05	Rpl37
446	76795	2624.18	2545.73	-0.043786	0.970106	0.989404	0.00462644	0.535881	Tbc1d9b
447	20338	2622.91	2749.11	0.0677967	1.04811	0.981926	0.00792105	0.473464	Sel1l
448	68796	2612.51	2539.43	-0.040933	0.972026	0.989404	0.00462644	0.602887	Tmem214
449	14751	2607.43	2544.49	-0.0352501	0.975863	0.989404	0.00462644	0.690923	Gpi1
450	72674	2607.28	2603.46	-0.0021158	0.998535	0.994332	0.00246853	0.97445	Adipor1
451	11429	2602.06	2490.59	-0.063172	0.957157	0.946909	0.0236917	0.380012	Aco2
452	110695	2600.15	2398.5	-0.116464	0.922445	0.622643	0.205761	0.0815735	Aldh7a1
453	12453	2596.75	2509.86	-0.0491024	0.966537	0.989404	0.00462644	0.603901	Ccni
454	13424	2595.64	2788.2	0.103248	1.07419	0.702037	0.15364	0.11866	Dync1h1
455	625249	2593.62	2175.78	-0.25343	0.8389	0.0132859	1.87661	7.2365e-05	Gpx4	male infertility
456	16430	2590.34	2560.61	-0.0166518	0.988524	0.989404	0.00462644	0.842342	Stt3a
457	11773	2588.22	2391.37	-0.11412	0.923945	0.631874	0.199369	0.0848699	Ap2m1
458	56085	2583.56	2553.78	-0.0167255	0.988474	0.989404	0.00462644	0.716067	Ubqln1
459	18749	2578.76	2617.09	0.021286	1.01486	0.989404	0.00462644	0.810018	Prkacb
460	22631	2576.37	2393.96	-0.105943	0.929197	0.471628	0.3264	0.0406781	Ywhaz
461	21961	2573.49	3608.38	0.487626	1.40214	0.0125646	1.90085	6.77083e-05	Tns1
462	21761	2573.03	2539.89	-0.0186997	0.987122	0.989404	0.00462644	0.77711	Morf4l1
463	66427	2563.77	2964.12	0.209339	1.15616	0.0500981	1.30018	0.000592801	Cyb5b
464	23983	2562.15	2381.28	-0.105619	0.929406	0.666673	0.176087	0.102668	Pcbp1
465	70355	2561.66	2494.44	-0.0383618	0.97376	0.989404	0.00462644	0.739332	Gprc5c
466	14693	2560.99	2245.03	-0.189967	0.876625	0.145275	0.837808	0.00331399	Gnb2
467	66060	2557.01	2226.02	-0.199992	0.870556	0.37504	0.425922	0.0231005	Cystm1
468	71667	2552.93	2422.48	-0.0756677	0.948903	0.795349	0.0994421	0.172846	Tmem248
469	50849	2544.09	2577.28	0.0186989	1.01305	0.989404	0.00462644	0.784128	Rnf10
470	12857	2543.6	2279.32	-0.158271	0.896098	0.610219	0.214514	0.078284	Cox4i1
471	12387	2540.63	2693.7	0.0843993	1.06025	0.817375	0.0875787	0.187677	Ctnnb1
472	18146	2532.88	2391.67	-0.0827605	0.944249	0.859291	0.0658599	0.230634	Npdc1
473	20658	2523.07	2703.17	0.0994731	1.07138	0.665873	0.176608	0.101435	Son
474	434396	2521.46	2604.48	0.0467362	1.03293	0.99148	0.00371597	0.933177	Gm5615
475	21991	2520.4	2159	-0.223286	0.856612	0.125411	0.901663	0.00255793	Tpi1
476	76799	2520.15	2202.98	-0.194054	0.874146	0.156316	0.805998	0.00389476	Tmem234
477	18028	2519.08	2300.7	-0.130822	0.913311	0.557977	0.253383	0.0627348	Nfib
478	12039	2516.4	2148.46	-0.228053	0.853786	0.275517	0.559852	0.0118365	Bckdha
479	67204	2516.13	2271.9	-0.147306	0.902935	0.572197	0.242454	0.0660298	Eif2s2
480	66870	2513.16	2315.39	-0.118246	0.921307	0.578905	0.237393	0.0681759	Serbp1
481	108124	2512.93	2383.05	-0.0765627	0.948314	0.832253	0.0797444	0.203825	Napa
482	18655	2509.93	2467.37	-0.0246724	0.983044	0.989404	0.00462644	0.782854	Pgk1
483	207304	2508.7	2654.88	0.0817041	1.05827	0.818104	0.0871914	0.189001	Hectd1
484	65970	2508.34	2532.41	0.0137764	1.00959	0.989404	0.00462644	0.844267	Lima1
485	105689	2503.89	2752.74	0.136697	1.09939	0.596482	0.224403	0.0725594	Mycbp2
486	66085	2502.65	2201.97	-0.184659	0.879857	0.373816	0.427342	0.0227218	Eif3f
487	66661	2501.68	2448.04	-0.0312663	0.978561	0.989404	0.00462644	0.618531	Srp72
488	67300	2495.28	2502.27	0.00403602	1.0028	0.99159	0.00366789	0.963193	Cltc
489	267019	2487.8	2033.7	-0.290766	0.817468	0.00291974	2.53466	9.32276e-06	Rps15a
490	19934	2487.42	2115.84	-0.233422	0.850615	0.0789263	1.10278	0.00114333	Rpl22
491	56041	2486.18	2632.02	0.082242	1.05866	0.901691	0.0449421	0.29863	Uso1
492	72278	2485.21	2406.22	-0.0466032	0.968213	0.984578	0.00674988	0.48486	Ccpg1
493	66357	2465.06	2223.37	-0.148871	0.901956	0.688471	0.162115	0.112732	Ostc
494	108155	2464.03	2577.91	0.0651824	1.04622	0.972717	0.0120137	0.438546	Ogt
495	17975	2461.12	2418.36	-0.0252828	0.982628	0.989404	0.00462644	0.735919	Ncl
496	75705	2459.59	2386.04	-0.043799	0.970097	0.989404	0.00462644	0.664255	Eif4b
497	68337	2459.26	1970.57	-0.319613	0.801285	0.087963	1.0557	0.00141185	Crip2
498	14227	2447.14	2317.55	-0.0784971	0.947044	0.947993	0.0231951	0.381257	Fkbp2
499	16478	2443.43	2170.5	-0.170877	0.888303	0.666673	0.176087	0.101913	Jund	male infertility
500	68135	2442.88	2182.18	-0.162812	0.893282	0.346732	0.460006	0.0192754	Eif3h
501	19981	2441.63	1947.28	-0.326382	0.797534	0.00291974	2.53466	1.01509e-05	Rpl37a
502	22630	2439.71	2248.95	-0.117455	0.921813	0.464561	0.332958	0.0390316	Ywhaq
503	13669	2435.08	2734.67	0.167401	1.12303	0.529435	0.276187	0.0558552	Eif3a
504	67830	2432.95	2263.22	-0.104331	0.930236	0.645823	0.189887	0.0913989	Rer1
505	223453	2430.18	2252.45	-0.109572	0.926863	0.792678	0.100903	0.171001	Dap
506	229279	2428.62	2186.63	-0.151427	0.900359	0.658462	0.181469	0.097865	Hnrnpa3
507	227700	2423.36	2398.76	-0.0147222	0.989847	0.989404	0.00462644	0.826617	Sh3glb2
508	21787	2416.63	2201.17	-0.134728	0.910841	0.446271	0.350401	0.0348085	Tfg
509	216705	2416.47	2486.11	0.040991	1.02882	0.989404	0.00462644	0.596534	Clint1
510	11651	2415.45	2417.22	0.00105264	1.00073	0.997763	0.00097272	0.991288	Akt1
511	226982	2406.39	2137.35	-0.171049	0.888196	0.208407	0.681088	0.00676426	Eif5b
512	245688	2392.97	2270.64	-0.0757026	0.94888	0.97545	0.010795	0.45134	Rbbp7
513	13244	2385.5	2403.19	0.0106565	1.00741	0.99148	0.00371597	0.926803	Degs1
514	217869	2381.59	2282.38	-0.0613845	0.958344	0.926057	0.0333623	0.334514	Eif5
515	BGI_novel_G000012	2375.09	2156.54	-0.139265	0.907982	0.859291	0.0658599	0.230929	NA
516	68094	2370.26	2562.74	0.112638	1.0812	0.609778	0.214828	0.0781568	Smarcc2
517	14225	2369.85	2162.62	-0.132018	0.912554	0.483486	0.315616	0.0440218	Fkbp1a
518	17748	2363.53	1953.41	-0.274947	0.826481	0.989404	0.00462644	0.738541	Mt1
519	66663	2361.12	2396.47	0.0214402	1.01497	0.989404	0.00462644	0.768124	Uba5
520	67568	2358.01	2138.57	-0.140921	0.90694	0.374446	0.42661	0.0230205	Mrfap1
521	18245	2354.48	2122.95	-0.149341	0.901663	0.381608	0.418382	0.0241905	Oaz1
522	93694	2346.66	2049.99	-0.194991	0.873579	0.480475	0.318329	0.0431321	Clec2d
523	13179	2339.73	2115.33	-0.14546	0.904091	0.771321	0.112765	0.15455	Dcn
524	12496	2337.22	1901.96	-0.297304	0.813772	0.314217	0.502771	0.0154395	Entpd2
525	BGI_novel_G000361	2335.08	1890.7	-0.304552	0.809693	0.0060279	2.21983	2.51532e-05	NA
526	106347	2332.29	2208.97	-0.078373	0.947125	0.906952	0.0424155	0.305171	Ildr1
527	16763	2329.91	2159.28	-0.109725	0.926765	0.588335	0.230375	0.0707039	Lad1
528	108148	2329.84	2106.24	-0.145561	0.904028	0.44719	0.349508	0.0356809	Galnt2
529	19982	2321.71	2046.26	-0.182201	0.881357	0.28247	0.549027	0.0122623	Rpl36a
530	27979	2319.33	2278.75	-0.0254708	0.9825	0.989404	0.00462644	0.785635	Eif3b
531	107513	2316.83	2269.31	-0.0299007	0.979488	0.989404	0.00462644	0.721178	Ssr1
532	56338	2308.76	2489.22	0.108572	1.07816	0.7287	0.137451	0.133187	Txnip
533	18148	2308.15	2163.63	-0.0932861	0.937385	0.920973	0.0357531	0.327202	Npm1
534	66890	2307.37	2193.67	-0.0729068	0.95072	0.984651	0.00671772	0.486136	Lman2
535	19244	2307.22	2193.06	-0.0732115	0.95052	0.893094	0.0491027	0.280033	Ptp4a2
536	12321	2306.23	2365.66	0.0367075	1.02577	0.989404	0.00462644	0.594691	Calu
537	93687	2302.9	2226.92	-0.0484005	0.967008	0.973582	0.0116275	0.445313	Csnk1a1
538	21351	2297.51	2010.85	-0.192268	0.875229	0.125411	0.901663	0.00255626	Taldo1
539	214597	2296.1	2406.36	0.0676696	1.04802	0.831919	0.0799191	0.200674	Sidt2
540	54411	2291.65	2275.13	-0.0104329	0.992795	0.99148	0.00371597	0.899625	Atp6ap1
541	338320	2287.83	2204.48	-0.0535406	0.963569	0.973101	0.0118421	0.442175	Mia2
542	15507	2286.41	2304.27	0.0112248	1.00781	0.99148	0.00371597	0.926838	Hspb1
543	70129	2279.51	1783.62	-0.353914	0.782459	0.446271	0.350401	0.0350615	Slc44a4
544	230815	2268.09	2249.99	-0.0115588	0.99202	0.99148	0.00371597	0.8923	Man1c1
545	67996	2266.58	2125.49	-0.0927177	0.937755	0.737375	0.132311	0.137409	Srsf6
546	67443	2264.96	2082.31	-0.121305	0.919355	0.893488	0.0489114	0.281958	Map1lc3b
547	83965	2261.72	2339.66	0.0488769	1.03446	0.989404	0.00462644	0.675278	Enpp5
548	68178	2261.27	2422.58	0.0994092	1.07133	0.748272	0.12594	0.143134	Cgnl1
549	16423	2258.91	2197.55	-0.0397258	0.97284	0.989404	0.00462644	0.630758	Cd47
550	59021	2249.26	2039.65	-0.141132	0.906807	0.305812	0.514546	0.0145481	Rab2a
551	107767	2247.66	2027.49	-0.148732	0.902043	0.680266	0.167321	0.109935	Scamp1
552	BGI_novel_G000512	2246.2	2016.17	-0.15587	0.897591	0.492227	0.307835	0.0470984	NA
553	227618	2245.17	1817.11	-0.305182	0.80934	0.0817123	1.08771	0.00123104	Lrrc26
554	94275	2237.33	2175.4	-0.0404967	0.97232	0.989404	0.00462644	0.627717	Maged1
555	227292	2233.86	2047.23	-0.12587	0.916451	0.619512	0.207951	0.080269	Ctdsp1
556	385658	2233.72	2144.69	-0.0586784	0.960143	0.989404	0.00462644	0.50671	Nxpe3
557	18826	2230.72	2261.02	0.0194617	1.01358	0.989404	0.00462644	0.774305	Lcp1
558	54196	2220.75	1973.14	-0.170549	0.888504	0.24305	0.614304	0.00935133	Pabpn1
559	73158	2220.06	2219.25	-0.000521789	0.999638	0.9992	0.000347525	0.99456	Larp1
560	107272	2218.67	2024.88	-0.131863	0.912652	0.702796	0.153171	0.11984	Psat1
561	66286	2217.77	1902.71	-0.221054	0.857938	0.159728	0.79662	0.00410934	Sec11c
562	21402	2210.68	1911.09	-0.210095	0.86448	0.112313	0.949569	0.00211507	Skp1a
563	18738	2208.33	2094.45	-0.0763826	0.948433	0.808658	0.0922352	0.182367	Pitpna
564	18555	2206.16	2146.44	-0.0395897	0.972932	0.989404	0.00462644	0.579756	Cdk16	male infertility
565	19052	2202.97	2018.98	-0.125827	0.916479	0.325673	0.487219	0.0169678	Ppp2ca
566	218236	2200.37	2317.41	0.0747684	1.05319	0.787773	0.103599	0.168117	Fam120a
567	11993	2197.34	1999.48	-0.136133	0.909955	0.51266	0.290171	0.0515427	Aup1
568	19205	2197.01	2225.1	0.0183295	1.01279	0.989404	0.00462644	0.8198	Ptbp1
569	100312948	2190.13	2078.34	-0.0755853	0.948957	0.989404	0.00462644	0.834782	Gm17689
570	16179	2186.23	2157.82	-0.0188692	0.987006	0.989404	0.00462644	0.780952	Irak1
571	226551	2180.95	2331.25	0.0961457	1.06891	0.915082	0.0385401	0.316996	Suco
572	51789	2177.61	2398.2	0.139208	1.1013	0.632547	0.198907	0.0849969	Tnk2
573	14081	2176.9	2124.31	-0.0352779	0.975844	0.989404	0.00462644	0.586604	Acsl1
574	67397	2175.2	2011.54	-0.11285	0.924759	0.789501	0.102648	0.169438	Erp29
575	26941	2174.19	1986.78	-0.130043	0.913804	0.33173	0.479216	0.0176264	Slc9a3r1	reduced fertility
576	14778	2173.69	2899.1	0.415455	1.33372	0.972717	0.0120137	0.436876	Gpx3
577	19765	2172.41	2006.8	-0.114401	0.923766	0.62452	0.204453	0.0824347	Ralbp1
578	14030	2168.83	2267.15	0.0639623	1.04533	0.91508	0.0385408	0.315596	Ewsr1	male infertility
579	106529	2157.06	2057.11	-0.0684467	0.953664	0.964046	0.0159022	0.423608	Tecr
580	14376	2145.72	2195.78	0.0332712	1.02333	0.989404	0.00462644	0.634868	Ganab
581	22142	2145.68	2228.62	0.054721	1.03866	0.989404	0.00462644	0.582279	Tuba1a
582	108735	2143.78	2151.92	0.00547045	1.0038	0.99148	0.00371597	0.937508	Sft2d2
583	231507	2138.5	1759.97	-0.281055	0.822989	0.381029	0.419041	0.0239706	Plac8
584	BGI_novel_G000194	2137.55	1500.68	-0.51034	0.702057	0.0483354	1.31573	0.000539862	NA
585	104112	2133.19	2215.88	0.0548687	1.03876	0.989404	0.00462644	0.689047	Acly
586	19652	2129.19	1685.94	-0.336756	0.79182	0.233734	0.631279	0.008743	Rbm3
587	20692	2129.06	2600.14	0.288371	1.22126	0.193838	0.712561	0.00562712	Sparc
588	BGI_novel_G000541	2127.7	2098.2	-0.0201401	0.986137	0.989404	0.00462644	0.770354	NA
589	19027	2122.42	2117.81	-0.00313791	0.997827	0.994332	0.00246853	0.974455	Sypl	male infertility
590	22333	2121.27	1910.96	-0.150632	0.900856	0.218225	0.661096	0.00781452	Vdac1
591	67695	2120.16	1794.06	-0.240942	0.846193	0.131963	0.879547	0.00285214	Ost4
592	19045	2118.33	1904.66	-0.153397	0.899131	0.333454	0.476965	0.0178146	Ppp1ca
593	56695	2110.53	2010.5	-0.0700554	0.952601	0.989404	0.00462644	0.526393	Pnkd
594	67075	2104.39	1931.61	-0.123598	0.917895	0.446271	0.350401	0.0351613	Magt1
595	51810	2104.32	2093.78	-0.00724276	0.994992	0.99148	0.00371597	0.919023	Hnrnpu
596	64294	2101.95	2159.82	0.0391823	1.02753	0.989404	0.00462644	0.712945	Itm2c
597	54161	2097.41	2168.65	0.0481915	1.03397	0.989404	0.00462644	0.53718	Copg1
598	56397	2093.93	2070.9	-0.0159541	0.989002	0.989404	0.00462644	0.844429	Morf4l2
599	27362	2093.82	1964.75	-0.0917953	0.938354	0.949179	0.0226519	0.386766	Dnajb9
600	18813	2089.37	1897.17	-0.139223	0.908008	0.483895	0.315249	0.0443791	Pa2g4
601	67812	2088.56	2015.01	-0.051718	0.964787	0.989404	0.00462644	0.539219	Ubxn4
602	11949	2087.61	1879.38	-0.151596	0.900254	0.491799	0.308212	0.0458961	Atp5c1
603	12861	2081.81	1899.17	-0.132471	0.912267	0.78671	0.104185	0.16744	Cox6a1
604	50907	2080.7	2076.14	-0.00316097	0.997811	0.994306	0.00247991	0.973853	Preb
605	26936	2080.2	2201.21	0.0815764	1.05817	0.825122	0.0834819	0.194208	Mprip
606	19359	2079.11	2247.91	0.112618	1.08119	0.559313	0.252345	0.0632946	Rad23b	male infertility
607	15289	2077.12	1860.66	-0.158774	0.895786	0.145275	0.837808	0.00333218	Hmgb1
608	18293	2076.65	2281.01	0.135411	1.09841	0.678714	0.168313	0.10913	Ogdh
609	20322	2073.38	1638.95	-0.339211	0.790474	0.015162	1.81924	8.43406e-05	Sord
610	21454	2070.81	1941.42	-0.0930818	0.937518	0.811456	0.0907351	0.184134	Tcp1
611	22384	2070.27	1999.96	-0.049852	0.966035	0.960186	0.0176444	0.408248	Eif4h
612	230861	2066.28	2167.38	0.0689126	1.04893	0.928677	0.0321353	0.338468	Eif4g3
613	66913	2062.73	1978.73	-0.0599789	0.959278	0.989404	0.00462644	0.524934	Kdelr2
614	170791	2061.85	2095.06	0.0230496	1.01611	0.989404	0.00462644	0.772001	Rbm39
615	11852	2061.32	2212.75	0.102268	1.07346	0.964046	0.0159022	0.422004	Rhob
616	54217	2059.88	1702.35	-0.275026	0.826435	0.301697	0.520428	0.0142411	Rpl36
617	52440	2048.45	2097.82	0.0343543	1.0241	0.989404	0.00462644	0.581774	Tax1bp1
618	56347	2046.94	1957.44	-0.0644985	0.956278	0.928677	0.0321353	0.338848	Eif3c
619	20911	2042.48	1906.76	-0.0992004	0.93355	0.806674	0.093302	0.181447	Stxbp2
620	72503	2039.87	2234.86	0.131703	1.09559	0.601726	0.220601	0.0742894	2610507B11Rik
621	56036	2038.43	2086.28	0.0334764	1.02348	0.989404	0.00462644	0.58315	Ccnl2
622	56700	2034.61	1975.7	-0.0423948	0.971042	0.989404	0.00462644	0.676343	Glmp
623	68059	2032.95	1911.14	-0.0891421	0.940082	0.863292	0.0638424	0.237546	Tm9sf2
624	17158	2032.34	2169	0.0938887	1.06724	0.961635	0.01699	0.410941	Man2a1
625	29876	2030.57	2124.39	0.0651578	1.0462	0.989404	0.00462644	0.52623	Clic4
626	78926	2021.39	2007.33	-0.0100699	0.993044	0.99148	0.00371597	0.920035	Gas2l1
627	170930	2020.33	1867.82	-0.113233	0.924514	0.617777	0.209168	0.0798264	Sumo2
628	224139	2018.8	2216.81	0.134993	1.09809	0.390264	0.408642	0.0253326	Golgb1
629	75608	2015.43	1834.02	-0.136077	0.90999	0.670103	0.173858	0.104711	Chmp4b
630	66059	2006.46	1803.13	-0.154151	0.898661	0.412641	0.384427	0.0289552	Krtcap2
631	17075	2004.97	1796.39	-0.158477	0.89597	0.835078	0.0782728	0.208625	Epcam
632	14583	1999.92	2144.13	0.100444	1.0721	0.887865	0.051653	0.272846	Gfpt1
633	18792	1992.17	1975.04	-0.012457	0.991403	0.99148	0.00371597	0.890947	Plau
634	27205	1990.94	2135.43	0.101076	1.07257	0.783306	0.106069	0.164259	Podxl
635	22318	1986.4	1846.27	-0.105543	0.929455	0.968106	0.0140773	0.430331	Vamp2
636	108682	1982.88	2076.76	0.0667422	1.04735	0.989404	0.00462644	0.562559	Gpt2
637	26396	1980.22	1780.98	-0.15299	0.899384	0.514311	0.288774	0.0523404	Map2k2
638	12868	1974.55	1779.02	-0.150447	0.900971	0.727916	0.137919	0.132609	Cox8a
639	217337	1972.4	1938.66	-0.0248911	0.982895	0.989404	0.00462644	0.756871	Srp68
640	70361	1972.04	1975.7	0.00267514	1.00186	0.994848	0.00224308	0.977445	Lman1
641	114664	1971.95	1662.04	-0.246673	0.842838	0.182183	0.739491	0.00497209	Hsd17b11
642	15267	1969.92	1596.16	-0.303532	0.810267	0.0405369	1.39215	0.000418486	Hist2h2aa1
643	233489	1969.71	1976.31	0.00482316	1.00335	0.99148	0.00371597	0.955805	Picalm
644	22273	1967.97	1839.23	-0.0976107	0.93458	0.841592	0.0748982	0.214045	Uqcrc1
645	67942	1967.74	1664.38	-0.241551	0.845835	0.0487022	1.31245	0.000555935	Atp5g2
646	12331	1966.17	1921.43	-0.0332131	0.977241	0.989404	0.00462644	0.560205	Cap1
647	26413	1950.37	1764.78	-0.144264	0.904841	0.38789	0.411291	0.0249258	Mapk1
648	239559	1949.18	1710.87	-0.188135	0.87774	0.344449	0.462875	0.0189785	A4galt
649	192196	1946.08	2012.19	0.048195	1.03397	0.989404	0.00462644	0.554693	Luc7l2
650	20363	1945.12	1844.88	-0.0763339	0.948465	0.989404	0.00462644	0.553653	Selenop	reduced male fertility
651	66885	1941.61	1815.93	-0.0965447	0.93527	0.877154	0.056924	0.257179	Acadsb
652	13016	1940.68	1796.43	-0.111431	0.925669	0.688471	0.162115	0.112442	Ctbp1
653	94181	1938.19	1673.04	-0.212238	0.863197	0.070854	1.14964	0.000993548	Nans
654	22284	1935.02	2137.98	0.143904	1.10489	0.771106	0.112886	0.154462	Usp9x
655	14417	1934.83	2269.74	0.230325	1.1731	0.630991	0.199977	0.0843408	Gad2
656	22146	1934.48	1926.18	-0.00620363	0.995709	0.99148	0.00371597	0.938633	Tuba1c
657	22186	1933.2	1764.96	-0.131349	0.912977	0.667318	0.175667	0.103048	Uba52
658	56455	1930.24	1704.58	-0.179368	0.88309	0.619512	0.207951	0.0803017	Dynll1
659	230257	1924.76	1858.55	-0.0504976	0.965603	0.989404	0.00462644	0.547521	Ptbp3
660	619605	1919.94	1792	-0.0994889	0.933364	0.823338	0.0844219	0.193502	Zcchc17
661	12333	1916.34	1905.78	-0.00797402	0.994488	0.99148	0.00371597	0.936486	Capn1
662	17966	1914.33	1978.17	0.0473291	1.03335	0.977926	0.00969395	0.458935	Nbr1
663	53610	1912.76	1816.44	-0.0745356	0.949648	0.798708	0.0976119	0.175403	Nono
664	68682	1908.09	1972.36	0.0477963	1.03368	0.989404	0.00462644	0.593724	Slc44a2
665	268470	1901.49	1800.43	-0.0787941	0.946849	0.796869	0.0986131	0.174583	Ube2z
666	74105	1899.8	1846.39	-0.0411407	0.971886	0.989404	0.00462644	0.681094	Gga2
667	66656	1898.16	1621.31	-0.227439	0.85415	0.0664907	1.17724	0.000895191	Eef1d
668	16001	1896.45	1933.11	0.0276289	1.01934	0.989404	0.00462644	0.720956	Igf1r
669	11702	1889.25	1964.19	0.056123	1.03967	0.96312	0.0163197	0.415019	Amd1
670	98238	1886.15	1913.32	0.020631	1.0144	0.989404	0.00462644	0.872864	Lrrc59
671	BGI_novel_G000352	1884.55	1777.52	-0.0843592	0.943203	0.837984	0.0767641	0.210346	NA
672	67182	1883.69	1569.61	-0.263149	0.833267	0.0817123	1.08771	0.00122879	Pdzk1ip1
673	227327	1882.21	1922.95	0.0308927	1.02164	0.989404	0.00462644	0.761716	B3gnt7
674	12974	1878.94	1879.08	0.000104764	1.00007	0.999943	2.46918e-05	0.998809	Cs
675	20224	1877.26	1798.83	-0.061573	0.958219	0.944614	0.0247458	0.364657	Sar1a
676	224647	1877.09	1869.23	-0.00605995	0.995808	0.99148	0.00371597	0.92875	D17Wsu92e
677	18597	1876.37	1921.02	0.0339271	1.0238	0.989404	0.00462644	0.697474	Pdha1
678	76737	1874.34	1672.67	-0.164232	0.892404	0.989404	0.00462644	0.560604	Creld2
679	69207	1871.52	1841.39	-0.0234116	0.983903	0.989404	0.00462644	0.798175	Srsf11
680	28006	1869.38	1809.11	-0.047278	0.96776	0.989404	0.00462644	0.695547	Washc2
681	14853	1869.21	1856.76	-0.00964262	0.993339	0.989404	0.00462644	0.863356	Gspt2
682	72931	1867.51	1717.79	-0.120564	0.919828	0.523191	0.28134	0.0541967	Swi5
683	12304	1860.78	1686.54	-0.141845	0.906359	0.898879	0.046299	0.294539	Pdia4
684	13056	1859.98	1750.63	-0.087416	0.941207	0.75359	0.122865	0.145321	Cyb561
685	73723	1858.09	1762.87	-0.0758923	0.948755	0.989404	0.00462644	0.5288	Sh3bgrl3
686	15388	1855.6	1790.15	-0.0518054	0.964728	0.981926	0.00792105	0.473793	Hnrnpl
687	22195	1851.58	1799.65	-0.0410425	0.971952	0.989404	0.00462644	0.575557	Ube2l3
688	14775	1851.22	1532.16	-0.272911	0.827648	0.237769	0.623844	0.0089966	Gpx1
689	233871	1844.71	2007.25	0.121824	1.08811	0.741984	0.129605	0.13931	Atxn2l
690	18174	1844.2	1690.12	-0.125873	0.916449	0.579423	0.237004	0.068591	Slc11a2
691	74126	1843.72	1853.39	0.00754662	1.00524	0.99148	0.00371597	0.953371	Syvn1
692	56086	1840.8	1678.08	-0.133518	0.911606	0.694779	0.158153	0.116306	Set
693	64652	1836.74	2079	0.178738	1.13189	0.159193	0.798076	0.00408637	Nisch
694	21807	1835.85	1628.25	-0.173129	0.886917	0.510611	0.29191	0.0510795	Tsc22d1
695	192159	1834.36	1950.58	0.0886217	1.06335	0.760959	0.118639	0.148981	Prpf8
696	11512	1833.12	2082.21	0.18382	1.13589	0.0680546	1.16714	0.000926691	Adcy6
697	14594	1826.65	1768.58	-0.0466084	0.96821	0.989404	0.00462644	0.648721	Ggta1
698	12111	1824.56	2314.89	0.343395	1.26874	0.174379	0.758506	0.00465805	Bgn
699	109689	1820.04	1924.92	0.0808239	1.05762	0.869046	0.0609571	0.245062	Arrb1
700	59026	1816.25	2060.53	0.182049	1.13449	0.158799	0.799152	0.00404918	Huwe1
701	381217	1814.6	1597.31	-0.184005	0.880256	0.0819041	1.08669	0.00124643	Fam189a2
702	28064	1814.1	1652.07	-0.134984	0.91068	0.502741	0.298656	0.0490273	Yipf3
703	12476	1813.95	1697.9	-0.0953834	0.936023	0.745488	0.127559	0.140864	Cd151
704	70223	1810.5	1899.45	0.0691928	1.04913	0.946789	0.0237469	0.37876	Nars
705	20382	1808.31	1845.97	0.0297358	1.02083	0.989404	0.00462644	0.648476	Srsf2
706	67268	1806.51	1611.95	-0.164397	0.892302	0.226057	0.645782	0.00829146	Myl12a
707	68465	1806.08	1745.86	-0.0489199	0.96666	0.989404	0.00462644	0.513249	Adipor2
708	108954	1805.67	1755.4	-0.0407306	0.972163	0.989404	0.00462644	0.588804	Ppp1r15b
709	67956	1805.3	1678.4	-0.105154	0.929706	0.964046	0.0159022	0.421913	Kmt5a
710	16202	1803.35	1699.54	-0.0855392	0.942432	0.895562	0.0479046	0.287018	Ilk
711	56334	1803.3	2141.5	0.247979	1.18754	0.225694	0.646481	0.00817352	Tmed2
712	21672	1801.55	1622.41	-0.1511	0.900564	0.479162	0.319517	0.0428409	Prdx2
713	52468	1800.99	1802.49	0.001196	1.00083	0.997553	0.00106409	0.989124	Ctdsp2
714	20402	1799.41	2142.11	0.251509	1.19045	0.124808	0.903757	0.00252847	Zfp106
715	22793	1799.28	1803.7	0.00354227	1.00246	0.992055	0.00346446	0.965044	Zyx
716	17912	1799.26	1768.11	-0.0251958	0.982687	0.989404	0.00462644	0.860472	Myo1b
717	19325	1798.85	1711.78	-0.071578	0.951597	0.944175	0.0249475	0.360043	Rab10
718	12017	1796.44	1650.13	-0.122561	0.918556	0.722365	0.141243	0.130417	Bag1
719	76308	1794.46	1685.71	-0.0901907	0.939399	0.893488	0.0489114	0.282013	Rab1b
720	20719	1792.63	1716.45	-0.0626506	0.957503	0.989404	0.00462644	0.573118	Serpinb6a
721	14232	1792.52	1701.26	-0.0753859	0.949088	0.87169	0.0596382	0.24896	Fkbp8
722	68953	1791.34	1544.65	-0.213762	0.862286	0.0988882	1.00486	0.00166743	Chmp2a
723	94184	1789.96	1720.83	-0.0568235	0.961379	0.972873	0.011944	0.440887	Pdxdc1
724	81898	1789.7	1847.06	0.0455061	1.03205	0.989404	0.00462644	0.542759	Sf3b1
725	56550	1789.22	1702.97	-0.0712757	0.951796	0.871114	0.059925	0.248136	Ube2d2a
726	12315	1788.13	1718.9	-0.0569671	0.961283	0.946682	0.0237959	0.373449	Calm3
727	22668	1787.61	1872.32	0.0667962	1.04739	0.918826	0.0367668	0.323756	Sf1
728	53378	1786.51	1673.13	-0.0945989	0.936533	0.901691	0.0449421	0.298079	Sdcbp
729	20742	1786.02	1926.9	0.109536	1.07888	0.645823	0.189887	0.0914531	Sptbn1
730	223691	1780.05	1645.22	-0.113635	0.924256	0.505232	0.296509	0.0498557	Eif3l
731	353499	1778.68	1718.35	-0.0497774	0.966085	0.977926	0.00969395	0.459046	Tmc4
732	229709	1778.66	1846.68	0.0541381	1.03824	0.956946	0.0191128	0.399924	Ahcyl1
733	12345	1778.07	1611.75	-0.141691	0.906456	0.288621	0.539672	0.0131283	Capzb
734	19126	1777.58	1697.9	-0.0661593	0.955177	0.931882	0.0306391	0.345261	Prom1
735	17153	1776.07	1712.83	-0.0523112	0.96439	0.989404	0.00462644	0.6519	Mal
736	338366	1774.83	1973.34	0.152961	1.11185	0.575639	0.23985	0.0671843	Mia3
737	66700	1774.7	1610.93	-0.139675	0.907723	0.394347	0.404121	0.0260263	Chmp3
738	19046	1773.32	1721.31	-0.0429508	0.970668	0.989404	0.00462644	0.580814	Ppp1cb
739	192734	1772.99	1372.17	-0.369716	0.773935	0.0500981	1.30018	0.000590507	Lrrc75b
740	65945	1769.81	1765.78	-0.00328501	0.997726	0.992449	0.00329172	0.966436	Clstn1
741	51788	1767.59	1756.71	-0.00890886	0.993844	0.99148	0.00371597	0.895575	H2afz
742	234023	1763.62	1646.25	-0.0993558	0.93345	0.839202	0.0761337	0.211381	Arglu1
743	12465	1763.46	1698.11	-0.0544798	0.962942	0.914976	0.0385902	0.31521	Cct5
744	227737	1760.27	1677.85	-0.0691828	0.953178	0.843308	0.0740136	0.215152	Fam129b
745	12874	1759.41	1947.23	0.146333	1.10675	0.51266	0.290171	0.0515596	Cpd
746	231293	1758.84	1620.9	-0.117825	0.921576	0.901276	0.0451422	0.296906	Cwh43
747	66967	1757.09	1932.89	0.137568	1.10005	0.834255	0.0787009	0.206654	Edem3
748	16400	1754.53	1830.35	0.0610383	1.04322	0.989404	0.00462644	0.614142	Itga3
749	20318	1753.84	1622.79	-0.112042	0.925278	0.678714	0.168313	0.108901	Sdf4
750	107932	1753.46	1805.18	0.0419403	1.0295	0.989404	0.00462644	0.54098	Chd4
751	26365	1752.29	1543.74	-0.182807	0.880987	0.989404	0.00462644	0.712315	Ceacam1
752	56612	1749.11	1523.25	-0.199465	0.870873	0.417674	0.379163	0.0296189	Pfdn5
753	54127	1747.85	1539.27	-0.183339	0.880663	0.627885	0.20212	0.0837519	Rps28
754	226432	1743.04	1770.51	0.0225609	1.01576	0.989404	0.00462644	0.703009	Ipo9
755	14104	1742.76	1928.95	0.146446	1.10684	0.88403	0.0535329	0.267097	Fasn
756	76509	1739.99	1617.44	-0.105367	0.929568	0.94555	0.0243156	0.368572	Plet1
757	15417	1739.79	1591.27	-0.128732	0.914635	0.857996	0.0665149	0.22806	Hoxb9
758	353172	1739.09	1775.1	0.0295653	1.0207	0.989404	0.00462644	0.784668	Gars
759	BGI_novel_G000131	1735.69	1693.64	-0.0353879	0.975769	0.989404	0.00462644	0.525273	NA
760	66612	1735.08	1635.66	-0.0851293	0.9427	0.854376	0.0683511	0.225121	Ormdl3
761	338365	1732.9	1564.77	-0.14724	0.902977	0.419104	0.377678	0.0300032	Slc41a2
762	21885	1732.18	1587.73	-0.125622	0.916609	0.783816	0.105786	0.165157	Tle1
763	13476	1731.75	1496.96	-0.210195	0.86442	0.122418	0.912153	0.00246142	Reep5
764	67041	1729.09	1731.93	0.00237092	1.00164	0.994579	0.00236074	0.976386	Oxct1
765	74766	1728.76	1668.54	-0.0511589	0.965161	0.967208	0.01448	0.429354	Yipf2
766	214048	1724.81	1626.77	-0.084425	0.94316	0.901691	0.0449421	0.298128	Larp1b
767	192201	1724.47	1466.51	-0.233762	0.850414	0.273635	0.562828	0.0116697	Wfdc15b
768	110172	1721	1620.27	-0.0870129	0.94147	0.913776	0.0391602	0.313876	Slc35b1
769	54673	1720.05	1634.69	-0.0734335	0.950374	0.834255	0.0787009	0.206612	Sh3glb1
770	57296	1718.22	1462.76	-0.232217	0.851326	0.0297361	1.52672	0.000255009	Psmd8
771	54139	1716.46	1566.46	-0.13193	0.91261	0.725102	0.139601	0.131508	Irf6
772	13854	1715.75	1643.29	-0.0622525	0.957768	0.915082	0.0385401	0.316807	Epn1
773	13681	1714.65	1672.62	-0.035806	0.975487	0.989404	0.00462644	0.736301	Eif4a1
774	20850	1714.62	1691.79	-0.0193366	0.986686	0.990488	0.00415074	0.881413	Stat5a
775	14312	1712.88	1839.56	0.10293	1.07395	0.666133	0.176439	0.101729	Brd2
776	23881	1712.79	1643.85	-0.0592731	0.959748	0.946789	0.0237469	0.375547	G3bp2
777	69804	1711.01	1501.56	-0.188389	0.877585	0.601848	0.220513	0.0746643	Tmem147
778	56734	1706.18	1476.19	-0.208889	0.865203	0.134106	0.872551	0.0029684	Tulp2
779	14381	1704.7	1640.58	-0.0553136	0.962385	0.9889	0.00484775	0.501089	G6pdx
780	12283	1704.06	1756.32	0.0435855	1.03067	0.981926	0.00792105	0.472345	Cab39
781	107338	1702.37	1775.98	0.0610725	1.04324	0.989404	0.00462644	0.56621	Gbf1
782	30926	1698.57	1541.21	-0.14026	0.907356	0.603087	0.21962	0.0752499	Glrx3
783	19055	1695.09	1577.8	-0.103446	0.930807	0.90965	0.0411259	0.308083	Ppp3ca
784	225363	1692.88	1622.63	-0.0611453	0.958503	0.97545	0.010795	0.450124	Etf1
785	19170	1691.75	1471.48	-0.201241	0.869802	0.243662	0.613212	0.00938899	Psmb1
786	67838	1688.31	1589.62	-0.0868941	0.941548	0.946789	0.0237469	0.378461	Dnajb11
787	54405	1685.08	1504.27	-0.163745	0.892705	0.67083	0.173388	0.106078	Ndufa1
788	66889	1684.18	1640.45	-0.037955	0.974035	0.989404	0.00462644	0.534165	Rnf128
789	67039	1684.09	1594.64	-0.078733	0.946889	0.873029	0.0589712	0.250759	Rbm25
790	12740	1679.21	1677.28	-0.00166033	0.99885	0.997374	0.00114209	0.988011	Cldn4
791	100038347	1677.13	1565.27	-0.0995829	0.933303	0.891108	0.0500695	0.275491	Fam174b
792	17448	1676.91	1647.81	-0.0252488	0.982651	0.989404	0.00462644	0.8057	Mdh2
793	104130	1676.63	1426.89	-0.232695	0.851044	0.195435	0.708997	0.00585375	Ndufb11
794	11820	1676.23	1838.68	0.133445	1.09691	0.989404	0.00462644	0.648333	App
795	16451	1675.26	1765.21	0.0754562	1.05369	0.926959	0.0329396	0.336147	Jak1
796	19158	1673.76	1550.06	-0.11076	0.9261	0.609636	0.21493	0.077914	Cyth2
797	76709	1672.06	1615.77	-0.0494065	0.966334	0.941707	0.0260843	0.355631	Arpc2
798	103236	1667.67	1537.45	-0.117297	0.921913	0.455583	0.341432	0.0372217	Csnk1g2
799	64177	1667.45	1977.43	0.245985	1.1859	0.705904	0.151254	0.121655	Trpv6
800	217310	1667.05	1709.88	0.0365951	1.02569	0.989404	0.00462644	0.685676	Hid1
801	69019	1663.45	1472.53	-0.175883	0.885226	0.194026	0.71214	0.00567755	Spcs1
802	85305	1663.36	1494.82	-0.154131	0.898674	0.217543	0.662456	0.00777748	Kars
803	66848	1660.45	1669.13	0.00751816	1.00522	0.99148	0.00371597	0.926393	Fuca2
804	18571	1657.05	1867.66	0.172614	1.1271	0.373756	0.427412	0.022581	Pdcd6ip
805	22378	1652.18	1617.69	-0.0304411	0.979121	0.989404	0.00462644	0.797782	Wbp2
806	17347	1651.62	1650.58	-0.000914464	0.999366	0.997473	0.00109896	0.988813	Mknk2
807	17283	1650.33	1589.7	-0.0540029	0.96326	0.989404	0.00462644	0.57937	Men1
808	17750	1649.01	1401.79	-0.234328	0.850081	0.989404	0.00462644	0.812941	Mt2
809	54709	1644.66	1414.82	-0.217176	0.860248	0.0896389	1.0475	0.00145433	Eif3i
810	12550	1644.19	1758.51	0.0969791	1.06953	0.893488	0.0489114	0.281697	Cdh1
811	108687	1642.96	1566.37	-0.0688771	0.95338	0.964985	0.0154793	0.427644	Edem2
812	11950	1642.72	1562.56	-0.0721718	0.951205	0.839522	0.075968	0.211944	Atp5f1
813	56447	1639.07	1608.23	-0.0274057	0.981183	0.989404	0.00462644	0.713709	Copz1
814	14629	1639.07	1679.97	0.0355607	1.02496	0.989404	0.00462644	0.808281	Gclc
815	18557	1638.38	1737.93	0.0850919	1.06076	0.954246	0.0203395	0.395411	Cdk18
816	109910	1637.05	1677.91	0.0355665	1.02496	0.989404	0.00462644	0.64429	Zfp91
817	56407	1636.41	1566.89	-0.0626339	0.957514	0.872831	0.0590698	0.250551	Trpc4ap
818	71910	1635.72	1591.52	-0.0395224	0.972977	0.989404	0.00462644	0.67216	Plpp5
819	97212	1634.46	1534.84	-0.0907341	0.939045	0.839522	0.075968	0.212259	Hadha
820	68365	1633.91	1625.72	-0.0072532	0.994985	0.99148	0.00371597	0.919993	Rab14
821	12521	1633.27	1499.44	-0.123345	0.918056	0.451967	0.344893	0.0366019	Cd82
822	66676	1633.06	1613.33	-0.0175351	0.987919	0.989404	0.00462644	0.807455	Tmed7
823	12468	1631.77	1495.69	-0.12562	0.91661	0.553125	0.257177	0.0615162	Cct7
824	19084	1631.65	1720.5	0.0764996	1.05446	0.79141	0.101598	0.170361	Prkar1a
825	18023	1631.49	1673.09	0.0363277	1.0255	0.989404	0.00462644	0.672537	Nfe2l1
826	83796	1629.5	1533.27	-0.0878242	0.940941	0.845579	0.0728456	0.218423	Smarcd2
827	59069	1627.54	1074.52	-0.599003	0.66021	0.869046	0.0609571	0.245912	Tpm3
828	72475	1626.36	1446.89	-0.168694	0.889648	0.465514	0.332067	0.0393008	Ssbp3
829	54138	1624.69	1438.45	-0.175649	0.885369	0.459095	0.338097	0.0378289	Atxn10
830	66340	1624.15	1453.23	-0.160419	0.894765	0.373756	0.427412	0.0226719	Psenen
831	223473	1621.78	1384.46	-0.228256	0.853666	0.28247	0.549027	0.0123061	Nipal2
832	11774	1621.25	1604.94	-0.0145816	0.989944	0.99148	0.00371597	0.899528	Ap3b1
833	23882	1620.1	1240.04	-0.385692	0.765412	0.108222	0.965686	0.00196903	Gadd45g
834	104215	1619.76	1506.81	-0.104288	0.930264	0.869601	0.0606802	0.246439	Rhoq
835	233552	1619.44	1589.02	-0.0273531	0.981219	0.989404	0.00462644	0.721895	Gdpd5
836	51792	1619.36	1532.24	-0.0797849	0.946199	0.931882	0.0306391	0.343526	Ppp2r1a
837	68077	1616.4	1510.35	-0.0979061	0.934388	0.886353	0.0523933	0.269275	Nop53
838	15446	1615.62	1551.39	-0.0585301	0.960242	0.980202	0.0086846	0.466573	Hpgd
839	52898	1611.98	1448.72	-0.154055	0.898721	0.670103	0.173858	0.105523	Rnasek
840	16211	1610.6	1689.29	0.0688228	1.04886	0.942077	0.0259134	0.356132	Kpnb1
841	110809	1608.09	1555.2	-0.0482415	0.967114	0.989404	0.00462644	0.503601	Srsf1
842	50817	1607.31	1636.23	0.0257259	1.01799	0.989404	0.00462644	0.666647	Capn15
843	27425	1606.67	1382.75	-0.216531	0.860632	0.0898199	1.04663	0.00146247	Atp5l
844	224088	1604.46	1522.55	-0.0756025	0.948946	0.952961	0.0209251	0.393708	Atp13a3
845	22272	1604.04	1350.28	-0.248455	0.841797	0.192452	0.715678	0.00551997	Uqcrq
846	78928	1602.67	1599.24	-0.00308284	0.997865	0.993857	0.00267599	0.972275	Pigt
847	66629	1602.4	1585.21	-0.0155676	0.989267	0.989404	0.00462644	0.867252	Golph3
848	68095	1599.2	1469.4	-0.122117	0.918839	0.51266	0.290171	0.0519932	Ociad1
849	230757	1598.25	1274.49	-0.326577	0.797426	0.309105	0.509894	0.0148404	5730409E04Rik
850	13400	1595.97	1793.91	0.168673	1.12402	0.722365	0.141243	0.130448	Dmpk
851	56378	1595.38	1441.53	-0.146298	0.903566	0.396478	0.401781	0.0262322	Arpc3
852	207920	1594.97	1540.48	-0.0501476	0.965838	0.96958	0.0134164	0.433103	Esrp1
853	109815	1593.14	1424.22	-0.161703	0.893969	0.252615	0.59754	0.0102358	Selenos
854	29875	1591.15	1727.79	0.118854	1.08587	0.869601	0.0606802	0.246285	Iqgap1
855	51796	1589.84	1661.81	0.0638697	1.04527	0.907221	0.042287	0.305422	Srrm1
856	69051	1588.93	1606.85	0.0161826	1.01128	0.99618	0.00166238	0.981118	Pycr2
857	71770	1588.54	1665.11	0.067911	1.0482	0.961635	0.01699	0.412154	Ap2b1
858	13631	1587.96	1545.99	-0.0386425	0.973571	0.989404	0.00462644	0.624239	Eef2k	abnormal fertility/fecundity
859	11669	1586.81	1515.12	-0.0666929	0.954824	0.989404	0.00462644	0.875196	Aldh2
860	216848	1585.8	1858.13	0.228639	1.17173	0.00571626	2.24289	2.35169e-05	Chd3
861	15526	1581.55	1594.14	0.0114356	1.00796	0.991242	0.00382044	0.883302	Hspa9
862	64136	1578.43	1352.21	-0.223165	0.856684	0.689572	0.16142	0.113916	Sdf2l1
863	15191	1576.01	1519.27	-0.0528982	0.963998	0.980202	0.0086846	0.466033	Hdgf
864	56389	1574.53	1396.79	-0.172811	0.887112	0.109878	0.959087	0.00203134	Stx5a
865	21894	1573.56	1908.83	0.278651	1.21306	0.0987125	1.00563	0.00165875	Tln1
866	66168	1573.03	1627.78	0.0493595	1.03481	0.986629	0.0058459	0.494952	Grina
867	230753	1572.65	1701.1	0.113266	1.08167	0.51266	0.290171	0.0519781	Thrap3
868	18124	1571.02	1609.81	0.0351825	1.02469	0.989404	0.00462644	0.705411	Nr4a3
869	218811	1569.9	1682.49	0.099929	1.07172	0.759782	0.119311	0.148452	Sec24c
870	12389	1569.67	1801.2	0.198493	1.1475	0.495432	0.305016	0.0476543	Cav1	reduced fertility
871	22680	1568.81	1417.35	-0.146472	0.903457	0.39663	0.401614	0.0264057	Zfp207
872	76626	1566.73	1441.18	-0.120514	0.91986	0.635608	0.196811	0.0861816	Msi2
873	18000	1565.88	1545.96	-0.0184731	0.987277	0.989404	0.00462644	0.801007	37500
874	224022	1563.5	1692.6	0.114458	1.08257	0.79142	0.101593	0.170409	Slc7a4
875	14421	1562.97	1542.91	-0.0186369	0.987165	0.989404	0.00462644	0.807539	B4galnt1	male infertility
876	11987	1560.76	1780.4	0.189954	1.14073	0.631335	0.19974	0.0844683	Slc7a1
877	12228	1560.35	1468.39	-0.0876383	0.941062	0.964022	0.0159133	0.418581	Btg3
878	71943	1558.62	1421.23	-0.133129	0.911852	0.943984	0.0250353	0.358548	Tom1l1
879	70349	1556.68	1521.89	-0.0326077	0.977652	0.989404	0.00462644	0.64461	Copb1
880	104444	1556.65	1521.69	-0.032768	0.977543	0.989404	0.00462644	0.715711	Rexo2
881	71946	1555.58	1481.35	-0.0705408	0.952281	0.88282	0.0541277	0.264248	Endod1
882	227290	1553.26	1453.28	-0.0959861	0.935633	0.752851	0.123291	0.145042	Aamp
883	67726	1552.66	1481.42	-0.0677626	0.954117	0.972717	0.0120137	0.438828	Fam114a2
884	70579	1552.01	1628.93	0.0697907	1.04956	0.891108	0.0500695	0.275597	Zc3h11a
885	67890	1548.66	1452.39	-0.0925868	0.93784	0.707564	0.150234	0.122038	Ufm1
886	192657	1547.56	1556.02	0.00786072	1.00546	0.99148	0.00371597	0.927727	Ell2
887	67264	1543.42	1348.97	-0.19427	0.874015	0.187503	0.726991	0.00527842	Ndufb8
888	50772	1542.76	1581.9	0.0361476	1.02537	0.989404	0.00462644	0.648186	Mapk6
889	26417	1542.6	1449.24	-0.0900605	0.939483	0.981926	0.00792105	0.46927	Mapk3
890	75909	1541.75	1473.28	-0.0655384	0.955589	0.958915	0.01822	0.402446	Vmp1
891	12461	1540.96	1485.85	-0.0525405	0.964237	0.964985	0.0154793	0.42768	Cct2
892	17886	1539.27	1761.13	0.19426	1.14414	0.27452	0.561426	0.0117552	Myh9
893	56078	1538.33	1426.17	-0.109214	0.927093	0.863292	0.0638424	0.236121	Car5b
894	18708	1537.65	1462.84	-0.0719568	0.951347	0.989404	0.00462644	0.538723	Pik3r1
895	170750	1535.57	1496.67	-0.0370131	0.974671	0.989404	0.00462644	0.750952	Xpnpep1
896	20525	1535.51	1415.52	-0.117387	0.921856	0.745919	0.127308	0.141293	Slc2a1
897	71514	1535.04	1549.7	0.0137148	1.00955	0.989404	0.00462644	0.830857	Sfpq
898	228983	1534.3	1348.19	-0.186554	0.878702	0.169569	0.770653	0.0044584	Osbpl2
899	192193	1531.2	1474.16	-0.0547697	0.962748	0.986598	0.00585991	0.494212	Edem1
900	14555	1531.17	1398.03	-0.131239	0.913047	0.742302	0.12942	0.140025	Gpd1
901	54609	1529.41	1426.18	-0.100813	0.932507	0.892982	0.0491573	0.278917	Ubqln2
902	71929	1528.88	1512.04	-0.015983	0.988983	0.989404	0.00462644	0.869279	Tmem123
903	75612	1527.83	1630.5	0.0938268	1.0672	0.891108	0.0500695	0.275879	Gns
904	56445	1526.78	1454.78	-0.0696917	0.952842	0.951015	0.0218125	0.391581	Dnaja2
905	317677	1523.12	1170.04	-0.380466	0.768189	0.989404	0.00462644	0.773445	C1s2
906	52830	1522.14	1322.73	-0.202583	0.868993	0.487851	0.311713	0.0450047	Pnrc2
907	15122	1522.11	1338.55	-0.185403	0.879403	0.989404	0.00462644	0.678997	Hba-a1
908	70377	1521.39	1188.76	-0.355941	0.78136	0.265003	0.576749	0.0111019	Derl3
909	77006	1520.39	1346.17	-0.17558	0.885411	0.446271	0.350401	0.0346609	Ddrgk1
910	14489	1520.07	1696.53	0.158448	1.11609	0.404971	0.392576	0.0276661	Mtpn
911	74022	1519.55	1529.27	0.00920351	1.0064	0.99148	0.00371597	0.907667	Glyr1
912	22334	1517.94	1385.02	-0.132208	0.912434	0.466899	0.330777	0.0396612	Vdac2
913	28080	1516.36	1334.7	-0.184097	0.8802	0.351096	0.454574	0.0201202	Atp5o
914	233066	1508.63	1306.84	-0.207161	0.86624	0.283747	0.547068	0.0125307	Syne4
915	56442	1508.54	1370.5	-0.138447	0.908497	0.665873	0.176608	0.101308	Serinc1
916	22629	1507.61	1454.01	-0.0522348	0.964441	0.946661	0.0238057	0.373223	Ywhah
917	68212	1504.78	1360.55	-0.145371	0.904147	0.603083	0.219623	0.0751547	Tmbim4
918	16573	1504.72	1608.21	0.0959565	1.06877	0.913521	0.0392815	0.313541	Kif5b
919	14852	1504.45	1454.03	-0.0491833	0.966483	0.989404	0.00462644	0.50455	Gspt1
920	66480	1499.22	1293.08	-0.213401	0.862502	0.0817123	1.08771	0.00121081	Rpl15
921	20924	1498	1561.48	0.0598678	1.04237	0.932757	0.0302315	0.34623	Supt5
922	56307	1496.82	1417.97	-0.0780749	0.947321	0.946789	0.0237469	0.375185	Metap2
923	66589	1494.83	1394.1	-0.100652	0.932612	0.776066	0.110101	0.159008	Ube2v1
924	75221	1494.62	1450.46	-0.0432641	0.970457	0.989404	0.00462644	0.572401	Dpp3
925	66092	1494.47	1430.22	-0.0633993	0.957007	0.964022	0.0159133	0.419707	Ghitm
926	224742	1490.32	1425.95	-0.0636985	0.956808	0.944614	0.0247458	0.365675	Abcf1
927	76893	1489.69	1400.99	-0.0885581	0.940462	0.859291	0.0658599	0.231527	Cers2
928	110323	1488.86	1383.05	-0.106355	0.928932	0.829846	0.0810026	0.197376	Cox6b1
929	319263	1485.76	1521.98	0.0347555	1.02438	0.989404	0.00462644	0.655158	Pcmtd1
930	232023	1485.5	1422.89	-0.0621253	0.957852	0.989404	0.00462644	0.52646	Vopp1
931	54198	1484.48	1416.35	-0.0677856	0.954101	0.946789	0.0237469	0.378616	Snx3
932	51897	1484.1	1453.33	-0.0302242	0.979268	0.989404	0.00462644	0.684349	Atg13
933	97130	1482.16	1545.09	0.0599944	1.04246	0.97545	0.010795	0.451041	C77080
934	53868	1480.89	1317.56	-0.168596	0.889708	0.640252	0.193649	0.0890744	Rab25
935	22724	1480.26	1554.89	0.0709645	1.05042	0.926415	0.0331943	0.334912	Zbtb7b
936	230908	1479.73	1453.12	-0.0261814	0.982016	0.989404	0.00462644	0.687638	Tardbp
937	15436	1479.47	1380.06	-0.100348	0.932808	0.820125	0.0861199	0.19203	Hoxd4
938	66510	1479.43	1377.58	-0.102909	0.931154	0.787773	0.103599	0.168102	Rnf181
939	103694	1478.78	1426.24	-0.052192	0.96447	0.960186	0.0176444	0.406815	Tmed4
940	27054	1477.48	1479.53	0.00200048	1.00139	0.996467	0.00153717	0.983893	Sec23b
941	69660	1477.1	1333.99	-0.147014	0.903118	0.436332	0.360183	0.0331882	Tmbim1
942	67684	1476.78	1267.15	-0.220862	0.858053	0.214969	0.667625	0.00740234	Luc7l3
943	BGI_novel_G000381	1471.69	1652.39	0.167084	1.12279	0.651849	0.185853	0.094301	NA
944	53356	1471.16	1326.58	-0.149245	0.901722	0.644879	0.190522	0.0906897	Eif3g
945	15312	1470.48	1346.97	-0.126576	0.916003	0.776066	0.110101	0.158929	Hmgn1
946	22214	1470.05	1490.87	0.0202929	1.01417	0.989404	0.00462644	0.761793	Ube2h
947	27061	1469.63	1327.91	-0.146296	0.903567	0.39663	0.401614	0.0264269	Bcap31
948	17155	1469.37	1613.84	0.135297	1.09832	0.989404	0.00462644	0.862003	Man1a
949	105559	1468.82	1468.63	-0.000181692	0.999874	0.999943	2.46918e-05	0.997907	Mbnl2
950	20867	1464.12	1723.08	0.234959	1.17687	0.989404	0.00462644	0.543042	Stip1
951	19247	1463.45	1578.41	0.1091	1.07855	0.572194	0.242457	0.0659613	Ptpn11
952	13138	1462.7	1630.77	0.156921	1.11491	0.469089	0.328744	0.0401045	Dag1
953	69608	1461.36	1441.09	-0.0201526	0.986128	0.989404	0.00462644	0.855948	Sec24d
954	14229	1460.16	1455.09	-0.00502141	0.996525	0.99148	0.00371597	0.955799	Fkbp5
955	209027	1459.82	1329.39	-0.135025	0.910654	0.829344	0.0812652	0.197004	Pycr1
956	67615	1454.29	1238.73	-0.231453	0.851777	0.135964	0.866576	0.00302527	Ube2r2
957	21366	1454.2	1326.58	-0.132515	0.91224	0.889102	0.0510483	0.273871	Slc6a6
958	17069	1453.74	2396.4	0.7211	1.64844	0.156316	0.805998	0.003882	Ly6e
959	230249	1451.87	1370.7	-0.0829915	0.944098	0.893065	0.0491168	0.279724	AI314180
960	14004	1450.82	1291.72	-0.167573	0.890339	0.373756	0.427412	0.0226743	Chchd2
961	20463	1450.54	1274.58	-0.186572	0.878691	0.210504	0.676739	0.00694037	Cox7a2l
962	12034	1446.75	1288.93	-0.166634	0.890919	0.425493	0.371107	0.0312726	Phb2
963	59022	1444.65	1242.97	-0.216934	0.860392	0.156316	0.805998	0.00382002	Edf1
964	68859	1444.65	1259.36	-0.198032	0.871739	0.103185	0.986384	0.00179369	Smim1
965	12192	1444.53	1424.12	-0.0205343	0.985867	0.989404	0.00462644	0.858148	Zfp36l1
966	100101806	1444.3	1423.84	-0.0205923	0.985828	0.989404	0.00462644	0.764443	Srp54c
967	73737	1444.19	1190.84	-0.278284	0.824571	0.118322	0.926933	0.00230365	1110008P14Rik
968	22339	1441.54	1519.95	0.0764089	1.05439	0.946789	0.0237469	0.375648	Vegfa	reduced fertility
969	66904	1441.45	1281.39	-0.169815	0.888957	0.225721	0.646427	0.00822684	Pccb
970	14766	1441.22	1336.53	-0.108807	0.927354	0.843388	0.0739728	0.215308	Adgrg1
971	19025	1439.21	1371.29	-0.069742	0.952808	0.934305	0.0295114	0.347755	Ctsa
972	69654	1438.66	1297.8	-0.148659	0.902088	0.314123	0.5029	0.0153865	Dctn2
973	20851	1438.36	1506.38	0.066661	1.04729	0.915082	0.0385401	0.316199	Stat5b
974	12332	1436.98	1222.98	-0.23264	0.851076	0.550789	0.259015	0.0608938	Capg
975	83429	1435	1389.31	-0.0466831	0.96816	0.989404	0.00462644	0.632641	Ctns
976	66556	1434.51	1360.82	-0.0760835	0.948629	0.860315	0.0653424	0.233322	Drap1
977	103554	1433.79	1446.64	0.0128713	1.00896	0.989404	0.00462644	0.854461	Psme4	reduced male fertility
978	16828	1432.29	1457.22	0.0248954	1.01741	0.989404	0.00462644	0.856524	Ldha
979	15929	1431.74	1349.65	-0.0851784	0.942668	0.893648	0.0488334	0.282679	Idh3g
980	109905	1431.31	1288.62	-0.151505	0.900311	0.756961	0.120926	0.14657	Rap1a
981	54420	1431.25	1418.49	-0.0129155	0.991088	0.99148	0.00371597	0.9074	Cldn8
982	12867	1430.96	1262.7	-0.18047	0.882415	0.285539	0.544335	0.0128711	Cox7c
983	100502825	1429.52	1385.89	-0.0447123	0.969483	0.989404	0.00462644	0.646849	Rpl37rt
984	110078	1425	1483.52	0.058061	1.04107	0.931138	0.0309857	0.341844	Pygb
985	22670	1424.34	1421.06	-0.00333044	0.997694	0.99148	0.00371597	0.959566	Trim26
986	117198	1423.85	1474.59	0.0505112	1.03563	0.989404	0.00462644	0.601313	Ivns1abp
987	232989	1423.81	1474.75	0.0507168	1.03578	0.989404	0.00462644	0.507476	Hnrnpul1
988	22320	1423.5	1191.76	-0.256348	0.837204	0.0499674	1.30131	0.000576168	Vamp8
989	108705	1422.62	1358.53	-0.0665131	0.954943	0.960186	0.0176444	0.403904	Pttg1ip
990	100303732	1422.35	1576.08	0.148062	1.10808	0.813807	0.0894784	0.185273	Zfp967
991	56457	1422.17	1360.08	-0.0644052	0.95634	0.944614	0.0247458	0.362076	Clptm1
992	17210	1421.73	1410.86	-0.0110739	0.992354	0.99148	0.00371597	0.886268	Mcl1
993	13498	1421.56	1518.97	0.0956195	1.06852	0.891913	0.0496777	0.277683	Atn1	reduced male fertility
994	19344	1419.87	1349.31	-0.0735312	0.950309	0.946789	0.0237469	0.37911	Rab5b
995	21376	1416.94	1261.73	-0.16738	0.890459	0.203676	0.69106	0.00653774	Tbrg1
996	17920	1416.44	1502.76	0.0853508	1.06095	0.902572	0.0445184	0.301026	Myo6
997	59033	1416.1	1433.78	0.0178962	1.01248	0.989404	0.00462644	0.862995	Slc4a8
998	170942	1413.76	1015.76	-0.476988	0.718476	0.903639	0.0440052	0.302259	Erdr1
999	BGI_novel_G000628	1411.92	1035.63	-0.447145	0.733493	0.989404	0.00462644	0.721037	NA
1000	69080	1410.84	1318.17	-0.0980179	0.934316	0.835078	0.0782728	0.208712	Gmppa
1001	30960	1407.82	1260.2	-0.159811	0.895142	0.313638	0.503571	0.0153203	Vapa
1002	67819	1407.44	1402.13	-0.00545491	0.996226	0.99148	0.00371597	0.92553	Derl1
1003	12747	1407.08	1369.61	-0.0389336	0.973374	0.989404	0.00462644	0.615037	Clk1
1004	240753	1406.17	1360.97	-0.0471335	0.967857	0.989404	0.00462644	0.525071	Plekha6
1005	80748	1402.74	1244.02	-0.173242	0.886848	0.344449	0.462875	0.018939	BC004004
1006	16905	1400.65	1352.41	-0.0505652	0.965558	0.989404	0.00462644	0.579583	Lmna	infertility, male infertility
1007	14456	1400.12	1391.81	-0.00859059	0.994063	0.99148	0.00371597	0.943716	Gas6
1008	11518	1397.89	1364.56	-0.0348177	0.976155	0.989404	0.00462644	0.62904	Add1
1009	15502	1396.76	1441.07	0.0450549	1.03172	0.989404	0.00462644	0.620413	Dnaja1	reduced male fertility, small seminal vesicle
1010	18611	1396.09	1383.5	-0.0130644	0.990985	0.989404	0.00462644	0.864718	Pea15a
1011	55944	1395.43	1282.71	-0.12151	0.919225	0.657842	0.181878	0.097241	Eif3d
1012	106205	1393.25	1450.94	0.0585302	1.0414	0.984644	0.00672069	0.485854	Zc3h7a
1013	28199	1393.13	1373.81	-0.0201537	0.986128	0.989404	0.00462644	0.758437	Dcaf11
1014	208943	1393.12	1507.85	0.114168	1.08235	0.776066	0.110101	0.158193	Myo5c
1015	66988	1392.32	1971.56	0.501843	1.41602	0.492934	0.307211	0.0472426	Lap3
1016	239853	1392	1410.65	0.019198	1.0134	0.99148	0.00371597	0.889482	Adgrg7
1017	234734	1390.73	1388	-0.00283315	0.998038	0.994579	0.00236074	0.9753	Aars
1018	22330	1388.28	1568.36	0.175966	1.12972	0.381263	0.418775	0.0240838	Vcl
1019	16880	1387.8	1349.81	-0.0400533	0.972619	0.989404	0.00462644	0.59999	Lifr
1020	230721	1385.6	1364.05	-0.0226139	0.984447	0.989404	0.00462644	0.714272	Pabpc4
1021	70804	1385.26	1319.23	-0.0704651	0.952331	0.917983	0.0371652	0.322173	Pgrmc2
1022	18807	1384.86	1328.54	-0.0598946	0.959334	0.989404	0.00462644	0.529491	Pld3
1023	68801	1384.15	1370.65	-0.0141438	0.990244	0.989404	0.00462644	0.859331	Elovl5
1024	100042807	1380.45	1138.68	-0.27777	0.824865	0.174473	0.758271	0.00467871	Eif3j2
1025	104318	1378.68	1324.65	-0.0576732	0.960812	0.949179	0.0226519	0.387098	Csnk1d
1026	73296	1377.71	1380.15	0.00255332	1.00177	0.993238	0.00294656	0.969354	Rhobtb3
1027	19058	1377.58	1310.78	-0.0717093	0.95151	0.849384	0.0708959	0.221448	Ppp3r1
1028	67003	1376.4	1284.19	-0.100037	0.933009	0.680266	0.167321	0.109895	Uqcrc2
1029	56443	1376.29	1163.82	-0.241911	0.845624	0.084417	1.07357	0.00130602	Arpc1a
1030	110147	1374.59	1313.54	-0.0655388	0.955588	0.860055	0.0654737	0.232377	Ehmt2
1031	13528	1374.3	1270.13	-0.113728	0.924197	0.6958	0.157516	0.11688	Dtnb
1032	66218	1374.02	1234.42	-0.154575	0.898397	0.492227	0.307835	0.0466417	Ndufb9
1033	53416	1369.22	1314.52	-0.0588229	0.960047	0.938581	0.0275283	0.352743	Stk39
1034	110006	1367.78	1286.17	-0.0887602	0.940331	0.858248	0.0663874	0.228591	Gusb	male infertility
1035	59027	1367.59	1349.87	-0.0188184	0.987041	0.989404	0.00462644	0.837619	Nampt
1036	68652	1365.42	1377.35	0.0125528	1.00874	0.989404	0.00462644	0.860426	Tab2
1037	216558	1364.22	1261.14	-0.113346	0.924442	0.54532	0.263349	0.0596888	Ugp2
1038	286940	1360.96	1404.97	0.0459172	1.03234	0.989404	0.00462644	0.679593	Flnb
1039	56358	1359.67	1143.4	-0.249931	0.840936	0.0562263	1.25006	0.000703725	Copz2
1040	320011	1359.1	1460.52	0.103828	1.07462	0.921157	0.0356663	0.327836	Uggt1
1041	80285	1359.04	1276.54	-0.0903513	0.939294	0.981926	0.00792105	0.470401	Parp9
1042	107508	1358.97	1358.37	-0.000640616	0.999556	0.999559	0.000191717	0.995209	Eprs
1043	18569	1358.54	1230.73	-0.142542	0.905922	0.779174	0.108365	0.162174	Pdcd4
1044	54132	1358.52	1188.26	-0.19318	0.874675	0.417674	0.379163	0.0295904	Pdlim1
1045	16825	1355.74	1294.36	-0.0668398	0.954727	0.960186	0.0176444	0.406293	Ldb1
1046	BGI_novel_G000166	1355.43	1071.54	-0.33907	0.790551	0.000131534	3.88096	1.52433e-07	NA
1047	68045	1354.65	1249.78	-0.116248	0.922584	0.636007	0.196538	0.0869959	Rtraf
1048	108037	1352.79	1283.34	-0.0760333	0.948662	0.960186	0.0176444	0.405918	Shmt2
1049	319448	1349.59	1451.14	0.104661	1.07524	0.702796	0.153171	0.120092	Fndc3a	male infertility
1050	78308	1349.2	1328.57	-0.0222287	0.98471	0.989404	0.00462644	0.760473	Gpr108
1051	54151	1349.03	1291.68	-0.0626687	0.957491	0.931138	0.0309857	0.342392	Cyhr1
1052	69068	1349	1119.63	-0.268874	0.829967	0.0484181	1.31499	0.000549887	Tcim
1053	321022	1348.72	1289.09	-0.0652373	0.955788	0.968865	0.0137365	0.431211	Cdv3
1054	52858	1346.29	1298.4	-0.0522487	0.964432	0.989404	0.00462644	0.540083	Cdipt
1055	26931	1345.27	1256.83	-0.0980991	0.934263	0.848424	0.0713872	0.22028	Ppp2r5c
1056	21849	1343.8	1324.66	-0.0206956	0.985757	0.989404	0.00462644	0.812073	Trim28
1057	118449	1343.72	1815.05	0.433776	1.35076	0.0817123	1.08771	0.00122951	Synpo2
1058	54401	1343.38	1261.58	-0.0906335	0.93911	0.762451	0.117788	0.150968	Ywhab
1059	66397	1343.2	1145.96	-0.22911	0.853161	0.214969	0.667625	0.00750511	Sar1b
1060	13602	1342.78	1398.21	0.0583628	1.04128	0.989404	0.00462644	0.551842	Sparcl1
1061	100037283	1341.39	1219.86	-0.137006	0.909405	0.559037	0.25256	0.0632309	Rnaset2a
1062	68703	1339.82	1489.28	0.152574	1.11155	0.425842	0.370752	0.0317074	Rere
1063	28169	1338.24	1295.64	-0.0466745	0.968165	0.989404	0.00462644	0.526839	Agpat3
1064	71994	1338.01	1345.64	0.0082031	1.0057	0.99148	0.00371597	0.913467	Cnn3
1065	59050	1337.57	1225.75	-0.125956	0.916397	0.694338	0.158429	0.116072	Nsa2
1066	76932	1336.41	1323.86	-0.013616	0.990606	0.989404	0.00462644	0.836837	Arfip2
1067	20810	1335.34	1152.97	-0.211851	0.863429	0.432268	0.364247	0.0326368	Srm
1068	68273	1335.31	1266.99	-0.0757663	0.948838	0.97545	0.010795	0.451393	Pomgnt1
1069	19345	1335.22	1296.41	-0.0425569	0.970933	0.989404	0.00462644	0.576434	Rab5c
1070	74164	1334.74	1246.25	-0.0989621	0.933704	0.670103	0.173858	0.104586	Nfx1
1071	16341	1333.3	1161.94	-0.19846	0.87148	0.286518	0.542848	0.0129662	Eif3e
1072	66366	1331.59	1190.87	-0.161133	0.894322	0.646049	0.189735	0.0921406	Ergic3
1073	18789	1330.56	1292.87	-0.0414564	0.971674	0.989404	0.00462644	0.58615	Papola
1074	66945	1329.35	1266.04	-0.0703995	0.952374	0.893648	0.0488334	0.283115	Sdha
1075	22154	1328.84	1503.37	0.178032	1.13134	0.811456	0.0907351	0.184266	Tubb5
1076	55950	1328.61	1143.5	-0.21646	0.860675	0.493609	0.306617	0.0473645	Bri3
1077	319322	1328.46	1342.99	0.0156989	1.01094	0.989404	0.00462644	0.784498	Sf3b2
1078	71679	1327.92	1191.89	-0.155918	0.897561	0.666673	0.176087	0.102386	Atp5h
1079	22166	1327.65	1160.52	-0.194105	0.874115	0.603123	0.219594	0.0754813	Txn1
1080	98193	1326.97	1326.57	-0.000438368	0.999696	0.999559	0.000191717	0.995215	Dcaf8
1081	67771	1326.51	1273.18	-0.0592017	0.959795	0.946789	0.0237469	0.379052	Arpc5
1082	59013	1326.27	1484.83	0.162916	1.11955	0.436006	0.360507	0.0330868	Hnrnph1
1083	230598	1325.28	1437.44	0.117205	1.08463	0.661994	0.179146	0.0996483	Nrd1
1084	171531	1322.79	1292.98	-0.0328823	0.977465	0.989404	0.00462644	0.775325	Mlph
1085	24015	1322.15	1322.41	0.000289617	1.0002	0.999943	2.46918e-05	0.997869	Abce1
1086	99412	1320.1	1381.86	0.0659727	1.04679	0.960186	0.0176444	0.405276	Golga2
1087	76568	1319.95	1179.05	-0.162859	0.893253	0.477494	0.321032	0.0426087	Ift46
1088	93739	1319.44	1184.88	-0.155184	0.898018	0.557044	0.254111	0.0623277	Gabarapl2
1089	16480	1319.36	1337.85	0.0200698	1.01401	0.989404	0.00462644	0.861566	Jup
1090	76551	1319.19	1284.66	-0.0382587	0.97383	0.989404	0.00462644	0.650505	Ccdc6
1091	19707	1318.49	1241.01	-0.0873738	0.941235	0.863292	0.0638424	0.236544	Reps1
1092	18648	1318.41	1272.13	-0.0515568	0.964895	0.983051	0.00742403	0.47859	Pgam1
1093	15374	1318.36	1298.05	-0.0223989	0.984594	0.989404	0.00462644	0.803418	Jpt1
1094	68196	1316.61	1132.18	-0.217719	0.859924	0.200499	0.697888	0.00624647	Hsbp1
1095	68151	1315.96	1244.24	-0.0808534	0.945498	0.913521	0.0392815	0.313164	Wls
1096	14679	1313.57	1302.61	-0.0120907	0.991654	0.99148	0.00371597	0.888702	Gnai3
1097	77411	1313.38	1294.16	-0.0212626	0.98537	0.989404	0.00462644	0.793384	Esrp2
1098	22196	1313.34	1234.93	-0.088815	0.940295	0.823849	0.0841523	0.193765	Ube2i
1099	18300	1311.99	1229.3	-0.0939216	0.936972	0.85782	0.0666037	0.227794	Oit1
1100	18220	1311.55	1323.83	0.0134493	1.00937	0.994332	0.00246853	0.974348	Nucb1
1101	232341	1310.67	1578.17	0.267949	1.20409	0.00571626	2.24289	2.33392e-05	Wnk1
1102	108075	1307.58	1427.08	0.126167	1.09139	0.831919	0.0799191	0.199745	Ltbp4
1103	235534	1307.56	1168.76	-0.161891	0.893853	0.654932	0.183804	0.0954429	Pxylp1
1104	232947	1307.53	1221.23	-0.0985068	0.933999	0.693492	0.158958	0.115727	Ppp1r37
1105	15903	1307.32	1336.23	0.031553	1.02211	0.989404	0.00462644	0.812843	Id3
1106	30934	1306.59	1257.11	-0.0556951	0.962131	0.97545	0.010795	0.450236	Tor1b
1107	110960	1306.01	1274.52	-0.0352083	0.975891	0.989404	0.00462644	0.564595	Tars
1108	19272	1305.59	1291.09	-0.0161083	0.988897	0.989404	0.00462644	0.842924	Ptprk
1109	55979	1303.78	1361.96	0.0629849	1.04462	0.989404	0.00462644	0.542951	Agpat1
1110	107045	1303.1	1286.7	-0.0182716	0.987415	0.989404	0.00462644	0.77398	Lars
1111	50918	1302.74	1355.28	0.0570352	1.04033	0.989404	0.00462644	0.516287	Myadm
1112	606496	1301.54	1235.02	-0.0756874	0.94889	0.944614	0.0247458	0.360767	Gsk3a
1113	56709	1300.9	1162.94	-0.161745	0.893943	0.425665	0.370932	0.0315408	Dnajb12
1114	224826	1299.26	1332.03	0.0359373	1.02522	0.989404	0.00462644	0.614599	Ubr2	abnormal fertility/fecundity, male infertility
1115	235574	1296.73	1407.59	0.118345	1.08549	0.887469	0.0518466	0.272176	Atp2c1
1116	21858	1295.98	1511.96	0.222376	1.16665	0.213197	0.671218	0.00721447	Timp2
1117	22325	1295.47	1218.65	-0.0881871	0.940704	0.843388	0.0739728	0.215274	Vav2
1118	20818	1295.27	1131.55	-0.194952	0.873602	0.425665	0.370932	0.0314258	Srprb
1119	228033	1294.91	1128.45	-0.198514	0.871448	0.282979	0.548246	0.0124289	Atp5g3
1120	11957	1294.82	1085.12	-0.2549	0.838045	0.114505	0.941176	0.00218951	Atp5j
1121	28088	1294.69	1212.37	-0.0947715	0.936421	0.836131	0.0777255	0.209347	Rtcb
1122	11430	1294.45	1289.49	-0.00554088	0.996167	0.99148	0.00371597	0.9577	Acox1
1123	13478	1293.26	1204.93	-0.102068	0.931696	0.893648	0.0488334	0.282775	Dpagt1
1124	109754	1292.97	1316.65	0.0261822	1.01831	0.989404	0.00462644	0.767899	Cyb5r3
1125	11845	1290.89	1203.92	-0.10062	0.932632	0.867089	0.0619363	0.241729	Arf6
1126	12549	1290.42	1329.03	0.0425379	1.02992	0.989404	0.00462644	0.528204	Arhgap31
1127	232087	1288.38	1324.39	0.0397668	1.02795	0.989404	0.00462644	0.688922	Mat2a
1128	19182	1287.39	1214.48	-0.084105	0.94337	0.88403	0.0535329	0.266813	Psmc3
1129	72469	1287.07	1250.42	-0.0416701	0.97153	0.989404	0.00462644	0.689015	Plcd3
1130	56356	1285.99	1186.59	-0.116053	0.922709	0.688471	0.162115	0.11255	Gltp
1131	81702	1283.98	1398.9	0.123672	1.0895	0.712311	0.147331	0.124607	Ankrd17
1132	106143	1282.93	1295.95	0.0145692	1.01015	0.989404	0.00462644	0.835313	Cggbp1
1133	56758	1282.43	1299.53	0.0191052	1.01333	0.989404	0.00462644	0.825065	Mbnl1
1134	67530	1282.4	1169.42	-0.133047	0.911904	0.558622	0.252882	0.0630222	Uqcrb
1135	192185	1281.34	1254.2	-0.0308832	0.978821	0.989404	0.00462644	0.722034	Nadk
1136	243912	1281.21	1474.52	0.202744	1.15089	0.772623	0.112032	0.155841	Hspb6
1137	67247	1279.33	1228.99	-0.0579255	0.960644	0.989404	0.00462644	0.636518	Mtarc2
1138	15382	1277.98	1329.17	0.0566539	1.04005	0.989404	0.00462644	0.543222	Hnrnpa1
1139	21987	1277.5	1181.58	-0.112613	0.924912	0.609778	0.214828	0.0780955	Tpd52l1
1140	381290	1275.96	1872.12	0.553094	1.46723	0.000118332	3.9269	1.30276e-07	Atp2b4	male infertility
1141	17992	1274.55	1136.33	-0.165604	0.891555	0.32664	0.485931	0.017091	Ndufa4
1142	72106	1274.5	1330.79	0.0623542	1.04417	0.989404	0.00462644	0.523167	Jmjd8
1143	101314	1273.81	1220.65	-0.0614948	0.958271	0.913521	0.0392815	0.313618	Brk1
1144	BGI_novel_G000559	1272.41	1074.08	-0.244461	0.844131	0.24502	0.610798	0.00949196	NA
1145	16456	1272.03	1213.41	-0.0680589	0.953921	0.946661	0.0238057	0.372469	F11r
1146	15381	1271.89	1202.97	-0.0803743	0.945812	0.891913	0.0496777	0.27758	Hnrnpc
1147	12177	1271.37	1186.96	-0.0991158	0.933605	0.873411	0.0587814	0.251019	Bnip3l
1148	20747	1268.16	1236.81	-0.0361097	0.975281	0.989404	0.00462644	0.578049	Spop
1149	226041	1263.32	1734.71	0.457471	1.37313	0.00829572	2.08115	4.07525e-05	Pgm5
1150	15251	1263.22	1190.95	-0.084994	0.942788	0.982915	0.00748392	0.477761	Hif1a
1151	66625	1263.18	1234.78	-0.0328072	0.977516	0.989404	0.00462644	0.67219	Pnisr
1152	13430	1262.61	1229.14	-0.038753	0.973496	0.989404	0.00462644	0.664076	Dnm2
1153	11776	1262.33	1266.02	0.00420849	1.00292	0.99148	0.00371597	0.955941	Ap3d1	abnormal fertility/fecundity, male infertility
1154	67673	1262.32	1108.62	-0.187316	0.878238	0.483486	0.315616	0.0437893	Elob
1155	14958	1261.04	1181.77	-0.0936648	0.937139	0.977182	0.0100247	0.455553	H1f0
1156	50884	1260.97	1296.9	0.0405337	1.02849	0.989404	0.00462644	0.566433	Nckap1
1157	209318	1259.93	1134.33	-0.151503	0.900312	0.340657	0.467683	0.0184758	Gps1
1158	75089	1259.54	1323.9	0.0718987	1.0511	0.969543	0.0134331	0.432581	Uhrf1bp1l
1159	68036	1259.38	1200.68	-0.0688684	0.953385	0.879771	0.0556301	0.259241	Zfp706
1160	15925	1258.69	1284.87	0.0297027	1.0208	0.989404	0.00462644	0.710383	Ide
1161	65107	1258.63	1232.4	-0.0303851	0.979159	0.989404	0.00462644	0.692454	Lrp10
1162	67864	1258.52	1152.34	-0.127165	0.915629	0.979153	0.00914925	0.463251	Yipf4
1163	382867	1254.36	1218.13	-0.0422924	0.971111	0.989404	0.00462644	0.764075	Zfp488
1164	15525	1253.89	1255.16	0.00146548	1.00102	0.996467	0.00153717	0.982562	Hspa4
1165	19261	1252.7	1274.86	0.0252893	1.01768	0.989404	0.00462644	0.735148	Sirpa
1166	230603	1250.42	1272.66	0.0254319	1.01778	0.989404	0.00462644	0.736882	Ttc39a
1167	14886	1250.24	1315.84	0.0737785	1.05247	0.964022	0.0159133	0.417878	Gtf2i
1168	26894	1250.23	1148.97	-0.121842	0.919013	0.761053	0.118585	0.149209	Cops7a
1169	57423	1250.17	1063.1	-0.23385	0.850363	0.195578	0.70868	0.00590429	Atp5j2
1170	26554	1249.97	1230.58	-0.0225528	0.984489	0.989404	0.00462644	0.724928	Cul3
1171	56209	1248.69	1103.23	-0.178688	0.883506	0.391675	0.407074	0.0255095	Gde1
1172	19192	1246.31	1240.08	-0.00722292	0.995006	0.99148	0.00371597	0.922471	Psme3
1173	170759	1245.49	1289.64	0.0502616	1.03545	0.972717	0.0120137	0.437338	Atp13a1
1174	74117	1245.42	1228.01	-0.0203143	0.986018	0.989404	0.00462644	0.799118	Actr3
1175	217664	1245.4	1248.09	0.00311421	1.00216	0.994133	0.00255555	0.972834	Mgat2
1176	12166	1245.08	1213.98	-0.0364989	0.975018	0.989404	0.00462644	0.689516	Bmpr1a
1177	11804	1244.52	1349.89	0.117254	1.08467	0.91049	0.0407247	0.309486	Aplp2
1178	353502	1244.45	1165.65	-0.0943733	0.936679	0.868495	0.0612327	0.243826	Hcfc1r1
1179	66177	1242.12	1045.58	-0.248501	0.841771	0.103779	0.983891	0.00182939	Ubl5
1180	65960	1241.85	1289.33	0.0541264	1.03823	0.989404	0.00462644	0.56955	Twsg1
1181	28015	1241.26	1185.96	-0.0657513	0.955448	0.913766	0.0391648	0.313819	Polr2m
1182	66142	1241.15	1098.3	-0.176399	0.884909	0.408456	0.388854	0.0281645	Cox7b
1183	66594	1241.06	1087.99	-0.189916	0.876657	0.483486	0.315616	0.0438968	Uqcr11
1184	74442	1240.95	1334.38	0.104727	1.07529	0.893488	0.0489114	0.280813	Sgms2
1185	22260	1240.22	1102.72	-0.16954	0.889126	0.217377	0.662786	0.00774483	Nr1h2
1186	19341	1239.72	1073.68	-0.207451	0.866066	0.0849013	1.07109	0.00133616	Rab4a
1187	15331	1239.12	1122.86	-0.142144	0.906171	0.853063	0.0690188	0.224116	Hmgn2
1188	12450	1238.25	1512.11	0.288261	1.22117	0.00829572	2.08115	3.95124e-05	Ccng1
1189	104776	1237.98	1315.78	0.0879216	1.06284	0.989404	0.00462644	0.53675	Aldh6a1
1190	74026	1237.06	1247.27	0.0118612	1.00826	0.989404	0.00462644	0.855123	Msl1
1191	52430	1236.77	1132.21	-0.127434	0.915458	0.833172	0.0792656	0.205276	Echdc2
1192	14467	1236.45	1146.45	-0.109028	0.927212	0.642153	0.192362	0.0898969	Nipsnap2
1193	55946	1235.94	1259.26	0.0269634	1.01887	0.989404	0.00462644	0.733025	Ap3m1
1194	65114	1234.34	1194.31	-0.0475652	0.967568	0.989404	0.00462644	0.544714	Vps35
1195	234797	1234.02	1326.7	0.104476	1.0751	0.890797	0.0502214	0.274858	6430548M08Rik
1196	67248	1233.74	1079.6	-0.192536	0.875066	0.439959	0.356588	0.0338358	Rpl39
1197	15416	1233.58	1124.45	-0.133632	0.911534	0.553125	0.257177	0.0615223	Hoxb8
1198	26384	1232.83	1107.23	-0.155017	0.898122	0.851812	0.0696561	0.223257	Gnpda1
1199	215449	1232.79	1240.49	0.00898691	1.00625	0.99148	0.00371597	0.909295	Rap1b
1200	12846	1232.23	1159.16	-0.0882006	0.940695	0.97828	0.00953687	0.460449	Comt	abnormal fertility/fecundity
1201	22268	1230.41	1101.93	-0.159096	0.895586	0.897728	0.0468554	0.290209	Upk1b
1202	18242	1226.78	1252.21	0.029604	1.02073	0.989404	0.00462644	0.659668	Oat
1203	56453	1225.21	1241.38	0.0189201	1.0132	0.989404	0.00462644	0.82305	Mbtps1
1204	98221	1223.58	1069.27	-0.194483	0.873886	0.0979708	1.0089	0.00163499	Eif3m
1205	54214	1222.19	1414.46	0.210792	1.15732	0.214969	0.667625	0.00745859	Golga4
1206	13209	1220.75	1268.45	0.0552997	1.03907	0.97419	0.0113563	0.446469	Ddx6
1207	22210	1220.4	1107.06	-0.140614	0.907133	0.56471	0.248175	0.0643961	Ube2b	male infertility
1208	84113	1219.43	1014.36	-0.265638	0.831831	0.178271	0.748919	0.00482469	Ptov1
1209	14344	1218.23	1211.01	-0.00858022	0.99407	0.99148	0.00371597	0.916719	Fut2
1210	69581	1218.19	1150.06	-0.083033	0.944071	0.841288	0.0750554	0.213088	Rhou
1211	66881	1217.48	1224.5	0.00828979	1.00576	0.99148	0.00371597	0.918779	Pcyox1
1212	74411	1217.36	1160.9	-0.0685067	0.953625	0.989404	0.00462644	0.579933	Plpp6
1213	74772	1216.13	1146.64	-0.084889	0.942857	0.835078	0.0782728	0.208666	Atp13a2
1214	20610	1214.71	1137.01	-0.0953662	0.936035	0.721118	0.141994	0.129333	Sumo3
1215	13191	1213.8	1318.76	0.119654	1.08647	0.734149	0.134216	0.134978	Dctn1
1216	23908	1213.19	1349.26	0.153362	1.11216	0.670103	0.173858	0.105288	Hs2st1
1217	228005	1212.09	1013.18	-0.258618	0.835888	0.0398849	1.39919	0.000402131	Ppig
1218	53319	1211.81	1206.26	-0.00662258	0.99542	0.99148	0.00371597	0.935739	Nxf1
1219	22123	1210.33	1199.03	-0.0135331	0.990663	0.989404	0.00462644	0.844291	Psmd3
1220	67382	1210.06	1163.75	-0.056294	0.961731	0.944614	0.0247458	0.363954	Brd3
1221	12050	1209.98	1147.19	-0.0768786	0.948107	0.918504	0.0369188	0.322927	Bcl2l2	male infertility, decreased seminal vesicle weight
1222	12466	1209.92	1155.68	-0.0661703	0.95517	0.921538	0.0354869	0.328624	Cct6a
1223	54130	1209.81	1127.12	-0.102138	0.931651	0.807091	0.0930777	0.181711	Actr1a
1224	19684	1207.94	1273.28	0.0760021	1.05409	0.960186	0.0176444	0.404143	Rdx
1225	26420	1205.94	1182.23	-0.0286426	0.980342	0.989404	0.00462644	0.672842	Mapk9
1226	74645	1205.76	1353.85	0.167126	1.12282	0.377201	0.423427	0.0233898	Fam46c
1227	66106	1205.26	928.91	-0.375735	0.770712	0.125956	0.899782	0.00257633	Smpx
1228	107702	1205.06	1066.5	-0.176218	0.88502	0.131326	0.881648	0.00281555	Rnh1
1229	93765	1204.87	1087.94	-0.147281	0.902951	0.390264	0.408642	0.0253723	Ube2n
1230	71927	1204.24	1189.92	-0.0172626	0.988106	0.989404	0.00462644	0.829065	Itfg1
1231	20185	1204.2	1298.34	0.108586	1.07817	0.619525	0.207941	0.0803744	Ncor1
1232	171212	1203.69	1268.25	0.0753771	1.05364	0.946661	0.0238057	0.372928	Galnt10
1233	12709	1203.22	1211.96	0.0104397	1.00726	0.99148	0.00371597	0.915795	Ckb
1234	14268	1202.39	1983.09	0.721841	1.64929	0.217377	0.662786	0.00775897	Fn1
1235	52626	1201.44	963.239	-0.318796	0.801739	0.0817123	1.08771	0.00121877	Cdkn2aipnl
1236	66878	1201.33	1133.44	-0.0839189	0.943491	0.870194	0.0603839	0.247365	Riok3
1237	66990	1201.02	1110.58	-0.112952	0.924694	0.645823	0.189887	0.0914695	Tmem134
1238	74551	1200.59	1070.81	-0.165044	0.891901	0.831919	0.0799191	0.199726	Pck2
1239	59052	1199.14	1133.35	-0.0814044	0.945137	0.913478	0.0393018	0.312239	Mettl9
1240	12539	1198.39	1121.74	-0.0953521	0.936044	0.735477	0.133431	0.136216	Cdc37
1241	224727	1198.26	1243.86	0.0538882	1.03806	0.989404	0.00462644	0.531313	Bag6
1242	20018	1198.16	894.498	-0.421672	0.746559	0.000941957	3.02597	2.12865e-06	Polr1d
1243	211548	1198.15	1249.65	0.0607119	1.04298	0.989404	0.00462644	0.563003	Nomo1
1244	11750	1197.26	1123.62	-0.0915837	0.938492	0.77575	0.110278	0.157909	Anxa7
1245	26444	1196.37	1025.22	-0.222733	0.85694	0.193138	0.714133	0.00556203	Psma7
1246	22057	1195.93	1242	0.0545316	1.03852	0.981926	0.00792105	0.472269	Tob1
1247	67117	1194.54	1089.38	-0.132951	0.911964	0.624951	0.204154	0.0827232	Dynlt3
1248	228136	1193.95	1217.69	0.0284054	1.01988	0.989404	0.00462644	0.686607	Zdhhc5
1249	233335	1191.81	1651.48	0.470609	1.38569	0.0386452	1.4129	0.000369478	Synm
1250	59287	1191.27	1281.39	0.105204	1.07565	0.866494	0.0622344	0.240552	Ncstn
1251	14870	1191.27	1092.18	-0.125285	0.916823	0.676406	0.169793	0.1079	Gstp1
1252	17274	1190.04	1169.39	-0.0252501	0.98265	0.989404	0.00462644	0.705307	Rab8a
1253	23789	1189.87	1073.03	-0.149107	0.901809	0.381029	0.419041	0.0239483	Coro1b
1254	56530	1189.74	1116.32	-0.0918901	0.938293	0.894116	0.0486061	0.283499	Cnpy2
1255	103742	1189.28	1091.11	-0.12429	0.917456	0.831919	0.0799191	0.20104	Mien1
1256	67166	1188.02	1134.89	-0.0660019	0.955282	0.972717	0.0120137	0.438666	Arl8b
1257	69227	1187.8	1118.81	-0.0863214	0.941921	0.909994	0.0409615	0.308965	Selenot
1258	216157	1187.39	1155.71	-0.0390143	0.97332	0.989404	0.00462644	0.57264	Tmem259
1259	16796	1186.89	1153.46	-0.0412081	0.971841	0.989404	0.00462644	0.634151	Lasp1
1260	68728	1186.59	1400.89	0.239524	1.1806	0.198868	0.701436	0.00611883	Trp53inp2
1261	66109	1186.48	930.763	-0.350199	0.784476	0.503354	0.298127	0.0495829	Tspan13
1262	30948	1185.76	1044.12	-0.183525	0.880549	0.156316	0.805998	0.00387445	Bin1
1263	16008	1185.76	2388.58	1.01034	2.01438	0.5785	0.237696	0.0679129	Igfbp2
1264	100862375	1185.29	1196.73	0.0138569	1.00965	0.989404	0.00462644	0.863339	Entpd4b
1265	68943	1185.28	1201.58	0.0197093	1.01376	0.989404	0.00462644	0.770116	Pink1
1266	80288	1183.87	1377.5	0.218541	1.16356	0.317343	0.498471	0.0159947	Bcl9l
1267	227648	1182.51	1361.19	0.203025	1.15111	0.283747	0.547068	0.0125665	Sec16a
1268	80795	1180.97	962.656	-0.294886	0.815137	0.00108877	2.96307	2.7084e-06	Selenok
1269	19089	1180.25	1125.51	-0.0685105	0.953622	0.977182	0.0100247	0.456272	Prkcsh
1270	70335	1179.16	1106.3	-0.0920104	0.938214	0.989404	0.00462644	0.826762	Reep6
1271	68693	1178.99	1185.01	0.00734116	1.0051	0.99148	0.00371597	0.908223	Hnrnpul2
1272	14567	1178.52	1220.49	0.0504786	1.03561	0.989404	0.00462644	0.515424	Gdi1
1273	22185	1177.57	1166.73	-0.0133412	0.990795	0.989404	0.00462644	0.8435	U2af2
1274	67529	1176.17	1089.86	-0.109954	0.926617	0.724034	0.140241	0.131189	Fgfr1op2
1275	13047	1176.11	1221.07	0.0541217	1.03823	0.988219	0.00514678	0.499549	Cux1
1276	14105	1175.91	1175.82	-0.000103637	0.999928	0.999943	2.46918e-05	0.999053	Srsf10
1277	74140	1175.76	1158.9	-0.0208276	0.985667	0.989404	0.00462644	0.816274	Tm9sf1
1278	242960	1175.66	1069.4	-0.136659	0.909623	0.775429	0.110458	0.157485	Fbxl5
1279	68420	1175.61	1227.15	0.061901	1.04384	0.977182	0.0100247	0.456158	Ankrd13a
1280	68519	1172.16	1164.44	-0.00953831	0.99341	0.99148	0.00371597	0.918863	Eml1
1281	17192	1171.76	1093.25	-0.100059	0.932995	0.779001	0.108462	0.161957	Mbd3
1282	12492	1171.7	1296.48	0.145989	1.10649	0.301697	0.520428	0.014265	Scarb2
1283	20383	1171.54	1246.21	0.0891457	1.06374	0.887685	0.051741	0.27256	Srsf3
1284	216190	1170.96	1114.87	-0.0708065	0.952106	0.989404	0.00462644	0.519162	Appl2
1285	70152	1169.89	907.19	-0.366891	0.775452	0.31804	0.497519	0.0161917	Mettl7a1
1286	19291	1168.91	1207.08	0.0463618	1.03266	0.989404	0.00462644	0.574807	Purb
1287	74580	1168.62	1144.76	-0.0297657	0.979579	0.989404	0.00462644	0.715018	Pyroxd2
1288	13663	1167.77	1096.8	-0.0904618	0.939222	0.946682	0.0237959	0.373364	Ei24
1289	26905	1167.05	1192.75	0.0314218	1.02202	0.989404	0.00462644	0.623671	Eif2s3x
1290	67180	1166.82	1098.75	-0.0867133	0.941666	0.897581	0.0469261	0.289593	Yipf5
1291	67388	1166.78	1046.46	-0.157015	0.896879	0.874981	0.0580016	0.254108	1110008F13Rik
1292	19175	1165.32	988.789	-0.236996	0.848511	0.0230312	1.63768	0.000176157	Psmb6
1293	19143	1165.11	1101.51	-0.0809828	0.945413	0.941972	0.0259622	0.355818	St14
1294	21429	1164.99	1016.86	-0.196197	0.872849	0.480475	0.318329	0.0431531	Ubtf
1295	18087	1164.97	1321.49	0.181875	1.13436	0.425665	0.370932	0.0316455	Nktr
1296	114584	1164.68	999.099	-0.221238	0.857829	0.264848	0.577003	0.0110801	Clic1
1297	97820	1164.26	1102.09	-0.0791696	0.946602	0.936949	0.0282839	0.351162	4833439L19Rik
1298	18604	1162.75	1089.4	-0.0940043	0.936919	0.923274	0.0346693	0.330299	Pdk2
1299	66576	1162.19	1107.48	-0.0695664	0.952924	0.97545	0.010795	0.450042	Uqcrh
1300	230654	1162	1102.5	-0.0758332	0.948794	0.871396	0.0597847	0.248573	Lrrc41
1301	12894	1159.92	1063.98	-0.124547	0.917292	0.893648	0.0488334	0.28265	Cpt1a
1302	67125	1159.82	1090.4	-0.0890432	0.940146	0.902572	0.0445184	0.30053	Tspan31
1303	228366	1159.27	1110.42	-0.0621106	0.957862	0.925655	0.0335509	0.3338	Large2
1304	12946	1158.5	983.903	-0.235673	0.849289	0.101107	0.995217	0.00174193	Cr1l
1305	252870	1157.62	1206.47	0.0596277	1.0422	0.94555	0.0243156	0.368645	Usp7
1306	70574	1156.08	1268.18	0.133519	1.09697	0.761097	0.11856	0.149687	Cpm
1307	110854	1156.07	1094.03	-0.079579	0.946334	0.898059	0.0466954	0.290641	Ptpa
1308	19330	1155.65	1091.25	-0.0827266	0.944271	0.913521	0.0392815	0.312995	Rab18
1309	56551	1154.33	1056.46	-0.12782	0.915213	0.636007	0.196538	0.0872234	Txn2
1310	67760	1152.29	1363.28	0.242582	1.18311	0.208407	0.681088	0.00676298	Slc38a2
1311	110208	1151.98	1215.21	0.0770914	1.05489	0.989404	0.00462644	0.501755	Pgd
1312	74525	1151.19	995.029	-0.21031	0.864351	0.681014	0.166844	0.110293	Fam234b
1313	74090	1150.3	1029.38	-0.160233	0.894881	0.528039	0.277334	0.0552464	Paqr5
1314	19285	1150.07	1186.71	0.0452414	1.03186	0.989404	0.00462644	0.660401	Cavin1
1315	73389	1149.29	1064.11	-0.111092	0.925887	0.896963	0.0472256	0.288453	Hbp1
1316	68038	1148.52	1100.9	-0.0610989	0.958534	0.989404	0.00462644	0.511259	Chid1
1317	12464	1148.39	1079.38	-0.0894119	0.939906	0.821903	0.0851795	0.192879	Cct4
1318	13039	1147.36	1209.27	0.0758198	1.05396	0.989404	0.00462644	0.56652	Ctsl
1319	17113	1146.4	1138.52	-0.00995021	0.993127	0.989404	0.00462644	0.875717	M6pr
1320	20926	1145.3	1204.75	0.0730126	1.05191	0.928677	0.0321353	0.338361	Supt6
1321	54608	1145.25	2832.18	1.30626	2.47299	0.202637	0.693282	0.00648137	Abhd2
1322	233913	1145.21	1139.47	-0.00724933	0.994988	0.99148	0.00371597	0.917171	BC017158
1323	18472	1143.94	1159.63	0.0196441	1.01371	0.989404	0.00462644	0.765535	Pafah1b1	male infertility
1324	103140	1143.74	1019.94	-0.165283	0.891754	0.680266	0.167321	0.109935	Gstt3
1325	56494	1143.41	1134.02	-0.0119047	0.991782	0.989404	0.00462644	0.870308	Gosr2
1326	12306	1143.34	1065.75	-0.101385	0.932138	0.981926	0.00792105	0.472268	Anxa2
1327	236539	1142.12	991.915	-0.203428	0.868484	0.866494	0.0622344	0.241155	Phgdh
1328	66713	1141.51	1195.8	0.0670325	1.04756	0.948022	0.0231816	0.38354	Actr2
1329	232164	1141.36	1022.34	-0.158883	0.895718	0.635905	0.196608	0.0869217	Paip2b
1330	18519	1141.18	1236.91	0.116214	1.08389	0.676104	0.169987	0.107728	Kat2b
1331	56726	1140.92	1210.66	0.0855937	1.06112	0.931882	0.0306391	0.345554	Sh3bgrl
1332	59041	1140.38	1009.61	-0.175713	0.88533	0.424966	0.371646	0.0311115	Stk25
1333	27643	1139.92	1072.49	-0.0879783	0.94084	0.813963	0.0893955	0.185364	Ubl4a
1334	56013	1139.84	1194.92	0.0680772	1.04832	0.979846	0.00884223	0.464487	Srcin1
1335	59079	1139.82	1176.18	0.045296	1.03189	0.989404	0.00462644	0.555784	Erbin
1336	76303	1139.8	1197.06	0.0707189	1.05024	0.950167	0.0221999	0.388338	Osbp
1337	52700	1139.04	986.309	-0.207705	0.865914	0.108517	0.964501	0.0019807	Txndc17
1338	13001	1138.81	1090.22	-0.0629036	0.957335	0.97545	0.010795	0.451112	Csnk2b
1339	98952	1138.68	1151.75	0.0164659	1.01148	0.989404	0.00462644	0.814594	Fam102a
1340	56454	1137.98	1179.55	0.0517584	1.03653	0.9889	0.00484775	0.501079	Aldh18a1
1341	22673	1137.89	1206.9	0.0849465	1.06065	0.887469	0.0518466	0.27193	Zfp185
1342	22381	1137.5	1057.48	-0.105243	0.929649	0.873411	0.0587814	0.251325	Tceal9
1343	100502940	1137.12	999.467	-0.186153	0.878946	0.776999	0.10958	0.159492	Colca2
1344	75007	1136.66	1110.4	-0.0337202	0.976898	0.989404	0.00462644	0.666853	Mindy1
1345	74287	1134.73	1045.89	-0.117615	0.92171	0.503354	0.298127	0.0493168	Kcmf1
1346	57912	1134.07	1125.15	-0.0113923	0.992135	0.989404	0.00462644	0.852134	Cdc42se1
1347	232440	1133.77	979.122	-0.211567	0.863599	0.392255	0.406432	0.0255729	H2afj
1348	11983	1133.35	910.025	-0.316612	0.802953	0.0381748	1.41822	0.000362477	Atpif1
1349	56449	1133.34	1130.11	-0.00410736	0.997157	0.99148	0.00371597	0.953766	Ybx3
1350	67103	1133.33	1024.95	-0.145014	0.90437	0.809556	0.0917533	0.18279	Ptgr1
1351	12825	1132.14	1490.5	0.396745	1.31653	0.322415	0.491585	0.0167578	Col3a1
1352	14199	1131.09	1421.77	0.329981	1.257	0.282136	0.549542	0.012212	Fhl1
1353	226999	1131.03	1155.85	0.0313097	1.02194	0.989404	0.00462644	0.789806	Slc9a2
1354	226646	1130.89	1085.98	-0.0584651	0.960285	0.97545	0.010795	0.453049	Ndufs2
1355	227624	1130.46	1106.16	-0.0313463	0.978507	0.989404	0.00462644	0.762039	Rabl6
1356	18810	1129.26	1357.04	0.265087	1.20171	0.0703664	1.15263	0.000970984	Plec
1357	330260	1125.79	1059.36	-0.0877532	0.940987	0.917418	0.0374327	0.321465	Pon2
1358	56491	1124.71	1132.48	0.00992788	1.00691	0.989404	0.00462644	0.874549	Vapb
1359	67863	1124.65	1105.5	-0.0247709	0.982977	0.989404	0.00462644	0.776596	Slc25a11
1360	23802	1123.3	1132.36	0.0115799	1.00806	0.989404	0.00462644	0.86059	Amfr
1361	21762	1122.74	1173.06	0.0632628	1.04483	0.973582	0.0116275	0.444112	Psmd2
1362	74781	1121.29	1046.91	-0.0990172	0.933669	0.836131	0.0777255	0.209351	Wipi2
1363	72972	1121.16	1016.96	-0.140738	0.907055	0.717046	0.144453	0.127185	Ccser2
1364	232086	1119.98	1043.51	-0.102039	0.931716	0.88282	0.0541277	0.264452	Tmem150a
1365	30791	1119.68	1030.47	-0.119784	0.920325	0.631874	0.199369	0.0848087	Slc39a1
1366	66508	1118.07	1001.2	-0.159289	0.895467	0.392255	0.406432	0.0256609	Lamtor1
1367	98682	1115.08	1145.43	0.038745	1.02722	0.989404	0.00462644	0.617914	Mfsd6
1368	20200	1114.77	1121.37	0.00851238	1.00592	0.99148	0.00371597	0.954141	S100a6
1369	17776	1114.7	1294.42	0.215649	1.16123	0.376466	0.424274	0.0232735	Mast2
1370	12836	1113.51	1150.36	0.0469675	1.03309	0.989404	0.00462644	0.778798	Col7a1
1371	14756	1113.5	1125.98	0.0160778	1.01121	0.989404	0.00462644	0.849537	Gpld1
1372	55978	1112.83	971.148	-0.196475	0.87268	0.475702	0.322665	0.0416212	Ift20
1373	19299	1112.77	1094.28	-0.0241633	0.983391	0.989404	0.00462644	0.742124	Abcd3
1374	268420	1112.49	1186.08	0.0924127	1.06615	0.852302	0.0694063	0.223521	Alkbh5	reduced male fertility
1375	233806	1112.38	986.609	-0.173103	0.886933	0.358355	0.445687	0.0208018	Tmem159
1376	73830	1112.03	986.223	-0.173213	0.886865	0.711991	0.147525	0.124199	Eif3k
1377	18029	1111.09	1088.05	-0.0302283	0.979265	0.989404	0.00462644	0.741486	Nfic
1378	14924	1110.42	716.956	-0.631147	0.645663	0.390264	0.408642	0.0253598	Magi1
1379	70893	1109.97	775.454	-0.517411	0.698624	0.989404	0.00462644	0.6556	Glb1l3
1380	78330	1108.46	981.442	-0.175587	0.885407	0.510138	0.292313	0.0507482	Ndufv3
1381	69632	1108.41	1149.88	0.0530018	1.03742	0.959557	0.0179293	0.40303	Arhgef12
1382	73834	1107.54	1029.74	-0.105086	0.929749	0.810378	0.0913124	0.183345	Atp6v1d
1383	51798	1107.44	963.091	-0.20148	0.869658	0.333785	0.476534	0.017919	Ech1
1384	66119	1107.41	987.116	-0.1659	0.891373	0.509254	0.293066	0.0505087	Tomm6
1385	67628	1106.05	1005.29	-0.137805	0.908901	0.657177	0.182318	0.0970267	Anp32b
1386	14630	1104.12	1002.34	-0.139521	0.907821	0.832253	0.0797444	0.202096	Gclm
1387	21969	1103.86	1030.08	-0.0998014	0.933161	0.825742	0.0831556	0.194641	Top1
1388	226757	1102.77	1113.45	0.0138991	1.00968	0.989404	0.00462644	0.866076	Wdr26
1389	216443	1102.41	1143.37	0.0526332	1.03716	0.989404	0.00462644	0.517805	Mars
1390	192292	1102.24	1011.82	-0.123488	0.917966	0.538445	0.268859	0.0586364	Nrbp1
1391	70247	1101.8	1008.43	-0.127744	0.915261	0.516559	0.28688	0.0528379	Psmd1
1392	54375	1101.6	1122.84	0.0275523	1.01928	0.989404	0.00462644	0.701926	Azin1
1393	50926	1099.8	1228.79	0.159998	1.11729	0.37429	0.426792	0.0229256	Hnrnpdl
1394	98402	1099.74	981.598	-0.163956	0.892574	0.289678	0.538084	0.0132065	Sh3bp4
1395	56529	1099.19	965.186	-0.187558	0.878091	0.154981	0.809721	0.00364598	Sec11a
1396	20823	1099.18	1016.62	-0.112653	0.924885	0.610638	0.214216	0.0784085	Ssb
1397	12757	1098.51	1060.58	-0.0506961	0.96547	0.986194	0.00603786	0.490534	Clta
1398	22601	1098.49	1136.75	0.0494035	1.03484	0.989404	0.00462644	0.52435	Yap1
1399	66155	1098.06	925.699	-0.246344	0.84303	0.0543618	1.26471	0.000677238	Ufc1
1400	11867	1097.33	916.121	-0.260389	0.834863	0.155695	0.807725	0.00370168	Arpc1b
1401	26965	1096.14	989.994	-0.146938	0.903165	0.410959	0.386202	0.0284281	Cul1
1402	19294	1095	1008.24	-0.119091	0.920768	0.697144	0.156677	0.117268	Nectin2	male infertility
1403	14618	1094.9	844.908	-0.373938	0.771673	0.404971	0.392576	0.0276162	Gjb1
1404	224105	1094.65	1136.27	0.0538309	1.03802	0.980202	0.0086846	0.466757	Pak2
1405	11652	1093.23	1030.95	-0.0846213	0.943032	0.864676	0.0631465	0.238991	Akt2
1406	75613	1093.08	1058.94	-0.0457849	0.968763	0.989404	0.00462644	0.533661	Med25
1407	93960	1092.66	999.307	-0.12884	0.914566	0.964985	0.0154793	0.427623	Nkd1
1408	68926	1092.33	1111.79	0.0254738	1.01781	0.989404	0.00462644	0.742471	Ubap2
1409	14860	1091.25	984.983	-0.147811	0.902619	0.748177	0.125995	0.142493	Gsta4
1410	70873	1091.15	2103.77	0.947129	1.92803	0.77078	0.11307	0.154352	Cnbd2
1411	230779	1089.38	980.287	-0.152228	0.89986	0.910835	0.0405604	0.310077	Serinc2
1412	66972	1088.96	1115.4	0.0346106	1.02428	0.989404	0.00462644	0.694341	Slc25a23
1413	13063	1088.6	1062.28	-0.0353183	0.975816	0.989404	0.00462644	0.72293	Cycs
1414	22377	1088.34	987.499	-0.140273	0.907347	0.481116	0.31775	0.0432664	Wbp1
1415	54644	1088.31	1107.9	0.025744	1.018	0.989404	0.00462644	0.675329	Otud5
1416	16177	1087.72	1141.24	0.0693006	1.04921	0.989404	0.00462644	0.662808	Il1r1
1417	83997	1087.42	1242.26	0.192058	1.14239	0.316085	0.500196	0.0157433	Slmap
1418	54197	1086.28	966.778	-0.168144	0.889987	0.595037	0.225456	0.0721988	Rnf5
1419	19063	1086.23	1128.43	0.0549812	1.03885	0.989404	0.00462644	0.736868	Ppt1
1420	52690	1083.93	999.897	-0.116427	0.922469	0.822812	0.0846993	0.19314	Setd3
1421	57319	1082.73	918.766	-0.236903	0.848565	0.603123	0.219594	0.0754874	Smpdl3a
1422	110826	1082.58	974.087	-0.152357	0.899779	0.735477	0.133431	0.13584	Etfb
1423	20740	1082.39	1189.25	0.135835	1.09873	0.52719	0.278033	0.054894	Sptan1
1424	231580	1081.64	1095.69	0.0186246	1.01299	0.989404	0.00462644	0.759441	Gak
1425	76560	1081.19	987.703	-0.13047	0.913534	0.596482	0.224403	0.0725816	Prss8
1426	69568	1081.16	1021.9	-0.0813268	0.945188	0.838388	0.076555	0.210505	Vkorc1l1
1427	246696	1081.09	1000.34	-0.111998	0.925306	0.698466	0.155855	0.117895	Slc25a28
1428	13685	1081.06	980.583	-0.140732	0.907059	0.893094	0.0491027	0.280187	Eif4ebp1
1429	21356	1076.63	1101.16	0.0324988	1.02278	0.989404	0.00462644	0.812726	Tapbp
1430	69834	1075.97	1103.37	0.0362778	1.02546	0.989404	0.00462644	0.629401	Rab43
1431	21665	1074.88	1191.52	0.14863	1.10852	0.879771	0.0556301	0.259639	Tdg
1432	22122	1074.08	911.842	-0.236252	0.848948	0.0896389	1.0475	0.00145277	Tsta3	infertility
1433	22761	1073.63	1126.16	0.0689152	1.04893	0.989404	0.00462644	0.524429	Zfpm1
1434	68585	1073.39	1115.91	0.0560428	1.03961	0.989404	0.00462644	0.673271	Rtn4
1435	52793	1072.68	909.88	-0.237471	0.848231	0.411815	0.385298	0.0287301	Fam3b
1436	74996	1072.27	1105.32	0.0437868	1.03082	0.989404	0.00462644	0.522183	Usp47
1437	20656	1072.13	1050.31	-0.0296627	0.979649	0.989404	0.00462644	0.659015	Sod2
1438	20973	1072.12	985.189	-0.121989	0.91892	0.636007	0.196538	0.0873413	Syngr2
1439	52502	1070.55	992.002	-0.10993	0.926633	0.794796	0.0997444	0.17199	Carhsp1
1440	78709	1070.53	1022.9	-0.0656575	0.95551	0.989404	0.00462644	0.849412	Spink8
1441	56354	1069.15	1009.34	-0.0830609	0.944053	0.876408	0.0572938	0.256101	Dnajc7
1442	108660	1068.93	978.638	-0.127327	0.915526	0.661994	0.179146	0.0996418	Rnf187
1443	76302	1066.99	1012.43	-0.0757186	0.948869	0.913521	0.0392815	0.313344	Pcnp
1444	56403	1066.29	1159.67	0.121113	1.08757	0.77575	0.110278	0.157781	Syncrip
1445	BGI_novel_G000629	1065.28	874.036	-0.285464	0.820477	0.0322672	1.49124	0.000289321	NA
1446	101706	1064.85	1182.56	0.151272	1.11055	0.596363	0.22449	0.0724288	Numa1
1447	57342	1063.99	1128.19	0.0845358	1.06035	0.955627	0.0197115	0.397711	Parva
1448	19039	1063.94	964.31	-0.141852	0.906355	0.989404	0.00462644	0.732377	Lgals3bp
1449	20111	1063.15	906.589	-0.229824	0.852739	0.399329	0.398669	0.0268179	Rps6ka1
1450	69697	1062.05	1073.85	0.0159322	1.0111	0.99148	0.00371597	0.904685	Camsap3	male infertility
1451	140481	1061.77	1147.27	0.111731	1.08052	0.98591	0.00616286	0.488324	Man2a2	male infertility
1452	64383	1061.52	1057.08	-0.00604031	0.995822	0.99148	0.00371597	0.931675	Sirt2
1453	11906	1061.07	1000.92	-0.0841917	0.943313	0.871615	0.0596755	0.248787	Zfhx3
1454	56351	1060.67	1022.82	-0.0524326	0.964309	0.981926	0.00792105	0.473957	Ptges3
1455	11836	1060.67	1023.33	-0.0517084	0.964793	0.989404	0.00462644	0.526549	Araf
1456	14423	1060.52	976.143	-0.119612	0.920435	0.901691	0.0449421	0.298385	Galnt1
1457	66753	1060.16	1006.12	-0.0754746	0.94903	0.945778	0.0242109	0.369806	Erlec1
1458	20503	1059.95	1189.98	0.166936	1.12267	0.655588	0.183369	0.0961581	Slc16a7
1459	268591	1059.23	953.877	-0.151141	0.900538	0.99148	0.00371597	0.915008	Serpina5	male infertility
1460	29817	1058.66	1200.91	0.181892	1.13437	0.713811	0.146417	0.125035	Igfbp7
1461	228140	1058.28	1099.42	0.0550167	1.03887	0.983787	0.00709893	0.481311	Tnks1bp1
1462	192120	1057.81	1008.04	-0.0695343	0.952946	0.97352	0.011655	0.443166	Bspry
1463	77975	1056.78	1053.01	-0.00515669	0.996432	0.99148	0.00371597	0.94655	Tmem50b
1464	105501	1054.85	935.887	-0.172635	0.887221	0.666673	0.176087	0.102408	Abhd4
1465	67808	1054.49	921.811	-0.194005	0.874175	0.317343	0.498471	0.0160133	Tprgl
1466	93689	1053.21	1254.39	0.252185	1.19101	0.477108	0.321383	0.0425466	Lmod1
1467	56409	1053.15	963.532	-0.128301	0.914908	0.650883	0.186497	0.0937455	Nudt3
1468	12848	1052.99	1010.49	-0.0594394	0.959637	0.951585	0.0215526	0.391981	Cops2
1469	12928	1051.68	1091.6	0.0537391	1.03795	0.981968	0.0079025	0.474654	Crk
1470	17184	1051.67	1002.99	-0.0683742	0.953712	0.944614	0.0247458	0.365072	Matr3
1471	12995	1051.12	1053	0.00257936	1.00179	0.994133	0.00255555	0.97282	Csnk2a1
1472	83701	1050.4	1126.2	0.100523	1.07216	0.850812	0.0701666	0.222045	Srrt
1473	14164	1049.52	912.645	-0.201611	0.869579	0.381029	0.419041	0.0239571	Fgf1
1474	114143	1049	922.504	-0.185384	0.879415	0.290087	0.537471	0.0132676	Atp6v0b
1475	211673	1048.71	1094.64	0.0618454	1.0438	0.937716	0.0279289	0.352146	Arfgef1
1476	12091	1048.4	757.699	-0.46849	0.72272	0.783306	0.106069	0.163901	Glb1	reduced fertility
1477	69046	1047.84	922.51	-0.18378	0.880393	0.459726	0.337501	0.0380357	Isca1
1478	70423	1047.8	900.028	-0.219329	0.858965	0.31804	0.497519	0.016211	Tspan15
1479	14287	1047.34	903.134	-0.213722	0.86231	0.189527	0.722329	0.00538117	Fpgs
1480	12567	1046.47	979.183	-0.0958838	0.935699	0.868495	0.0612327	0.243067	Cdk4	male infertility, abnormal fertility/fecundity, male infertility
1481	116848	1046.39	1211.79	0.211721	1.15807	0.071556	1.14535	0.00100754	Baz2a
1482	93843	1045.65	802.591	-0.381658	0.767555	0.0659464	1.18081	0.000882699	Pnck
1483	50875	1045.26	1016.93	-0.0396397	0.972898	0.989404	0.00462644	0.724485	Tmod3
1484	67959	1044.93	958.318	-0.124836	0.917108	0.688476	0.162111	0.112977	Puf60
1485	56422	1044.61	1064.89	0.027732	1.01941	0.989404	0.00462644	0.680524	Hbs1l	male infertility
1486	BGI_novel_G000303	1044.1	1062.18	0.0247771	1.01732	0.989404	0.00462644	0.815592	NA
1487	140630	1043.22	1147.88	0.137928	1.10032	0.531884	0.274183	0.0566156	Ube4a
1488	19303	1041.02	1097.06	0.0756389	1.05383	0.964713	0.0156019	0.426683	Pxn
1489	13998	1040.89	1107.65	0.0896887	1.06414	0.93897	0.0273482	0.353358	Fgd6
1490	14595	1040.77	1045.99	0.00721639	1.00501	0.99148	0.00371597	0.918779	B4galt1
1491	20833	1038.91	1035.02	-0.00541442	0.996254	0.99148	0.00371597	0.947847	Ssrp1
1492	20529	1038.88	1046.72	0.0108465	1.00755	0.99148	0.00371597	0.900957	Slc31a1
1493	11532	1038.72	947.486	-0.132629	0.912167	0.572197	0.242454	0.0660774	Adh5
1494	54446	1038.6	1157.41	0.156252	1.11439	0.539488	0.268018	0.0588316	Nfat5
1495	11842	1038.47	1047.17	0.012036	1.00838	0.989404	0.00462644	0.869467	Arf3
1496	22134	1038.17	1103.94	0.0886117	1.06335	0.922195	0.0351774	0.32948	Tgoln1
1497	72102	1037.97	1063.15	0.0345733	1.02425	0.989404	0.00462644	0.635443	Dusp11
1498	67922	1037.88	938.913	-0.144572	0.904647	0.403291	0.394382	0.027341	Fam32a
1499	27377	1037.19	1004	-0.046925	0.967997	0.981926	0.00792105	0.468954	Yme1l1
1500	75869	1034.59	1221.42	0.239493	1.18058	0.31718	0.498694	0.0159344	Arl5b
1501	17237	1034.44	1054.51	0.0277251	1.0194	0.989404	0.00462644	0.688492	Mgrn1
1502	16332	1032.78	1114.55	0.109934	1.07918	0.657842	0.181878	0.0976967	Inppl1
1503	23971	1032.77	1068.25	0.048741	1.03436	0.989404	0.00462644	0.577269	Papss1
1504	BGI_novel_G000445	1032.56	785.123	-0.395231	0.760368	0.000820828	3.08575	1.75663e-06	NA
1505	68184	1032.32	912.111	-0.178603	0.883558	0.22874	0.640658	0.00846939	Denr
1506	12843	1031.72	1382.34	0.422057	1.33984	0.0311237	1.50691	0.000271323	Col1a2
1507	14672	1030.98	968.579	-0.0900747	0.939474	0.859291	0.0658599	0.2312	Gna11
1508	23849	1030.12	1180.93	0.197116	1.1464	0.97545	0.010795	0.448681	Klf6
1509	266781	1029.87	954.547	-0.109579	0.926858	0.646647	0.189332	0.0923622	Snx17
1510	72895	1029.62	1081.75	0.0712527	1.05063	0.918979	0.0366945	0.324283	Setd5
1511	56055	1029.57	1014.91	-0.0206898	0.985761	0.989404	0.00462644	0.834985	Gtpbp2
1512	69048	1029.45	960.789	-0.0995874	0.9333	0.838812	0.0763353	0.21102	Slc30a5
1513	399603	1029.09	1078.76	0.0679983	1.04826	0.960186	0.0176444	0.404412	Fam84b
1514	217980	1028.56	1022.63	-0.00833718	0.994238	0.99148	0.00371597	0.938721	Larp4b
1515	28084	1028.22	940.895	-0.128042	0.915072	0.749067	0.125479	0.143671	Vps25
1516	15257	1028.03	1078.6	0.0692807	1.04919	0.944084	0.0249892	0.359801	Hipk1
1517	17768	1026.98	1009.86	-0.0242592	0.983325	0.989404	0.00462644	0.75113	Mthfd2
1518	68944	1026.45	819.508	-0.324836	0.798389	0.0189314	1.72282	0.000115181	Tmco1
1519	54131	1025.56	951.385	-0.108311	0.927674	0.831919	0.0799191	0.199412	Irf3
1520	24010	1023.49	1028.98	0.00772153	1.00537	0.99148	0.00371597	0.918305	Ik
1521	17187	1022.81	975.503	-0.0683193	0.953748	0.950705	0.0219541	0.391178	Max
1522	93760	1022.74	1237.29	0.274743	1.20978	0.0272865	1.56405	0.000224515	Arid1a
1523	15902	1022.47	999.626	-0.0325971	0.977659	0.989404	0.00462644	0.705238	Id2
1524	231887	1022.23	918.905	-0.153731	0.898923	0.374799	0.426201	0.0230639	Pdap1
1525	13418	1021.59	916.348	-0.156844	0.896985	0.313638	0.503571	0.0152792	Dnajc1
1526	22388	1020.75	1041.56	0.0291129	1.02038	0.989404	0.00462644	0.684906	Wdr1
1527	67938	1020.39	1023.94	0.00501479	1.00348	0.99148	0.00371597	0.961027	Myl12b
1528	68032	1020.06	889.347	-0.197842	0.871854	0.366284	0.436182	0.0216697	Emc4
1529	57377	1020.05	982.519	-0.0540854	0.963205	0.989404	0.00462644	0.601052	Mogs
1530	74150	1018.6	936.002	-0.12201	0.918907	0.819783	0.0863009	0.191669	Slc35f5
1531	13139	1017.82	944.326	-0.108118	0.927797	0.794796	0.0997444	0.172319	Dgka	male infertility
1532	12445	1017.62	1018.73	0.0015734	1.00109	0.997473	0.00109896	0.98862	Ccnd3
1533	13427	1016.74	989.485	-0.0392061	0.97319	0.989404	0.00462644	0.521411	Dync1i2
1534	20462	1016.72	980.617	-0.0521544	0.964495	0.989404	0.00462644	0.533311	Tra2b
1535	71472	1016.18	1115.69	0.13478	1.09793	0.597618	0.223576	0.0730486	Usp19	reduced male fertility
1536	18797	1016.14	1092.18	0.104111	1.07483	0.78495	0.105158	0.166408	Plcb3
1537	67809	1016.07	928.293	-0.130343	0.913614	0.831919	0.0799191	0.199883	Rmdn3
1538	12488	1015.18	1111.16	0.130336	1.09455	0.859291	0.0658599	0.230162	Cd2ap
1539	12258	1013.52	1219.45	0.266864	1.20319	0.100281	0.998782	0.00171415	Serping1
1540	14792	1012.43	1009.34	-0.0044051	0.996951	0.99159	0.00366789	0.963094	Lpcat3
1541	20869	1011.39	962.628	-0.071295	0.951783	0.989404	0.00462644	0.643471	Stk11
1542	68477	1011.29	1024.33	0.018493	1.0129	0.989404	0.00462644	0.84774	Rmnd5a
1543	72722	1009.69	982.765	-0.0389978	0.973331	0.99148	0.00371597	0.914974	Fam98a
1544	110962	1007.67	1130.25	0.165631	1.12166	0.252615	0.59754	0.0102087	Mbd6
1545	76295	1006.49	1004.93	-0.00224077	0.998448	0.994579	0.00236074	0.976346	Atp11b
1546	108989	1006.19	1075.86	0.0965964	1.06925	0.888906	0.0511439	0.273628	Tpr
1547	19181	1004.51	944.373	-0.0890648	0.940132	0.891108	0.0500695	0.276741	Psmc2
1548	17931	1001.42	1061.82	0.0845038	1.06032	0.902917	0.0443523	0.301618	Ppp1r12a
1549	56722	1001.33	887.718	-0.173744	0.886539	0.599915	0.22191	0.073634	Litaf
1550	18993	1000.92	946.11	-0.0812509	0.945238	0.92426	0.0342058	0.331371	Pou3f3
1551	56424	1000.31	879.433	-0.185801	0.879161	0.550789	0.259015	0.0607641	Stub1
1552	68544	1000.25	880.697	-0.183645	0.880476	0.425665	0.370932	0.0313381	Trir
1553	13728	1000.01	999.323	-0.000986492	0.999316	0.997672	0.00101232	0.990359	Mark2
1554	233833	999.888	992.668	-0.0104553	0.992779	0.99148	0.00371597	0.907263	Tnrc6a
1555	56215	999.839	1073.21	0.10216	1.07338	0.854612	0.0682308	0.225397	Acin1
1556	12842	999.226	1475.06	0.561892	1.4762	0.0161577	1.79162	9.15374e-05	Col1a1
1557	11933	999.205	993.666	-0.00802055	0.994456	0.99148	0.00371597	0.906505	Atp1b3
1558	67017	998.596	1008.46	0.0141868	1.00988	0.994133	0.00255555	0.972764	Fam210b
1559	117150	997.637	953.365	-0.0654859	0.955623	0.960186	0.0176444	0.407367	Pip4k2c
1560	67941	996.716	793.215	-0.329471	0.795828	0.00210266	2.67723	6.33551e-06	Rps27l
1561	75605	996.694	962.549	-0.050291	0.965742	0.987599	0.00541935	0.498417	Kdm5b
1562	109711	996.267	1303.9	0.388224	1.30878	0.19761	0.704191	0.00601143	Actn1
1563	80879	996.218	936.461	-0.0892424	0.940016	0.989404	0.00462644	0.741894	Slc16a3
1564	110379	996.036	969.401	-0.0391049	0.973259	0.989404	0.00462644	0.645813	Sec13
1565	234135	995.068	1035.7	0.0577395	1.04083	0.989404	0.00462644	0.506225	Nsd3
1566	14755	993.581	1041.32	0.0677026	1.04805	0.961635	0.01699	0.411556	Pigq
1567	50934	993.108	1055.26	0.0875807	1.06259	0.989404	0.00462644	0.539934	Slc7a8
1568	64291	992.891	924.41	-0.103102	0.931029	0.8766	0.0571984	0.25657	Osbpl1a
1569	109672	991.796	885.222	-0.164005	0.892544	0.749304	0.125342	0.14393	Cyb5a
1570	53382	990.121	927.426	-0.0943736	0.936679	0.789501	0.102648	0.1692	Txnl1
1571	23958	990.015	731.334	-0.436921	0.73871	0.854376	0.0683511	0.225192	Nr2e3
1572	19646	989.765	966.1	-0.0349137	0.97609	0.989404	0.00462644	0.646043	Rbbp4
1573	21753	989.642	1027.59	0.0542808	1.03834	0.989404	0.00462644	0.555987	Tes
1574	17463	989.156	954.915	-0.0508258	0.965384	0.989404	0.00462644	0.536342	Psmd7
1575	19822	988.576	993.987	0.00787482	1.00547	0.99148	0.00371597	0.923451	Rnf4
1576	72567	988.189	1004.26	0.0232671	1.01626	0.989404	0.00462644	0.807639	Bclaf1
1577	382423	987.383	933.688	-0.0806694	0.945619	0.832253	0.0797444	0.203465	Atxn7l3b
1578	67181	986.055	915.773	-0.106678	0.928724	0.796867	0.0986143	0.174537	Ctdnep1
1579	109620	985.671	1135.02	0.203538	1.15152	0.399784	0.398175	0.0268947	Dsp
1580	74383	985.645	1032.75	0.0673535	1.04779	0.964022	0.0159133	0.420206	Ubap2l
1581	53328	984.395	919.787	-0.0979366	0.934368	0.895183	0.048088	0.284876	Pgrmc1
1582	20020	981.897	997.751	0.0231084	1.01615	0.989404	0.00462644	0.724606	Polr2a
1583	268822	981.844	807.14	-0.282675	0.822066	0.169569	0.770653	0.00446079	Adck5
1584	18114	981.783	917.685	-0.0974051	0.934713	0.902441	0.044581	0.300059	Rrp1
1585	11819	980.728	949.175	-0.0471781	0.967828	0.989404	0.00462644	0.576963	Nr2f2
1586	20732	979.854	1052.9	0.103727	1.07455	0.960186	0.0176444	0.404369	Spint1
1587	72900	979.351	877.317	-0.158728	0.895815	0.491799	0.308212	0.045919	Ndufv2
1588	20416	979.203	1037.64	0.0836329	1.05968	0.847656	0.0717803	0.21965	Shc1
1589	234594	978.709	996.247	0.0256229	1.01792	0.989404	0.00462644	0.782871	Cnot1
1590	214987	978.237	895.36	-0.127716	0.915279	0.742081	0.129549	0.139841	Chtf8
1591	16882	978.097	860.655	-0.184543	0.879928	0.670103	0.173858	0.105666	Lig3
1592	20411	976.768	1266.6	0.374879	1.29673	0.0457986	1.33915	0.000497043	Sorbs1
1593	20230	976.672	947.382	-0.0439281	0.97001	0.989404	0.00462644	0.586584	Satb1
1594	108857	973.543	1005.34	0.0463648	1.03266	0.986194	0.00603786	0.490911	Ankhd1
1595	66167	973.275	858.55	-0.180946	0.882125	0.437791	0.358733	0.033401	Tma7
1596	213673	972.874	946.61	-0.0394818	0.973004	0.989404	0.00462644	0.554427	9530068E07Rik
1597	23897	972.86	905.658	-0.103265	0.930924	0.777933	0.109058	0.160877	Hax1
1598	23950	972.63	1002.13	0.0431065	1.03033	0.989404	0.00462644	0.612183	Dnajb6
1599	78339	972.173	944.489	-0.0416798	0.971523	0.989404	0.00462644	0.694343	Ttyh3
1600	66587	971.535	930.635	-0.0620516	0.957901	0.948022	0.0231816	0.38322	Fastk
1601	79555	971.105	1115.3	0.199732	1.14848	0.313638	0.503571	0.0153169	BC005537
1602	13867	971.009	969.199	-0.00269178	0.998136	0.994579	0.00236074	0.977059	Erbb3
1603	328133	970.959	996.536	0.0375111	1.02634	0.989404	0.00462644	0.562584	Slc39a9
1604	66830	970.212	1059.65	0.127218	1.09219	0.702355	0.153443	0.119134	Nacc1	reduced male fertility
1605	71766	969.111	935.31	-0.051217	0.965122	0.989404	0.00462644	0.566546	Raver1
1606	14960	968.73	1332.15	0.459587	1.37515	0.831919	0.0799191	0.198684	H2-Aa
1607	66171	968.532	809.517	-0.258739	0.835818	0.0211768	1.67414	0.000151247	Pgls
1608	69981	968.381	967.842	-0.000802815	0.999444	0.997917	0.000905701	0.991498	Tmem30a
1609	227723	967.117	1070.27	0.146212	1.10666	0.656691	0.182639	0.0969169	Prrc2b
1610	12337	966.642	1031.31	0.0934182	1.0669	0.964721	0.0155984	0.427019	Capn5
1611	243819	966.356	1031.74	0.0944514	1.06766	0.831919	0.0799191	0.200209	Ppp6r1
1612	225131	965.483	993.386	0.0411034	1.0289	0.989404	0.00462644	0.545072	Wac
1613	12305	964.904	954.122	-0.0162113	0.988826	0.989404	0.00462644	0.869785	Ddr1
1614	11502	964.768	980.153	0.0228244	1.01595	0.989404	0.00462644	0.769414	Adam9
1615	56399	963.704	1001.97	0.0561727	1.0397	0.984427	0.00681667	0.482789	Akap8
1616	57320	962.112	835.227	-0.204037	0.868118	0.20018	0.698579	0.00621721	Park7
1617	29856	961.854	1269.2	0.400027	1.31953	0.212344	0.672959	0.0070418	Smtn
1618	18798	961.689	1109.46	0.206216	1.15366	0.176729	0.752692	0.00477203	Plcb4
1619	229543	960.301	912.164	-0.0741924	0.949874	0.891108	0.0500695	0.276369	Ints3
1620	26383	960.247	874.589	-0.134801	0.910796	0.868856	0.061052	0.244476	Fto
1621	54357	959.974	882.367	-0.121616	0.919157	0.895183	0.048088	0.286274	Epb41l4b
1622	69742	959.843	829.387	-0.210753	0.864086	0.285539	0.544335	0.012866	Tm2d2
1623	227298	959.628	886.336	-0.114622	0.923624	0.676478	0.169746	0.107993	Retreg2
1624	22282	959.569	841.672	-0.189128	0.877135	0.394347	0.404121	0.0259976	Usf2	reduced male fertility
1625	240832	959.16	963.996	0.00725608	1.00504	0.99148	0.00371597	0.923537	Tor1aip2
1626	207214	957.02	1004.48	0.0698299	1.04959	0.981926	0.00792105	0.472671	Larp4
1627	76824	956.518	906.033	-0.0782286	0.94722	0.925655	0.0335509	0.333994	Mtfr1l
1628	11835	956.458	985.039	0.0424782	1.02988	0.989404	0.00462644	0.616186	Ar	reduced fertility, reduced male fertility, absent seminal vesicles
1629	326618	956.41	1001.66	0.0666971	1.04732	0.989404	0.00462644	0.565867	Tpm4
1630	192678	956.048	934.332	-0.0331478	0.977286	0.989404	0.00462644	0.752852	Rassf3
1631	76055	955.732	961.877	0.00924571	1.00643	0.99148	0.00371597	0.90557	Mgea5
1632	17319	955.477	790.519	-0.273422	0.827355	0.425665	0.370932	0.0314513	Mif
1633	18263	955.29	952.985	-0.00348496	0.997587	0.994579	0.00236074	0.976358	Odc1
1634	105148	955.063	1013.66	0.0859071	1.06135	0.819131	0.0866466	0.191225	Iars
1635	94213	954.648	930.311	-0.0372557	0.974507	0.989404	0.00462644	0.600669	Ddx50
1636	252973	954.001	964.826	0.0162787	1.01135	0.989404	0.00462644	0.831449	Grhl2
1637	19744	953.708	880.543	-0.115154	0.923284	0.702533	0.153333	0.119507	Rheb
1638	19326	953.552	890.217	-0.0991542	0.93358	0.879771	0.0556301	0.259589	Rab11b
1639	13445	953.005	843.169	-0.176662	0.884748	0.477108	0.321383	0.0425098	Cdk2ap1
1640	59008	952.559	940.787	-0.01794	0.987642	0.989404	0.00462644	0.833256	Anapc5
1641	193670	952.507	932.536	-0.0305691	0.979034	0.989404	0.00462644	0.685861	Rnf185
1642	66905	952.45	858.367	-0.150049	0.90122	0.666673	0.176087	0.102742	Plin3
1643	216825	951.806	877.078	-0.117963	0.921488	0.601726	0.220601	0.074275	Usp22
1644	15438	950.943	821.575	-0.210965	0.863959	0.214822	0.667921	0.00736903	Hoxd9
1645	13806	950.69	948.513	-0.00330643	0.997711	0.994579	0.00236074	0.97639	Eno1
1646	11757	950.128	906.959	-0.0670844	0.954565	0.948022	0.0231816	0.381528	Prdx3
1647	81500	949.783	873.758	-0.120365	0.919955	0.88282	0.0541277	0.264572	Sil1
1648	215705	949.684	886.503	-0.0993229	0.933471	0.865611	0.0626773	0.2395	Arrdc1
1649	11539	947.186	1175.25	0.311242	1.24078	0.0178267	1.74893	0.000103295	Adora1
1650	433375	946.717	850.158	-0.155202	0.898006	0.934621	0.0293646	0.348562	Creg1
1651	22221	946.693	944.873	-0.0027756	0.998078	0.994579	0.00236074	0.975487	Ubp1
1652	76983	944.65	978.835	0.0512862	1.03619	0.977182	0.0100247	0.457959	Scfd1
1653	26443	943.905	895.971	-0.0751896	0.949217	0.915148	0.0385087	0.317859	Psma6
1654	67998	941.929	887.369	-0.0860842	0.942076	0.869046	0.0609571	0.245332	Retreg3
1655	108657	941.589	931.827	-0.0150353	0.989632	0.989404	0.00462644	0.848983	Rnpepl1
1656	56430	941.53	1001.43	0.0889865	1.06362	0.806674	0.093302	0.181534	Clip1
1657	83409	941.05	870.698	-0.112099	0.925241	0.715329	0.145494	0.12613	Lamtor2
1658	56305	940.976	921.015	-0.0309325	0.978787	0.989404	0.00462644	0.672098	Pitpnb
1659	22192	940.444	907.833	-0.0509144	0.965324	0.989404	0.00462644	0.604469	Ube2m
1660	22088	939.875	891.809	-0.0757336	0.948859	0.920613	0.035923	0.326413	Tsg101
1661	11747	939.092	938.965	-0.000194716	0.999865	0.999943	2.46918e-05	0.99839	Anxa5
1662	18747	939.065	852.346	-0.139786	0.907654	0.576475	0.23922	0.0674079	Prkaca	male infertility
1663	16998	938.997	959.267	0.0308125	1.02159	0.989404	0.00462644	0.641096	Ltbp3
1664	70430	938.527	1130.6	0.268619	1.20465	0.652983	0.185098	0.0947084	Tbce
1665	11972	937.854	855.509	-0.132581	0.912198	0.750775	0.12449	0.1443	Atp6v0d1
1666	28106	937.718	910.913	-0.0418407	0.971415	0.989404	0.00462644	0.653064	Mydgf
1667	81018	936.814	952.137	0.0234056	1.01636	0.989404	0.00462644	0.806295	Rnf114
1668	66445	936.73	886.718	-0.0791582	0.94661	0.90436	0.0436586	0.30329	Cyc1
1669	331401	936.562	945.796	0.0141549	1.00986	0.989404	0.00462644	0.846625	Thoc2
1670	68051	936.556	825.412	-0.18225	0.881327	0.368235	0.433875	0.0218705	Nutf2
1671	BGI_novel_G000687	936.129	790.317	-0.244275	0.84424	0.989404	0.00462644	0.865272	NA
1672	17191	935.84	890.296	-0.0719762	0.951334	0.946789	0.0237469	0.376092	Mbd2
1673	214531	935.333	894.859	-0.0638192	0.956728	0.984427	0.00681667	0.483744	Tmprss13
1674	270076	934.587	896.08	-0.0607008	0.958798	0.964022	0.0159133	0.419267	Gcdh
1675	54683	934.523	908.391	-0.0409177	0.972036	0.989404	0.00462644	0.602398	Prdx5
1676	68089	933.344	846.406	-0.14106	0.906853	0.557876	0.253462	0.0625469	Arpc4
1677	94242	933.115	1044.84	0.16315	1.11973	0.790766	0.101952	0.170039	Tinagl1
1678	67154	932.491	900.128	-0.0509588	0.965295	0.980202	0.0086846	0.466015	Mtdh
1679	20788	931.681	1109.32	0.251767	1.19066	0.483486	0.315616	0.0440468	Srebf2
1680	27376	931.637	933.381	0.0026977	1.00187	0.994579	0.00236074	0.975195	Slc25a10
1681	97863	931.028	876.095	-0.0877381	0.940997	0.832253	0.0797444	0.202085	Fam8a1
1682	216549	930.842	933.844	0.00464577	1.00323	0.99148	0.00371597	0.947728	Aftph
1683	76614	930.65	912.189	-0.0289065	0.980163	0.989404	0.00462644	0.675703	Immt
1684	99152	930.5	827.668	-0.168955	0.889487	0.405952	0.391526	0.0278422	Anapc2
1685	271457	930.318	915.069	-0.0238442	0.983608	0.989404	0.00462644	0.778315	Rab5a
1686	12675	928.844	942.192	0.0205855	1.01437	0.989404	0.00462644	0.839708	Chuk
1687	58875	928.353	847.992	-0.130621	0.913438	0.869046	0.0609571	0.245923	Hibadh
1688	73137	927.982	951.26	0.0357424	1.02508	0.989404	0.00462644	0.626047	Prrc1
1689	74493	926.578	973.601	0.0714182	1.05075	0.893001	0.049148	0.279328	Tnks2
1690	69065	926.45	919.311	-0.0111599	0.992294	0.993586	0.00279433	0.970164	Chac1
1691	21881	926.209	1085.3	0.228679	1.17176	0.136221	0.865757	0.00304677	Tkt
1692	216345	925.102	889.555	-0.0565277	0.961576	0.986629	0.0058459	0.495573	Zfc3h1
1693	22117	924.603	979.538	0.0832677	1.05941	0.989404	0.00462644	0.629809	Tst
1694	217866	924.36	936.664	0.0190761	1.01331	0.989404	0.00462644	0.786419	Cdc42bpb
1695	17313	924.357	791.32	-0.22419	0.856076	0.866494	0.0622344	0.240375	Mgp
1696	214663	924.242	867.176	-0.0919455	0.938257	0.915082	0.0385401	0.316322	Slc25a29
1697	330192	923.644	835.003	-0.145556	0.904031	0.770494	0.113231	0.154251	Vps37b
1698	14248	923.436	867.634	-0.0899241	0.939572	0.845579	0.0728456	0.218397	Flii
1699	26445	923.396	857.396	-0.106988	0.928525	0.783247	0.106101	0.163465	Psmb2
1700	22385	923.373	990.82	0.101709	1.07304	0.841288	0.0750554	0.213236	Baz1b
1701	20843	923.311	941.466	0.0280924	1.01966	0.989404	0.00462644	0.73231	Stag2
1702	218543	923.021	894.19	-0.045783	0.968764	0.989404	0.00462644	0.632337	Srek1
1703	21452	923.021	849.735	-0.11935	0.920602	0.800567	0.0966023	0.177015	Tcn2
1704	68294	922.835	894.643	-0.0447602	0.969451	0.989404	0.00462644	0.724189	Mfsd10
1705	22589	922.539	967.186	0.0681824	1.04839	0.989404	0.00462644	0.50915	Atrx
1706	234852	922.293	890.565	-0.050503	0.9656	0.989404	0.00462644	0.596535	Chmp1a
1707	18035	921.467	842.724	-0.128872	0.914547	0.783306	0.106069	0.164176	Nfkbia
1708	226499	919.894	920.738	0.00132188	1.00092	0.996858	0.00136671	0.985112	BC003331
1709	14897	919.687	1000.99	0.122212	1.0884	0.723227	0.140725	0.130867	Trip12
1710	19172	919.673	827.033	-0.153176	0.899269	0.506978	0.295011	0.0501161	Psmb4
1711	19211	919.34	956.762	0.0575616	1.04071	0.953758	0.0205619	0.394483	Pten
1712	19179	919.297	873.36	-0.0739544	0.95003	0.931469	0.0308315	0.342629	Psmc1
1713	69091	918.763	897.188	-0.0342827	0.976517	0.989404	0.00462644	0.73274	Vps26b
1714	104923	918.751	787.13	-0.223072	0.856739	0.964022	0.0159133	0.420534	Adi1
1715	53624	918.542	776.234	-0.242855	0.845071	0.305477	0.515022	0.0145145	Cldn7
1716	78830	918.397	912.538	-0.00923227	0.993621	0.99148	0.00371597	0.908858	Slc25a12
1717	72308	918.301	1020.22	0.151838	1.11098	0.806204	0.093555	0.180553	Brf1
1718	107566	918.253	884.544	-0.0539582	0.96329	0.97545	0.010795	0.450323	Arl2bp
1719	77683	917.492	927.306	0.0153507	1.0107	0.989404	0.00462644	0.820065	Ehmt1
1720	18095	916.64	979.436	0.0955961	1.06851	0.99148	0.00371597	0.938342	Nkx3-1
1721	106585	916.587	846.266	-0.115162	0.923279	0.810291	0.0913592	0.183252	Ankrd12
1722	105239	916.446	912.209	-0.00668515	0.995377	0.99148	0.00371597	0.9429	Rnf44
1723	100043597	915.549	1073.74	0.229939	1.17279	0.257221	0.589694	0.0106378	Srcap
1724	14661	915.419	982.177	0.101551	1.07293	0.759782	0.119311	0.1484	Glud1
1725	20901	914.742	884.185	-0.0490158	0.966596	0.986194	0.00603786	0.492179	Strap
1726	56462	914.603	868.711	-0.07427	0.949823	0.97545	0.010795	0.449989	Mtch1
1727	71779	914.13	883.207	-0.0496468	0.966173	0.989404	0.00462644	0.502736	39508
1728	71665	913.938	824.166	-0.149162	0.901774	0.931138	0.0309857	0.342296	Fuca1
1729	11746	913.394	899.924	-0.0214338	0.985253	0.99148	0.00371597	0.89848	Anxa4
1730	70356	913.262	894.705	-0.0296173	0.97968	0.989404	0.00462644	0.748476	St13
1731	93736	913.108	1015.37	0.153154	1.112	0.579208	0.237166	0.0683737	Aff4
1732	97487	913.087	992.836	0.120803	1.08734	0.761864	0.118123	0.150669	Cmtm4
1733	22145	912.848	844.226	-0.112745	0.924827	0.989404	0.00462644	0.545631	Tuba4a
1734	19221	912.277	1048.39	0.200631	1.1492	0.439768	0.356776	0.0337381	Ptgfrn
1735	224904	912.052	784.835	-0.216727	0.860515	0.316973	0.498978	0.0158628	2410015M20Rik
1736	66070	912.039	829.458	-0.136927	0.909455	0.577406	0.238518	0.0676719	Cwc15
1737	210998	910.232	948.805	0.0598774	1.04238	0.981926	0.00792105	0.472328	Fam91a1	male infertility
1738	19053	909.784	787.469	-0.208302	0.865555	0.212502	0.672637	0.00713241	Ppp2cb
1739	52683	909.506	884.12	-0.0408409	0.972088	0.989404	0.00462644	0.640092	Ncaph2
1740	66914	909.28	825.12	-0.14012	0.907444	0.656305	0.182895	0.0968219	Vps28
1741	68097	909.159	967.686	0.0900073	1.06438	0.977182	0.0100247	0.45755	Dynll2
1742	19346	908.652	924.938	0.025628	1.01792	0.989404	0.00462644	0.744633	Rab6a
1743	20586	908.537	1019.4	0.16611	1.12203	0.597618	0.223576	0.0730349	Smarca4
1744	67163	908.217	928.186	0.0313757	1.02199	0.989404	0.00462644	0.660206	Ccdc47
1745	67495	907.162	979.184	0.11022	1.07939	0.767933	0.114677	0.152981	Tmem167b
1746	18193	907.063	1001.85	0.143391	1.1045	0.6958	0.157516	0.116658	Nsd1
1747	15510	906.413	903.996	-0.00385085	0.997334	0.993046	0.0030307	0.968763	Hspd1
1748	17000	906.368	798.048	-0.183621	0.880491	0.38789	0.411291	0.0248851	Ltbr
1749	16969	905.949	898.761	-0.0114916	0.992066	0.99148	0.00371597	0.909323	Zbtb7a
1750	56632	905.708	870.16	-0.0577653	0.960751	0.976538	0.0103107	0.454046	Sphk2
1751	66826	905.356	852.239	-0.0872273	0.94133	0.92426	0.0342058	0.332082	Taz
1752	23970	905.328	965.149	0.0923124	1.06608	0.926183	0.0333032	0.334667	Pacsin2
1753	67490	905.144	894.605	-0.0168962	0.988357	0.99148	0.00371597	0.893924	Ufl1
1754	57439	904.95	833.737	-0.118245	0.921308	0.758607	0.119983	0.147431	Tmem183a
1755	12859	904.914	800.738	-0.17645	0.884878	0.533407	0.272942	0.0570597	Cox5b
1756	80280	903.391	886.925	-0.0265378	0.981774	0.989404	0.00462644	0.718666	Cdk5rap3
1757	11772	903.049	927.823	0.0390467	1.02743	0.989404	0.00462644	0.638016	Ap2a2
1758	BGI_novel_G000144	902.817	752.204	-0.263311	0.833174	0.390264	0.408642	0.0253104	NA
1759	233908	902.576	1016.14	0.170976	1.12582	0.702796	0.153171	0.120045	Fus	male infertility
1760	75580	901.575	912.313	0.0170814	1.01191	0.989404	0.00462644	0.825914	Zbtb4
1761	20479	901.41	873.678	-0.0450831	0.969234	0.989404	0.00462644	0.673571	Vps4b
1762	12826	901.298	1298.79	0.527089	1.44102	2.81399e-05	4.55068	2.11971e-08	Col4a1
1763	18949	900.747	891.438	-0.0149868	0.989666	0.989404	0.00462644	0.819088	Pnn
1764	231798	900.015	927.928	0.0440642	1.03101	0.989404	0.00462644	0.60613	Lrch4
1765	70572	899.417	854.955	-0.0731417	0.950566	0.944614	0.0247458	0.362964	Ipo5
1766	67680	898.838	746.065	-0.268759	0.830033	0.195435	0.708997	0.00580071	Sdhb
1767	112406	898.684	802.428	-0.163441	0.892893	0.483486	0.315616	0.0441586	Egln2
1768	66882	898.225	923.485	0.040012	1.02812	0.989404	0.00462644	0.625896	Bzw1
1769	66818	898.038	823.665	-0.124719	0.917183	0.666673	0.176087	0.102328	Smim7
1770	22258	897.599	909.952	0.0197189	1.01376	0.989404	0.00462644	0.828224	Usp4
1771	74330	897.523	833.413	-0.106916	0.928571	0.678714	0.168313	0.108766	Dnajc14
1772	24067	896.866	878.666	-0.0295767	0.979708	0.989404	0.00462644	0.789293	Srp54a
1773	27399	895.81	915.662	0.0316224	1.02216	0.989404	0.00462644	0.686091	Ip6k1	male infertility
1774	18247	895.638	824.979	-0.118559	0.921107	0.799358	0.0972587	0.176183	Oaz2
1775	106039	894.491	814.668	-0.134855	0.910762	0.624052	0.204779	0.0822105	Gga1
1776	68090	894.229	753.387	-0.247253	0.842499	0.132862	0.876599	0.00288697	Yif1a
1777	52551	894.06	888.352	-0.00923955	0.993616	0.99148	0.00371597	0.914898	Sgta	reduced fertility
1778	67054	893.795	837.009	-0.0947004	0.936467	0.944614	0.0247458	0.361533	Paics
1779	101739	893.745	845.501	-0.080056	0.946021	0.949179	0.0226519	0.387141	Psip1
1780	230709	892.9	886.387	-0.0105612	0.992706	0.99148	0.00371597	0.884677	Zmpste24
1781	69008	892.632	912.709	0.03209	1.02249	0.989404	0.00462644	0.74486	Cab39l
1782	233208	892.262	982.063	0.138349	1.10064	0.657842	0.181878	0.0976254	Scaf1
1783	15531	891.427	976.255	0.13114	1.09516	0.600966	0.22115	0.0740227	Ndst1
1784	12211	891.424	937.493	0.0726962	1.05168	0.979088	0.00917825	0.462547	Birc6
1785	18718	891.286	873.791	-0.0286002	0.980371	0.989404	0.00462644	0.829344	Pip4k2a
1786	20866	891.154	881.773	-0.0152675	0.989473	0.99148	0.00371597	0.91382	Stim1
1787	75553	891.01	851.16	-0.0660109	0.955276	0.925272	0.0337306	0.333158	Zc3h14
1788	66356	890.736	875.007	-0.0257043	0.982341	0.989404	0.00462644	0.685781	Knop1
1789	54325	890.524	887.145	-0.00548574	0.996205	0.99148	0.00371597	0.949271	Elovl1
1790	94232	890.47	930.425	0.0633223	1.04487	0.955627	0.0197115	0.397976	Ubqln4
1791	26394	889.468	820.055	-0.117223	0.92196	0.659216	0.180973	0.0980916	Lypla2
1792	20813	889.397	800.496	-0.151934	0.900043	0.609636	0.21493	0.0776826	Srp14
1793	69116	888.47	1056.42	0.249782	1.18903	0.0626898	1.2028	0.000829648	Ubr4
1794	14874	887.863	834.844	-0.0888295	0.940285	0.901691	0.0449421	0.298035	Gstz1
1795	232314	887.508	894.32	0.0110308	1.00768	0.99148	0.00371597	0.904996	Ppp4r2
1796	BGI_novel_G000436	887.425	904.492	0.0274829	1.01923	0.99148	0.00371597	0.88759	NA
1797	54135	886.728	856.773	-0.0495786	0.966219	0.989404	0.00462644	0.555094	Lsr
1798	26441	885.923	825.045	-0.102709	0.931283	0.778207	0.108905	0.161655	Psma4
1799	68047	885.735	811.712	-0.125907	0.916428	0.620238	0.207441	0.0806639	Mpnd
1800	19720	884.998	848.604	-0.0605818	0.958877	0.944614	0.0247458	0.364072	Trim27
1801	77929	884.808	916.01	0.049998	1.03526	0.980947	0.00835459	0.467484	Yipf6
1802	71169	884.763	903.116	0.0296206	1.02074	0.989404	0.00462644	0.767078	Nbas
1803	71752	884.068	912.041	0.0449421	1.03164	0.989404	0.00462644	0.571731	Gtf3c2
1804	13002	883.737	935.58	0.0822448	1.05866	0.910835	0.0405604	0.310754	Dnajc5
1805	57874	882.241	871.677	-0.0173795	0.988026	0.989404	0.00462644	0.873377	Hacd3
1806	11749	882.139	939.401	0.0907358	1.06491	0.944614	0.0247458	0.362292	Anxa6
1807	226856	881.129	843.193	-0.0634904	0.956946	0.989404	0.00462644	0.874996	Lpgat1
1808	20320	880.423	852.809	-0.0459737	0.968636	0.989404	0.00462644	0.559323	Nptn
1809	13437	879.751	801.901	-0.133671	0.911509	0.492227	0.307835	0.0469407	Dnpep
1810	217882	879.632	971.265	0.142964	1.10417	0.459726	0.337501	0.0379923	Cep170b
1811	67605	878.713	835.433	-0.0728683	0.950746	0.950167	0.0221999	0.38844	Akt1s1
1812	53323	878.567	801.671	-0.132141	0.912476	0.572041	0.242573	0.0657957	Ube2k
1813	17128	878.465	889.23	0.0175707	1.01225	0.989404	0.00462644	0.808768	Smad4
1814	16561	877.671	918.144	0.0650409	1.04611	0.973582	0.0116275	0.446053	Kif1b
1815	71817	877.667	781.511	-0.167406	0.890442	0.717638	0.144094	0.128021	Tmem50a
1816	381511	876.855	818.119	-0.100028	0.933015	0.981926	0.00792105	0.474034	Pdp1
1817	68401	876.458	787.305	-0.154762	0.898281	0.586752	0.231545	0.0700716	G6pc3
1818	226548	876.416	832.609	-0.0739761	0.950016	0.901831	0.0448747	0.299008	Aph1a
1819	67184	876.19	769.3	-0.187699	0.878005	0.723227	0.140725	0.130875	Ndufa13
1820	226641	876.091	955.609	0.125341	1.09077	0.85749	0.0667707	0.227515	Atf6
1821	75320	875.483	989.18	0.176154	1.12987	0.932033	0.0305687	0.345745	Etnk1
1822	13542	875.36	897.092	0.0353797	1.02483	0.989404	0.00462644	0.640218	Dvl1
1823	56418	875.309	856.594	-0.0311812	0.978619	0.989404	0.00462644	0.676914	Ykt6
1824	11800	874.104	867.667	-0.0106633	0.992636	0.99148	0.00371597	0.893571	Api5
1825	68379	873.863	898.849	0.0406714	1.02859	0.989404	0.00462644	0.579705	Ciz1
1826	80913	873.084	939.242	0.105376	1.07577	0.849311	0.0709331	0.221242	Pum2
1827	99650	872.867	784.72	-0.153584	0.899014	0.582389	0.234787	0.0691794	4933434E20Rik
1828	50784	872.657	799.558	-0.126213	0.916234	0.748177	0.125995	0.142638	Plpp2
1829	116891	872.257	799.174	-0.126245	0.916213	0.59313	0.22685	0.0717655	Derl2	male infertility
1830	18432	871.999	821.823	-0.0854983	0.942459	0.953758	0.0205619	0.394449	Mybbp1a
1831	17304	870.577	1077.37	0.307474	1.23754	0.0703664	1.15263	0.000982634	Mfge8	reduced male fertility
1832	70093	870.208	830.488	-0.0674002	0.954356	0.964022	0.0159133	0.417994	Ube2q1
1833	15414	868.747	799.223	-0.120338	0.919972	0.783306	0.106069	0.164479	Hoxb6
1834	24059	868.744	828.655	-0.0681606	0.953853	0.989404	0.00462644	0.821681	Slco2a1
1835	13860	868.706	924.371	0.0896053	1.06408	0.964022	0.0159133	0.421018	Eps8
1836	231413	868.684	898.23	0.0482525	1.03401	0.989404	0.00462644	0.628102	Grsf1
1837	53605	868.013	892.285	0.039787	1.02796	0.989404	0.00462644	0.7189	Nap1l1
1838	110593	867.801	945.905	0.124332	1.09	0.841592	0.0748982	0.213999	Prdm2
1839	20335	867.699	696.371	-0.317339	0.802549	0.0849013	1.07109	0.0013477	Sec61g
1840	67078	867.279	764.05	-0.182831	0.880973	0.483486	0.315616	0.0441668	Pgp
1841	56214	866.885	791.025	-0.132117	0.912492	0.689572	0.16142	0.113819	Scamp4
1842	12469	866.57	876.38	0.0162387	1.01132	0.989404	0.00462644	0.811559	Cct8
1843	56440	865.413	798.251	-0.116547	0.922393	0.756961	0.120926	0.146448	Snx1
1844	78781	865.137	810.324	-0.0944297	0.936642	0.919578	0.0364116	0.325205	Zc3hav1
1845	67074	865.085	889.272	0.0397839	1.02796	0.989404	0.00462644	0.608326	Mon2
1846	28193	863.516	848.774	-0.0248432	0.982927	0.989404	0.00462644	0.779727	Reep3
1847	98999	862.721	953.058	0.14367	1.10471	0.741984	0.129605	0.139299	Znfx1
1848	70790	862.681	947.929	0.135951	1.09882	0.627508	0.20238	0.0833745	Ubr5
1849	17965	862.52	835.602	-0.045742	0.968791	0.989404	0.00462644	0.613969	Nbl1
1850	18107	862.513	780.449	-0.144242	0.904855	0.491799	0.308212	0.0459743	Nmt1
1851	11487	861.958	929.672	0.109104	1.07856	0.866494	0.0622344	0.240141	Adam10
1852	75991	861.831	896.359	0.0566725	1.04006	0.9889	0.00484775	0.50095	Slain2
1853	66087	861.263	845.018	-0.0274714	0.981138	0.989404	0.00462644	0.698012	Emc3
1854	66144	860.822	802.485	-0.10124	0.932231	0.926959	0.0329396	0.335812	Atp6v1f
1855	13046	860.788	930.889	0.112952	1.08144	0.761097	0.11856	0.149995	Celf1	male infertility, reduced male fertility
1856	69089	860.673	815.653	-0.0775095	0.947692	0.960186	0.0176444	0.407791	Oxa1l
1857	59003	860.646	818.805	-0.0718985	0.951385	0.923274	0.0346693	0.330247	Maea
1858	14208	860.329	840.349	-0.0338997	0.976776	0.989404	0.00462644	0.715511	Ppm1g
1859	207740	860.158	786.002	-0.13007	0.913787	0.693903	0.158701	0.115919	Ubald1
1860	21809	859.892	807.825	-0.0901117	0.93945	0.975545	0.0107528	0.453299	Tgfb3
1861	11777	859.872	782.415	-0.136188	0.90992	0.532746	0.27348	0.0567866	Ap3s1
1862	216829	858.836	844.939	-0.0235358	0.983819	0.989404	0.00462644	0.843494	Mmgt2
1863	11416	858.609	799.529	-0.102852	0.931191	0.97545	0.010795	0.45012	Slc33a1
1864	11768	858.593	791.244	-0.117852	0.921558	0.75776	0.120468	0.147091	Ap1m2
1865	66511	858.457	819.578	-0.0668633	0.954711	0.946789	0.0237469	0.377876	Chtop
1866	215445	858.382	878.946	0.0341551	1.02396	0.989404	0.00462644	0.664446	Rab11fip3
1867	98828	857.938	802.306	-0.0967209	0.935156	0.88282	0.0541277	0.2625	Cdc123
1868	15437	857.42	805.656	-0.089837	0.939629	0.898917	0.0462802	0.294656	Hoxd8
1869	22218	856.672	774.658	-0.145183	0.904265	0.63649	0.196209	0.0877381	Sumo1
1870	13849	856.586	787.09	-0.122071	0.918868	0.831954	0.0799006	0.201119	Ephx1
1871	54473	855.978	896.174	0.0662061	1.04696	0.926141	0.0333229	0.334598	Tollip
1872	20522	855.877	809.065	-0.0811494	0.945304	0.989404	0.00462644	0.607555	Slc23a1
1873	381820	855.813	783.997	-0.126447	0.916085	0.682759	0.165732	0.110819	Smim10l1
1874	226407	855.797	855.718	-0.000133524	0.999907	0.999943	2.46918e-05	0.998354	Rab3gap1
1875	67533	855.443	926.733	0.115482	1.08334	0.88282	0.0541277	0.264158	Ppfibp1
1876	78829	854.946	839.542	-0.0262305	0.981983	0.989404	0.00462644	0.706801	Tsc22d4
1877	170822	854.926	899.928	0.0740097	1.05264	0.972717	0.0120137	0.437613	Usp33
1878	26987	854.922	778.292	-0.135482	0.910366	0.530346	0.27544	0.0561446	Eif4e2
1879	54324	853.215	896.611	0.0715734	1.05086	0.961635	0.01699	0.411767	Arhgef5
1880	76936	852.828	855.664	0.00479084	1.00333	0.99148	0.00371597	0.949152	Hnrnpm
1881	233977	852.098	855.407	0.00559227	1.00388	0.99148	0.00371597	0.937117	Ppfia1
1882	21769	851.333	795.361	-0.0981138	0.934254	0.819131	0.0866466	0.191175	Zfand3
1883	78891	851.26	809.075	-0.0733265	0.950444	0.955627	0.0197115	0.397293	Scyl1
1884	67131	850.804	783.326	-0.119213	0.92069	0.892594	0.0493459	0.278409	Acbd4
1885	74763	850.64	804.353	-0.0807186	0.945587	0.925383	0.0336783	0.333354	Naa60
1886	64050	850.224	766.583	-0.149401	0.901625	0.405295	0.392228	0.0277357	Yeats4
1887	19166	850.215	802.169	-0.0839209	0.94349	0.838812	0.0763353	0.211088	Psma2
1888	226075	850.014	945.046	0.152898	1.1118	0.828422	0.0817483	0.195942	Glis3
1889	12537	849.527	841.205	-0.0142024	0.990204	0.989404	0.00462644	0.869909	Cdk11b
1890	105835	848.761	765.327	-0.149281	0.901699	0.446271	0.350401	0.0347921	Sgsm3
1891	67073	848.692	870.103	0.0359453	1.02523	0.989404	0.00462644	0.6371	Pi4k2b
1892	386649	848.172	764.017	-0.150753	0.90078	0.603123	0.219594	0.0755563	Nsfl1c
1893	70510	847.946	783.814	-0.113461	0.924368	0.811456	0.0907351	0.184207	Rnf167
1894	27225	847.717	815.335	-0.0561894	0.961801	0.963023	0.0163632	0.414839	Ddx24
1895	12512	847.692	746.701	-0.18301	0.880864	0.538445	0.268859	0.0586867	Cd63
1896	67210	847.687	779.767	-0.120488	0.919876	0.715798	0.14521	0.126351	Gatad1
1897	66091	847.491	729.352	-0.216584	0.860601	0.53047	0.275339	0.0562559	Ndufa3
1898	17859	846.366	738.897	-0.195909	0.873023	0.42905	0.367492	0.032225	Mxi1
1899	20405	845.675	819.58	-0.0452192	0.969143	0.989404	0.00462644	0.520711	Sh3gl1
1900	66849	844.437	794.388	-0.0881459	0.940731	0.855356	0.0678532	0.225716	Ppp1r2
1901	65963	844.358	909.21	0.106758	1.07681	0.944614	0.0247458	0.363347	Tmem176b
1902	68263	844.223	779.547	-0.114989	0.923389	0.777933	0.109058	0.160872	Pdhb
1903	104458	844.179	819.016	-0.0436582	0.970192	0.989404	0.00462644	0.53468	Rars
1904	18759	844.011	951.91	0.173564	1.12784	0.57239	0.242308	0.0662338	Prkci
1905	28075	843.737	881.932	0.063875	1.04527	0.989404	0.00462644	0.507557	Desi1
1906	105005	843.116	770.162	-0.130569	0.913471	0.898848	0.0463138	0.292859	Fam84a
1907	53600	843.076	795.935	-0.0830121	0.944084	0.876408	0.0572938	0.25634	Timm23
1908	407819	842.903	796.735	-0.081266	0.945228	0.977182	0.0100247	0.457706	BC031181
1909	24117	842.527	885.445	0.07168	1.05094	0.989404	0.00462644	0.592225	Wif1
1910	52915	842.398	882.196	0.0665974	1.04724	0.982915	0.00748392	0.477991	Zmiz2
1911	76178	842.182	898.456	0.0933151	1.06682	0.784211	0.105567	0.165494	Coa5
1912	11981	841.866	924.237	0.134672	1.09784	0.873411	0.0587814	0.251308	Atp9a
1913	101240	841.539	718.171	-0.228703	0.853402	0.446441	0.350236	0.0352399	Wdr91
1914	18221	839.715	806.168	-0.058819	0.96005	0.989404	0.00462644	0.509168	Nudc
1915	29816	839.57	842.931	0.00576526	1.004	0.99148	0.00371597	0.946412	Hip1r
1916	331026	839.329	789.02	-0.0891754	0.94006	0.944614	0.0247458	0.365829	Gmppb
1917	70381	838.712	816.566	-0.0386049	0.973596	0.989404	0.00462644	0.647018	Tecpr1
1918	19384	837.848	796.368	-0.0732547	0.950491	0.960186	0.0176444	0.406624	Ran
1919	23922	836.647	658.767	-0.344851	0.787389	0.322415	0.491585	0.0167474	Jtb
1920	15107	836.634	775.872	-0.108778	0.927373	0.83436	0.0786464	0.206785	Hadh
1921	23943	836.511	874.244	0.0636508	1.04511	0.977182	0.0100247	0.457077	Esyt1
1922	29820	836.403	818.59	-0.0310583	0.978702	0.989404	0.00462644	0.750746	Tnfrsf19
1923	78797	836.257	837.492	0.00212829	1.00148	0.99646	0.00154027	0.981851	Ndor1
1924	66505	836.203	831.755	-0.00769571	0.99468	0.99148	0.00371597	0.921893	Zmynd11
1925	18032	836.023	876.07	0.0675049	1.0479	0.989404	0.00462644	0.502237	Nfix
1926	12462	836.012	786.734	-0.0876486	0.941055	0.963332	0.0162239	0.415405	Cct3
1927	26893	835.957	744.675	-0.166819	0.890805	0.438506	0.358024	0.0334889	Cops6
1928	30937	835.371	739.474	-0.175918	0.885204	0.634498	0.19757	0.0858639	Lmcd1
1929	14339	835.336	734.801	-0.185004	0.879647	0.439786	0.356759	0.033765	Aktip
1930	71955	834.348	844.609	0.0176347	1.0123	0.989404	0.00462644	0.791039	Ist1
1931	67974	834.163	810.555	-0.0414199	0.971698	0.989404	0.00462644	0.554708	Ccny
1932	27055	833.853	891.475	0.0964003	1.0691	0.820125	0.0861199	0.19206	Fkbp9
1933	21652	833.623	769.943	-0.114644	0.92361	0.920405	0.0360212	0.326283	Phf1
1934	212880	833.304	918.929	0.141111	1.10275	0.640348	0.193584	0.0891248	Ddx46
1935	216963	831.755	840.127	0.0144491	1.01007	0.989404	0.00462644	0.862086	Git1
1936	14980	831.725	677.55	-0.295778	0.814633	0.989404	0.00462644	0.58466	H2-L
1937	14682	831.622	799.185	-0.0573996	0.960995	0.983078	0.0074122	0.479007	Gnaq
1938	BGI_novel_G000601	830.947	905.904	0.124602	1.09021	0.869601	0.0606802	0.246608	NA
1939	107975	830.449	810.374	-0.0353029	0.975827	0.989404	0.00462644	0.632907	Pacs1
1940	17955	829.406	820.129	-0.0162268	0.988815	0.989404	0.00462644	0.806548	Nap1l4
1941	19230	829.254	837.58	0.0144138	1.01004	0.989404	0.00462644	0.828589	Twf1
1942	67860	828.684	589.103	-0.492302	0.71089	0.104497	0.980897	0.00187704	S100a16
1943	244216	828.252	705.417	-0.231594	0.851694	0.321704	0.492543	0.0166836	Zfp771
1944	217138	827.89	697.756	-0.246715	0.842813	0.104085	0.982611	0.00184553	Prr15l
1945	19015	827.656	849.877	0.0382219	1.02685	0.989404	0.00462644	0.633125	Ppard	reduced fertility, reduced male fertility
1946	108911	826.897	811.995	-0.0262377	0.981978	0.989404	0.00462644	0.793735	Rcc2
1947	234214	826.108	964.465	0.223397	1.16748	0.291599	0.535213	0.0133989	Sorbs2
1948	74322	825.544	817.254	-0.0145612	0.989958	0.989404	0.00462644	0.857686	Cxxc1
1949	20229	825.505	778.226	-0.0850869	0.942728	0.972873	0.011944	0.441508	Sat1
1950	19878	824.954	943.025	0.192983	1.14312	0.429328	0.367211	0.0322904	Rock2
1951	192169	824.329	795.952	-0.0505379	0.965576	0.989404	0.00462644	0.619502	Ufsp2
1952	56208	823.998	789.448	-0.061797	0.95807	0.944614	0.0247458	0.36129	Becn1
1953	73024	822.966	715.634	-0.201611	0.869579	0.214969	0.667625	0.00746246	Emc7
1954	17164	822.065	816.426	-0.00993012	0.993141	0.99148	0.00371597	0.891982	Mapkapk2
1955	22151	822.02	895.097	0.122872	1.0889	0.961635	0.01699	0.411613	Tubb2a
1956	11765	821.827	879.767	0.0982863	1.0705	0.832918	0.0793977	0.204528	Ap1g1	reduced male fertility
1957	226412	820.889	808.961	-0.0211167	0.98547	0.989404	0.00462644	0.773475	R3hdm1
1958	665155	820.784	779.122	-0.0751525	0.949242	0.989404	0.00462644	0.627926	Srp54b
1959	20744	820.637	777.153	-0.0785467	0.947011	0.956946	0.0191128	0.400028	Strbp
1960	12168	820.234	865.955	0.0782558	1.05574	0.975106	0.0109483	0.448139	Bmpr2
1961	66916	820.166	704.377	-0.219569	0.858822	0.237293	0.624716	0.00895107	Ndufb7
1962	64074	820.043	912.566	0.154229	1.11283	0.832253	0.0797444	0.203364	Smoc2
1963	71780	819.148	683.406	-0.261381	0.834289	0.120081	0.920526	0.00238659	Isyna1
1964	66853	819.03	769.094	-0.090755	0.939031	0.977182	0.0100247	0.456011	Pnpla2
1965	22084	818.812	766.299	-0.0956248	0.935867	0.92969	0.0316621	0.340882	Tsc2
1966	84543	818.695	676.732	-0.274741	0.826599	0.477108	0.321383	0.0424173	Sval2
1967	83814	818.613	754.232	-0.118174	0.921353	0.913478	0.0393018	0.312228	Nedd4l
1968	67952	817.006	723.471	-0.175411	0.885515	0.527802	0.277529	0.055092	Tomm20
1969	101772	815.463	778.95	-0.0660874	0.955225	0.989404	0.00462644	0.53021	Ano1
1970	225896	815.278	751.726	-0.117085	0.922049	0.832253	0.0797444	0.203509	Ubxn1
1971	20187	814.167	742.936	-0.132087	0.91251	0.645823	0.189887	0.0914097	Ryk
1972	73274	813.678	767.058	-0.0851214	0.942705	0.85749	0.0667707	0.227397	Gpbp1
1973	83962	812.995	747.494	-0.121185	0.919432	0.669687	0.174128	0.103917	Btbd1
1974	68342	812.98	709.833	-0.195741	0.873124	0.390264	0.408642	0.025234	Ndufb10
1975	12793	812.711	766.999	-0.0835173	0.943754	0.860055	0.0654737	0.232907	Cnih1
1976	217124	812.561	843.414	0.053765	1.03797	0.989404	0.00462644	0.523846	Ppp1r9b
1977	170718	812.497	746.716	-0.121803	0.919039	0.805423	0.0939762	0.179797	Idh3b
1978	170731	812.261	769.463	-0.0780909	0.94731	0.973582	0.0116275	0.444746	Mfn2
1979	67869	811.524	759.534	-0.0955195	0.935935	0.919469	0.036463	0.324958	Paip2
1980	73251	807.933	870.399	0.107441	1.07732	0.928677	0.0321353	0.33871	Setd7
1981	19167	807.107	759.829	-0.0870857	0.941423	0.902349	0.0446257	0.299585	Psma3
1982	217517	806.858	719.609	-0.165101	0.891866	0.666029	0.176507	0.101546	Stxbp6
1983	78920	804.709	890.424	0.146024	1.10652	0.411261	0.385882	0.0285247	Dlst
1984	66248	804.482	729.101	-0.141941	0.906299	0.66096	0.179825	0.0989037	Alg5
1985	71954	803.681	735.088	-0.128706	0.914651	0.794796	0.0997444	0.171828	Suds3
1986	140580	803.429	781.835	-0.0393063	0.973123	0.99148	0.00371597	0.885632	Elmo1
1987	24044	801.635	748.112	-0.0996913	0.933233	0.831919	0.0799191	0.200455	Scamp2
1988	100041953	801.514	678.861	-0.239611	0.846973	0.476062	0.322336	0.0419568	Sap18b
1989	235283	801.129	736.598	-0.121157	0.91945	0.663878	0.177912	0.100363	Gramd1b
1990	16973	801.122	863.856	0.108769	1.07831	0.813963	0.0893955	0.185492	Lrp5
1991	68744	800.885	817.396	0.0294391	1.02062	0.989404	0.00462644	0.66025	Zfp740
1992	17995	800.868	749.7	-0.0952522	0.936109	0.831919	0.0799191	0.199561	Ndufv1
1993	26446	800.666	738.365	-0.116866	0.922189	0.674352	0.171113	0.10683	Psmb3
1994	75751	800.119	817.353	0.030744	1.02154	0.989404	0.00462644	0.694789	Ipo4
1995	19262	799.802	733.833	-0.124191	0.917519	0.778713	0.108623	0.161852	Ptpra
1996	11426	799.325	921.356	0.204977	1.15267	0.195435	0.708997	0.00585119	Macf1
1997	72117	798.422	783.281	-0.0276212	0.981037	0.989404	0.00462644	0.712592	Naa50
1998	74206	798.397	837.651	0.0692427	1.04917	0.981926	0.00792105	0.472061	Sipa1l3
[truncated: 15,260 more rows]
[truncated: 3 more columns]

## Sheet: Table A2
Table A2. Expression of genes that encode secreted proteins in the seminal vesicles. Seminal vesicle secreted proteins were downloaded and collated to generate a list of proteins that were expressed in at least one out of three studies (total of 93 reviewed and unreviewed proteins). These proteins were filtered to exclude duplicate proteins and include those with matching currently curated Mus mu…
GeneID	Symbol
77397	9530003J23Rik
11461	Actb
11625	Ahsg
11677	Akr1b3
11657	Alb
11806	Apoa1
11808	Apoa4
11818	Apoh
12010	B2m
12266	C3
12317	Calr
26366	Ceacam10
14962	Cfb
12628	Cfh
229933	Clca3a2
12759	Clu
13010	Cst3
13033	Ctsd
13039	Ctsl
68171	D730048I06Rik
50722	Dkkl1
56629	Dnase2b
109620	Dsp
13627	Eef1a1
13806	Eno1
67475	Ero1lb
52793	Fam3b
99571	Fgg
14268	Fn1
14473	Gc
14824	Grn
227753	Gsn
15439	Hp
14828	Hspa5
16819	Lcn2
17159	Man2b1
17448	Mdh2
17393	Mmp7
67963	Npc2
53322	Nucb2
18453	P4hb
56872	Pate4
18792	Plau
18815	Plg
19035	Ppib
18477	Prdx1
19156	Psap
11287	Pzp
104009	Qsox1
20348	Sema3c
20701	Serpina1b
16625	Serpina3c
20714	Serpina3k
20720	Serpine2
20730	Spink1
77424	Spinkl
20939	Sva
243377	Svs1
53878	Svs2
64335	Svs3a
329557	Svs3b
20941	Svs4
20944	Svs5
20945	Svs6
21452	Tcn2
331046	Tgm4
21857	Timp1
22041	Trf
22139	Ttr
269523	Vcp

## Sheet: Table A3
Table A3. Bioinformatics prediction of signalling pathways activated by seminal vesicle genes. Ingenuity Pathway analysis was used to predict canonical signaling pathways of the mouse seminal vesicle genes. Signaling pathways with a significant p value (< 5.0E-2) are listed, together with the number and proportion overlap of associated targets within the dataset.
Ingenuity Canonical Pathways	-log(p-value)	p-value	# Gene transcripts	Overlap with dataset (%)	Molecules
EIF2 Signaling	35.4	3.98107e-36	167	81.5	Acta1,Acta2,Actb,Actg2,Ago1,Akt1,Akt2,Akt3,Atf3,Atf4,Atf5,Ccnd1,Cdk11A,Ddit3,Eif1Ax,Eif1Ay,Eif2A,Eif2Ak1,Eif2Ak2,Eif2Ak3,Eif2B1,Eif2B2,Eif2B3,Eif2B4,Eif2B5,Eif2S1,Eif2S2,Eif2S3,Eif3A,Eif3B,Eif3C,Eif3D,Eif3E,Eif3F,Eif3G,Eif3H,Eif3I,Eif3J,Eif3K,Eif3L,Eif3M,Eif4A1,Eif4A2,Eif4A3,Eif4E,Eif4G1,Eif4G2,Eif4G3,Eif5,Eif5B,Fau,Grb2,Gsk3B,Hras,Hspa5,Igf1R,Insr,Kras,Map2K1,Map2K2,Mapk1,Mapk3,Myc,Nras,Pabpc1,P…
Protein Ubiquitination Pathway	31.9	1.25893e-32	196	74.8	Amfr,Anapc1,Anapc11,Anapc2,Anapc4,Anapc5,B2M,Bag1,Bap1,Birc2,Birc3,Birc6,Btrc,Cdc23,Cdc34,Cryab,Cul1,Cul2,Dnaja1,Dnajb1,Dnajb11,Dnajb12,Dnajb13,Dnajb2,Dnajb4,Dnajb5,Dnajb6,Dnajb9,Dnajc1,Dnajc10,Dnajc11,Dnajc13,Dnajc14,Dnajc15,Dnajc16,Dnajc18,Dnajc19,Dnajc2,Dnajc21,Dnajc25,Dnajc3,Dnajc30,Dnajc4,Dnajc5,Dnajc7,Dnajc8,Dnajc9,Eloc,Fbxw7,Fzr1,Hla-A,Hla-E,Hsp90Aa1,Hsp90Ab1,Hsp90B1,Hspa13,Hspa14,Hspa2,Hs…
Sirtuin Signaling Pathway	28.4	3.98107e-29	194	72.4	Abca1,Acadl,Acly,Acss2,Adam10,Agtrap,Akt1,Apex1,App,Arntl,Atg101,Atg12,Atg13,Atg16L1,Atg2A,Atg2B,Atg3,Atg4A,Atg4B,Atg4C,Atg4D,Atg5,Atg7,Atg9A,Atp5F1A,Atp5F1B,Atp5F1C,Atp5F1D,Atp5Mc1,Atp5Pb,Atp5Pf,Bax,Becn1,Bpgm,Cdh1,Clock,Cpt1A,Crtc2,Cyc1,Dot1L,Epas1,Foxo1,Foxo3,Foxo4,G6Pd,Gabarap,Gabarapl1,Gabarapl2,Gabpa,Gabpb1,Gabpb2,Gadd45G,Gls,Glud1,Got2,Gsk3B,Gtf3C2,H1-0,H1-10,H1-2,H3-3A/H3-3B,Hif1A,Hmgcs2,…
Regulation of eIF4 and p70S6K Signaling	24.1	7.94328e-25	124	79	Ago1,Akt1,Akt2,Akt3,Eif1Ax,Eif1Ay,Eif2A,Eif2B1,Eif2B2,Eif2B3,Eif2B4,Eif2B5,Eif2S1,Eif2S2,Eif2S3,Eif3A,Eif3B,Eif3C,Eif3D,Eif3E,Eif3F,Eif3G,Eif3H,Eif3I,Eif3J,Eif3K,Eif3L,Eif3M,Eif4A1,Eif4A2,Eif4A3,Eif4E,Eif4Ebp1,Eif4Ebp2,Eif4G1,Eif4G2,Eif4G3,Fau,Grb2,Hras,Irs1,Itga1,Itga3,Itga5,Itga6,Itgav,Itgb1,Itgb4,Itgb5,Kras,Map2K1,Map2K2,Mapk1,Mapk14,Mapk3,Mknk1,Mtor,Nras,Pabpc1,Paip1,Paip2,Pdpk1,Pik3C2A,Pik3C…
Mitochondrial Dysfunction	18.6	2.51189e-19	118	73.8	Aco2,Aifm1,Aph1A,App,Atp5E,Atp5F1A,Atp5F1B,Atp5F1C,Atp5F1D,Atp5Mc1,Atp5Mc2,Atp5Mc3,Atp5Mf,Atp5Mg,Atp5Pb,Atp5Pd,Atp5Pf,Atp5Po,Atpaf1,Atpaf2,Bace1,Casp3,Casp8,Cat,Cox15,Cox17,Cox4I1,Cox5A,Cox6A1,Cox6B1,Cox6C,Cox7A2,Cox7A2L,Cox7B,Cox8A,Cpt1A,Cyb5A,Cyc1,Cycs,Dhodh,Fis1,Furin,Glrx2,Gpx4,Gsr,Hsd17B10,Htra2,Lrrk2,Maoa,Map2K4,Mapk8,Mapk9,Ncstn,Ndufa1,Ndufa10,Ndufa11,Ndufa12,Ndufa13,Ndufa2,Ndufa3,Ndufa4,N…
mTOR Signaling	17.4	3.98107e-18	137	69.2	Akt1,Akt1S1,Akt2,Akt3,Arhgap8/Prr5-Arhgap8,Atg13,Cdc42,Ddit4,Dgkz,Eif3A,Eif3B,Eif3C,Eif3D,Eif3E,Eif3F,Eif3G,Eif3H,Eif3I,Eif3J,Eif3K,Eif3L,Eif3M,Eif4A1,Eif4A2,Eif4A3,Eif4B,Eif4E,Eif4Ebp1,Eif4G1,Eif4G2,Eif4G3,Fau,Fkbp1A,Fnbp1,Gpld1,Hif1A,Hras,Insr,Irs1,Kras,Mapk1,Mapk3,Mapkap1,Mlst8,Mtor,Nras,Pdpk1,Pik3C2A,Pik3C2B,Pik3C3,Pik3Ca,Pik3Cb,Pik3Cg,Pik3R1,Pik3R2,Pik3R3,Pik3R4,Pld2,Pld3,Ppp2Ca,Ppp2Cb,Ppp2R…
NRF2-mediated Oxidative Stress Response	16.4	3.98107e-17	125	69.8	Abcc4,Acta1,Acta2,Actb,Actg1,Actg2,Akr1A1,Akr7A2,Akt1,Atf4,Cat,Cbr1,Cct7,Cdc34,Clpp,Cul3,Dnaja1,Dnaja2,Dnaja3,Dnajb1,Dnajb11,Dnajb12,Dnajb13,Dnajb2,Dnajb4,Dnajb5,Dnajb6,Dnajb9,Dnajc1,Dnajc10,Dnajc11,Dnajc13,Dnajc14,Dnajc15,Dnajc16,Dnajc18,Dnajc19,Dnajc21,Dnajc3,Dnajc4,Dnajc5,Dnajc7,Dnajc8,Dnajc9,Eif2Ak3,Ep300,Ephx1,Erp29,Fkbp5,Fmo1,Fth1,Ftl,Gclc,Gclm,Gsk3B,Gsr,Gsta3,Gstk1,Gstm1,Gstm3,Gstm5,Gstp1,…
Huntington's Disease Signaling	15.1	7.94328e-16	149	65.1	Akt1,Akt2,Akt3,Ap2A2,Arfip2,Atf2,Atf4,Atp5F1A,Atp5F1B,Atp5F1C,Atp5F1D,Atp5Mc1,Atp5Pb,Atp5Pf,Bax,Bcl2L1,Bet1L,Capn1,Capn10,Capn2,Capn5,Capn7,Capns1,Casp2,Casp3,Casp6,Casp7,Casp8,Cdk5,Clta,Cltb,Cltc,Creb1,Creb3,Ctsd,Cycs,Dctn1,Dnajb1,Dnajc5,Dnm1L,Dnm2,Egf,Ep300,Gls,Gna11,Gnaq,Gnb1,Gnb2,Gng10,Gng12,Gng5,Gosr1,Gosr2,Gpaa1,Grb2,Hdac1,Hdac10,Hdac11,Hdac2,Hdac3,Hdac5,Hdac6,Hdac7,Hip1,Hras,Hspa14,Hspa1B,…
IGF-1 Signaling	14.7	1.99526e-15	79	77.5	Akt1,Akt2,Akt3,Bad,Csnk2A1,Csnk2A2,Csnk2B,Foxo1,Foxo3,Grb10,Grb2,Hras,Igf1,Igf1R,Igfbp2,Igfbp3,Igfbp4,Igfbp5,Igfbp6,Igfbp7,Irs1,Jak1,Jak2,Jun,Kras,Map2K1,Map2K2,Mapk1,Mapk3,Mapk8,Nras,Pdpk1,Pik3C2A,Pik3C2B,Pik3C3,Pik3Ca,Pik3Cb,Pik3Cg,Pik3R1,Pik3R2,Pik3R3,Pik3R4,Prkaca,Prkacb,Prkag1,Prkag2,Prkar1A,Prkar2A,Prkar2B,Prkci,Prkcz,Ptk2,Ptpn11,Pxn,Raf1,Rala,Ralb,Rap1A,Rap1B,Rasa1,Rps6Kb1,Rps6Kb2,Rras,Rra…
Senescence Pathway	14.5	3.16228e-15	164	62.8	Acvr2A,Akt1,Akt2,Akt3,Anapc1,Anapc11,Anapc13,Anapc2,Anapc4,Anapc5,Anapc7,Araf,Asxl1,Asxl2,Atf3,Atm,Bmpr2,Braf,Calm1 (Includes Others),Capn1,Capn10,Capn2,Capn5,Capn7,Capns1,Cat,Cbx7,Ccnd1,Cdc16,Cdc23,Cdc25A,Cdc26,Cdc27,Cdk2,Cdk4,Cdk6,Cdkn1B,Chp1,Chuk,Dlat,Dld,Dmtf1,E2F4,E2F5,E2F6,Eed,Eif4E,Eif4Ebp1,Elf1,Elf2,Elf3,Ep300,Ep400,Ets2,Foxo3,Foxo4,Fzr1,Gadd45G,Hbp1,Hras,Ikbkb,Ikbke,Ikbkg,Ing1,Irf3,Itpr2…
Oxidative Phosphorylation	14.1	7.94328e-15	77	77	Atp5E,Atp5F1A,Atp5F1B,Atp5F1C,Atp5F1D,Atp5Mc1,Atp5Mc2,Atp5Mc3,Atp5Mf,Atp5Mg,Atp5Pb,Atp5Pd,Atp5Pf,Atp5Po,Atpaf1,Atpaf2,Cox15,Cox17,Cox4I1,Cox5A,Cox6A1,Cox6B1,Cox6C,Cox7A2,Cox7A2L,Cox7B,Cox8A,Cyb5A,Cyc1,Cycs,Ndufa1,Ndufa10,Ndufa11,Ndufa12,Ndufa13,Ndufa2,Ndufa3,Ndufa4,Ndufa5,Ndufa6,Ndufa7,Ndufa8,Ndufa9,Ndufab1,Ndufb10,Ndufb11,Ndufb2,Ndufb3,Ndufb4,Ndufb5,Ndufb6,Ndufb7,Ndufb8,Ndufb9,Ndufs1,Ndufs2,Nduf…
Insulin Receptor Signaling	14.1	7.94328e-15	98	71.5	Acly,Akt1,Akt2,Akt3,Bad,Crk,Crkl,Eif2B1,Eif2B2,Eif2B3,Eif2B4,Eif2B5,Eif4E,Eif4Ebp1,Foxo1,Foxo3,Foxo4,Gab1,Grb10,Grb2,Gsk3A,Gsk3B,Gys1,Hras,Inpp5B,Inpp5F,Inpp5J,Inpp5K,Inppl1,Insr,Irs1,Jak1,Jak2,Kras,Lipe,Map2K1,Map2K2,Mapk1,Mapk3,Mapk8,Mtor,Nck1,Nras,Ocrl,Pdpk1,Pik3C2A,Pik3C2B,Pik3C3,Pik3Ca,Pik3Cb,Pik3Cg,Pik3R1,Pik3R2,Pik3R3,Pik3R4,Ppp1Ca,Ppp1Cb,Ppp1Cc,Ppp1R10,Ppp1R11,Ppp1R12A,Ppp1R14B,Ppp1R7,Prk…
Chronic Myeloid Leukemia Signaling	13.3	5.01187e-14	77	75.5	Abl1,Akt1,Akt2,Akt3,Bad,Bcl2L1,Cblc,Ccnd1,Cdk4,Cdk6,Cdkn1B,Chuk,Crk,Crkl,Ctbp1,Ctbp2,E2F4,E2F5,E2F6,Grb2,Hdac1,Hdac10,Hdac11,Hdac2,Hdac3,Hdac5,Hdac6,Hdac7,Hras,Ikbkb,Ikbke,Ikbkg,Kras,Map2K1,Map2K2,Mapk1,Mapk3,Mdm2,Mecom,Myc,Nfkb1,Nfkb2,Nras,Pa2G4,Pik3C2A,Pik3C2B,Pik3C3,Pik3Ca,Pik3Cb,Pik3Cg,Pik3R1,Pik3R2,Pik3R3,Pik3R4,Ptpn11,Raf1,Rala,Ralb,Rap1A,Rap1B,Rb1,Rbl2,Rela,Rras,Rras2,Sin3A,Smad3,Smad4,Sos…
Integrin Signaling	13.2	6.30957e-14	132	64.7	Abl1,Acta1,Acta2,Actb,Actg1,Actg2,Actn1,Actn4,Actr2,Actr3,Akt1,Akt2,Akt3,Arf1,Arf2,Arf3,Arf4,Arf5,Arf6,Arhgap5,Arhgef7,Arpc1A,Arpc1B,Arpc2,Arpc3,Arpc4,Arpc5,Arpc5L,Bcar1,Braf,Capn1,Capn10,Capn2,Capn5,Capn7,Capns1,Cav1,Cdc42,Crk,Crkl,Cttn,Dock1,Fnbp1,Git1,Grb2,Grb7,Gsk3B,Gsn,Hras,Ilk,Ilkap,Itga1,Itga3,Itga5,Itga6,Itgav,Itgb1,Itgb4,Itgb5,Kras,Lims1,Map2K1,Map2K2,Map2K4,Map3K11,Mapk1,Mapk3,Mapk8,Mpr…
Estrogen Receptor Signaling	12.6	2.51189e-13	189	58.9	Adcy6,Adcy9,Akt1,Akt2,Akt3,Atf2,Atf4,Atp5F1A,Atp5F1C,Atp5F1D,Atp5Mc1,Atp5Pb,Bad,Carm1,Cav1,Ccnc,Ccnd1,Cdk8,Cfl1,Cfl2,Creb1,Creb3,Ctbp1,Ctbp2,Cyc1,Ddx5,Egf,Eif2B1,Eif2B2,Eif2B3,Eif2B4,Eif2B5,Eif4E,Eif4Ebp1,Ep300,Esr1,Fbxo32,Foxa1,Foxo1,Foxo3,Foxo4,Gna11,Gna12,Gna13,Gnai1,Gnai2,Gnai3,Gnao1,Gnaq,Gnas,Gnb1,Gng5,Gps2,Grb2,Gsk3A,Gsk3B,Hdac3,Hes1,Hif1A,Hnrnpd,Hras,Hsp90Aa1,Hsp90Ab1,Hsp90B1,Igf1,Igf1R,Ig…
Coronavirus Pathogenesis Pathway	12.4	3.98107e-13	95	69.3	Abl1,Ace,Adam17,Atf4,Bax,Casp3,Casp8,Ccnd1,Cdk2,Cdk4,Chuk,Ddit3,Ddx58,E2F4,E2F5,E2F6,Eef1A1,Eif2A,Eif2Ak3,Eif4E,Ep300,Fau,Ifnar1,Ifnar2,Ikbkb,Irf3,Irf7,Irf9,Jak1,Jun,Kpnb1,Map2K4,Mapk1,Mapk14,Mapk3,Mapk8,Mapk9,Mavs,Nfkb1,Nfkb2,Nfkbia,Nfkbib,Npm1,Pa2G4,Pycard,Rb1,Rbl2,Rela,Ripk1,Rps10,Rps11,Rps12,Rps13,Rps14,Rps15,Rps15A,Rps16,Rps17,Rps18,Rps19,Rps20,Rps21,Rps23,Rps24,Rps25,Rps26,Rps27A,Rps27L,Rps…
Molecular Mechanisms of Cancer	12.1	7.94328e-13	220	56.6	Abl1,Adcy6,Adcy9,Akt1,Akt2,Akt3,Apc,Aph1A,Arhgef1,Arhgef11,Arhgef12,Arhgef16,Arhgef18,Arhgef3,Arhgef5,Arhgef7,Atm,Axin1,Bad,Bak1,Bax,Bcl2L1,Birc2,Birc3,Bmp1,Bmp7,Bmpr1A,Bmpr1B,Bmpr2,Braf,Camk2D,Camk2G,Casp3,Casp6,Casp7,Casp8,Ccnd1,Ccnd2,Ccnd3,Cdc25A,Cdc42,Cdh1,Cdk10,Cdk11A,Cdk12,Cdk13,Cdk16,Cdk17,Cdk18,Cdk2,Cdk4,Cdk5,Cdk6,Cdk7,Cdk8,Cdk9,Cdkn1B,Cflar,Crk,Ctnna1,Ctnnb1,Ctnnd1,Cycs,Daxx,Diablo,Dvl1,…
Germ Cell-Sertoli Cell Junction Signaling	11.7	1.99526e-12	107	66	Acta1,Acta2,Actb,Actg1,Actg2,Actn1,Actn4,Afdn,Akt1,Axin1,Bcar1,Cdc42,Cdh1,Cfl1,Cfl2,Clint1,Ctnna1,Ctnnb1,Ctnnd1,Epn1,Epn2,Epn3,Fer,Fnbp1,Gsn,Hras,Ilk,Iqgap1,Itga3,Itga6,Itgb1,Jup,Keap1,Kras,Limk2,Map2K1,Map2K2,Map2K3,Map2K4,Map2K7,Map3K1,Map3K10,Map3K11,Map3K12,Map3K2,Map3K3,Map3K4,Map3K5,Map3K7,Mapk1,Mapk14,Mapk3,Mapk8,Mapk9,Mtmr2,Nectin2,Nras,Pak1,Pak2,Pak4,Pak6,Pdpk1,Pik3C2A,Pik3C2B,Pik3C3,Pik…
PI3K/AKT Signaling	11.5	3.16228e-12	117	64.3	Akt1,Akt2,Akt3,Bad,Bcl2L1,Ccnd1,Cdc37,Cdkn1B,Chuk,Csf2Rb,Ctnnb1,Eif4E,Eif4Ebp1,Elp1,Foxo1,Foxo3,Gab1,Grb2,Gsk3A,Gsk3B,Gys1,Hras,Hsp90Aa1,Hsp90Ab1,Hsp90B1,Ifnar1,Ikbkb,Ikbke,Ikbkg,Il10Rb,Il11Ra,Il13Ra1,Il15Ra,Il17Rc,Il17Re,Il1R1,Il1Rl2,Il31Ra,Il6St,Ilk,Inpp5B,Inpp5F,Inpp5J,Inpp5K,Inppl1,Itga1,Itga3,Itga5,Itga6,Itgav,Itgb1,Itgb4,Itgb5,Jak1,Jak2,Kras,Lims1,Map2K1,Map2K2,Map3K5,Mapk1,Mapk3,Mapk8Ip1,M…
PTEN Signaling	11.3	5.01187e-12	92	68.1	Akt1,Akt2,Akt3,Bad,Bcar1,Bcl2L1,Bmpr1A,Bmpr1B,Bmpr2,Casp3,Ccnd1,Cdkn1B,Chuk,Csnk2A1,Csnk2A2,Csnk2B,Elp1,Fgfr1,Fgfr2,Foxo1,Foxo3,Foxo4,Grb2,Gsk3A,Gsk3B,Hras,Igf1R,Igf2R,Ikbkb,Ikbke,Ikbkg,Ilk,Inpp5B,Inpp5F,Inpp5J,Inpp5K,Inppl1,Insr,Itga1,Itga3,Itga5,Itga6,Itgav,Itgb1,Itgb4,Itgb5,Kras,Magi1,Magi3,Magix,Map2K1,Map2K2,Mapk1,Mapk3,Mast2,Mcrs1,Nfkb1,Nfkb2,Nras,Ocrl,Pdpk1,Pik3Ca,Pik3Cb,Pik3Cg,Pik3R1,Pik3…
Unfolded protein response	11	1e-11	46	83.6	Amfr,Atf4,Atf6,Calr,Canx,Cd82,Cebpg,Cebpz,Ddit3,Dnaja2,Dnajb9,Dnajc3,Edem1,Eif2A,Eif2Ak3,Ern1,Ero1B,Hsp90B1,Hspa14,Hspa1B,Hspa2,Hspa4,Hspa5,Hspa8,Hspa9,Hsph1,Insig1,Map2K7,Map3K5,Mapk8,Mbtps1,Mbtps2,Nfe2L2,Os9,P4Hb,Pdia6,Ppp1R15A,Scap,Sel1L,Srebf1,Srebf2,Syvn1,Traf2,Ubxn4,Vcp,Xbp1
NGF Signaling	11	1e-11	79	70.5	Akt1,Akt2,Akt3,Atf2,Atf4,Bax,Chuk,Creb1,Creb3,Crk,Gab1,Grb2,Hras,Ikbkb,Ikbke,Ikbkg,Kras,Map2K1,Map2K2,Map2K4,Map3K1,Map3K10,Map3K11,Map3K12,Map3K2,Map3K3,Map3K4,Map3K5,Map3K7,Mapk1,Mapk3,Mapk8,Mapk9,Nfkb1,Nfkb2,Nras,Pdpk1,Pik3C2A,Pik3C2B,Pik3C3,Pik3Ca,Pik3Cb,Pik3Cg,Pik3R1,Pik3R2,Pik3R3,Pik3R4,Plcg1,Prkcd,Prkcz,Ptpn11,Rac1,Raf1,Rala,Ralb,Rap1A,Rap1B,Rela,Rhoa,Rhog,Rock1,Rock2,Rps6Ka1,Rps6Ka3,Rps6K…
Spliceosomal Cycle	11	1e-11	39	88.6	Aqr,Bcas2,Casc3,Cdc5L,Ctnnbl1,Cwc15,Cwc25,Ddx23,Ddx39B,Ddx46,Dhx15,Dhx16,Dhx38,Dhx8,Eftud2,Eif4A3,Gpkow,Hspa8,Isy1-Rab43,Magoh,Plrg1,Ppie,Prpf18,Prpf19,Prpf40B,Rbm8A,Sf3A1,Sf3A3,Sf3B1,Sf3B2,Sf3B3,Sf3B4,Sf3B6,Slu7,Snip1,Snrnp200,U2Af2,Xab2,Znf830
RAR Activation	11	1e-11	120	63.2	Actb,Adcy6,Adcy9,Adh1C,Akr1B1,Akr1B10,Akt1,Akt2,Akt3,Aldh1A1,Arid1A,Arid2,Brd7,Carm1,Ccnh,Cdk7,Cited2,Csf2Rb,Csk,Csnk2A1,Csnk2A2,Csnk2B,Dhrs3,Dhrs4,Ep300,Ercc2,Ercc3,Gtf2H1,Gtf2H3,Gtf2H5,Hltf,Igfbp3,Jak2,Jun,Kat2B,Map2K1,Map2K4,Map3K1,Map3K5,Mapk1,Mapk14,Mapk8,Mapk9,Mapkapk2,Med1,Mnat1,Ncoa1,Ncor1,Ncor2,Nfkb1,Nfkb2,Nr2F2,Nr2F6,Nrip1,Nsd1,Parp1,Pbrm1,Pdpk1,Phf10,Pik3Ca,Pik3Cb,Pik3Cg,Pik3R1,Pik3R2,…
VEGF Signaling	10.9	1.25893e-11	70	72.9	Acta1,Acta2,Actb,Actg1,Actg2,Actn1,Actn4,Akt1,Akt2,Akt3,Arnt,Bad,Bcl2L1,Eif1Ax,Eif1Ay,Eif2B1,Eif2B2,Eif2B3,Eif2B4,Eif2B5,Eif2S1,Eif2S2,Eif2S3,Elavl1,Foxo1,Foxo3,Grb2,Hif1A,Hras,Kras,Map2K1,Map2K2,Mapk1,Mapk3,Nras,Pik3C2A,Pik3C2B,Pik3C3,Pik3Ca,Pik3Cb,Pik3Cg,Pik3R1,Pik3R2,Pik3R3,Pik3R4,Plcg1,Prkca,Ptk2,Ptk2B,Ptpn11,Ptpn6,Pxn,Raf1,Rala,Ralb,Rap1A,Rap1B,Rock1,Rock2,Rras,Rras2,Sfn,Shc1,Sos1,Sos2,Src,V…
Clathrin-mediated Endocytosis Signaling	10.8	1.58489e-11	115	63.5	Aak1,Acta1,Acta2,Actb,Actg1,Actg2,Actr2,Actr3,Ap1B1,Ap1G1,Ap1G2,Ap1M1,Ap1M2,Ap1S1,Ap2A1,Ap2A2,Ap2M1,Ap2S1,Ap3B1,Ap3M1,Ap3S1,Apod,Apoe,Apof,Arf6,Arpc1A,Arpc1B,Arpc2,Arpc3,Arpc4,Arpc5,Arpc5L,Arrb1,Arrb2,Cd2Ap,Chp1,Clta,Cltb,Cltc,Clu,Csnk2A1,Csnk2A2,Csnk2B,Cttn,Dnm1L,Dnm2,Egf,Epn1,Eps15,Fgf1,Fgf10,Gak,Grb2,Hgs,Hip1,Hip1R,Hspa8,Igf1,Itga5,Itgb1,Itgb4,Itgb5,Ldlrap1,Lyz,Mdm2,Met,Myo1E,Myo6,Numb,Pcyox1,…
PDGF Signaling	10.7	1.99526e-11	64	74.4	Abl1,Abl2,Acp1,Cav1,Crk,Crkl,Csnk2A1,Csnk2A2,Csnk2B,Eif2Ak2,Grb2,Hras,Inpp5B,Inpp5F,Inpp5J,Inpp5K,Inppl1,Jak1,Jak2,Jun,Kras,Map2K1,Map2K2,Map2K4,Map3K1,Mapk1,Mapk3,Mapk8,Myc,Nras,Ocrl,Pdgfa,Pdgfd,Pik3C2A,Pik3C2B,Pik3C3,Pik3Ca,Pik3Cb,Pik3Cg,Pik3R1,Pik3R2,Pik3R3,Pik3R4,Plcg1,Prkca,Raf1,Rala,Ralb,Rap1A,Rap1B,Rasa1,Rras,Rras2,Shc1,Sos1,Sos2,Sphk2,Src,Srf,Stat1,Stat3,Synj1,Synj2,Tyk2
HER-2 Signaling in Breast Cancer	10.2	6.30957e-11	116	62.4	Akt1,Akt1S1,Akt2,Akt3,Araf,Arf1,Arf2,Arf3,Arf4,Arf5,Arf6,Bad,Braf,Casp3,Casp6,Casp7,Ccnd1,Cdk4,Cdkn1B,Chuk,Cops6,Cox15,Cox17,Cox4I1,Cox5A,Cox6A1,Cox6B1,Cox6C,Cox7A2,Cox7A2L,Cox7B,Cox8A,Cyb5A,Egf,Elf1,Elf2,Elf3,Erbb2,Erbb3,Ets2,Fcer1G,Foxo1,Foxo3,Frk,Grb2,Gsk3A,Gsk3B,Hras,Ikbkb,Ikbke,Ikbkg,Itgb1,Itgb4,Itgb5,Jun,Kpnb1,Kras,Map2K1,Map2K2,Mapk1,Mapk3,Mdm2,Mlst8,Mmp2,Mtor,Myc,Nfkb1,Nfkb2,Nfkbia,Nfkbib…
EGF Signaling	10.1	7.94328e-11	45	81.8	Akt1,Akt2,Akt3,Csnk2A1,Csnk2A2,Csnk2B,Egf,Grb2,Hras,Itpr1,Itpr2,Itpr3,Jak1,Jun,Map2K1,Map2K4,Map2K7,Map3K1,Mapk1,Mapk14,Mapk3,Mapk8,Mtor,Pik3C2A,Pik3C2B,Pik3C3,Pik3Ca,Pik3Cb,Pik3Cg,Pik3R1,Pik3R2,Pik3R3,Pik3R4,Plcg1,Prkca,Raf1,Rasa1,Rps6Kb1,Shc1,Sos1,Sos2,Src,Srf,Stat1,Stat3
Rac Signaling	10	1e-10	81	68.1	Abi2,Actr2,Actr3,Ank1,Arfip2,Arpc1A,Arpc1B,Arpc2,Arpc3,Arpc4,Arpc5,Arpc5L,Baiap2,Brk1,Cfl1,Cfl2,Cyfip1,Hras,Iqgap1,Iqgap2,Itga1,Itga3,Itga5,Itga6,Itgav,Itgb1,Itgb4,Itgb5,Jun,Kras,Limk2,Map2K1,Map2K2,Map2K4,Map2K7,Map3K1,Map3K11,Mapk1,Mapk3,Mapk8,Nckap1,Nfkb1,Nfkb2,Nras,Pak1,Pak2,Pak4,Pak6,Pard3,Pi4Ka,Pik3C2A,Pik3C2B,Pik3C3,Pik3Ca,Pik3Cb,Pik3Cg,Pik3R1,Pik3R2,Pik3R3,Pik3R4,Pip4K2B,Pip4K2C,Pip5K1A,P…
Superpathway of Inositol Phosphate Compounds	9.96	1.09648e-10	118	61.8	Acp1,Acp6,Alpl,Atp1A1,Cdc25A,Cdipt,Dot1L,Dusp11,Dusp16,Dusp8,Fig4,Hacd2,Igbp1,Ilkap,Inpp5A,Inpp5B,Inpp5E,Inpp5F,Inpp5J,Inpp5K,Inppl1,Ip6K1,Ip6K2,Ipmk,Ippk,Itpk1,Itpkb,Mdp1,Minpp1,Mtmr2,Mtmr4,Mtmr6,Nt5C,Nudt14,Nudt2,Nudt3,Nudt4,Nudt5,Nudt9,Ocrl,Pawr,Pgam5,Pi4K2A,Pi4K2B,Pi4Ka,Pi4Kb,Pik3C2A,Pik3C2B,Pik3C3,Pik3Ca,Pik3Cb,Pik3Cg,Pik3R1,Pik3R2,Pik3R3,Pik3R4,Pip4K2A,Pip4K2B,Pip4K2C,Pip4P1,Pip4P2,Pip5K1A,…
Hypoxia Signaling in the Cardiovascular System	9.9	1.25893e-10	56	75.7	Akt1,Arnt,Atf2,Atf4,Atm,Birc6,Cdc34,Cops5,Creb1,Creb3,Csnk1D,Ep300,Hif1A,Hif1An,Hsp90Aa1,Hsp90Ab1,Hsp90B1,Jun,Ldha,Mdm2,Nfkbia,Nfkbib,P4Hb,Pten,Sumo1,Tp53,Ube2A,Ube2B,Ube2D1,Ube2D2,Ube2D3,Ube2E1,Ube2E3,Ube2F,Ube2G1,Ube2G2,Ube2H,Ube2I,Ube2J1,Ube2J2,Ube2K,Ube2L3,Ube2L6,Ube2M,Ube2N,Ube2O,Ube2Q1,Ube2Q2,Ube2R2,Ube2S,Ube2V1,Ube2V2,Ube2W,Ube2Z,Vegfa,Vhl
Remodeling of Epithelial Adherens Junctions	9.77	1.69824e-10	50	78.1	Acta1,Acta2,Actb,Actg1,Actg2,Actn1,Actn4,Actr2,Actr3,Apc,Arf6,Arpc1A,Arpc1B,Arpc2,Arpc3,Arpc4,Arpc5,Arpc5L,Cbll1,Cdh1,Clip1,Ctnna1,Ctnnb1,Ctnnd1,Dnm1L,Dnm2,Exoc2,Hgs,Iqgap1,Mapre1,Mapre2,Mapre3,Met,Nme1,Rab5A,Rab5B,Rab5C,Rab7A,Rala,Src,Tuba1A,Tuba1B,Tuba1C,Tuba4A,Tubb,Tubb2A,Tubb4B,Tubg1,Vcl,Zyx
Tight Junction Signaling	9.37	4.2658e-10	102	63	Acta1,Acta2,Actb,Actg1,Actg2,Afdn,Akt1,Akt2,Akt3,Bet1L,Cask,Cdk4,Cgn,Cldn1,Cldn12,Cldn3,Cldn4,Cldn7,Cldn8,Cpsf1,Cpsf2,Cpsf3,Cpsf4,Cpsf6,Cstf1,Cstf2,Cstf3,Ctnna1,Ctnnb1,Epb41,F11R,Gosr1,Gosr2,Gpaa1,Hsf1,Igsf5,Jun,Llgl1,Mark2,Mpp5,Myh10,Myh11,Myh9,Myl6,Myl9,Mylk,Napa,Napg,Nectin1,Nectin2,Nfkb1,Nfkb2,Nsf,Nudt21,Ocln,Patj,Ppp2Ca,Ppp2Cb,Ppp2R1A,Ppp2R1B,Ppp2R2A,Ppp2R3A,Ppp2R5A,Ppp2R5B,Ppp2R5D,Ppp2R5E,P…
Telomerase Signaling	9.23	5.88844e-10	71	68.9	Abl1,Akt1,Akt2,Akt3,Dkc1,Egf,Elf1,Elf2,Elf3,Ets2,Grb2,Hdac1,Hdac10,Hdac11,Hdac2,Hdac3,Hdac5,Hdac6,Hdac7,Hras,Hsp90Aa1,Hsp90Ab1,Hsp90B1,Kras,Map2K1,Map2K2,Mapk1,Mapk3,Myc,Nras,Pdpk1,Pik3C2A,Pik3C2B,Pik3C3,Pik3Ca,Pik3Cb,Pik3Cg,Pik3R1,Pik3R2,Pik3R3,Pik3R4,Ppp2Ca,Ppp2Cb,Ppp2R1A,Ppp2R1B,Ppp2R2A,Ppp2R3A,Ppp2R5A,Ppp2R5B,Ppp2R5D,Ppp2R5E,Ptges3,Ptpa,Raf1,Rala,Ralb,Rap1A,Rap1B,Rb1,Rras,Rras2,Shc1,Sos1,Sos2…
HIPPO signaling	9.19	6.45654e-10	60	72.3	Amot,Btrc,Csnk1D,Csnk1E,Cul1,Dlg1,Dlg3,Dlg5,Frmd6,Itch,Lats1,Llgl1,Nf2,Pard3,Patj,Ppp1Ca,Ppp1Cb,Ppp1Cc,Ppp1R10,Ppp1R11,Ppp1R12A,Ppp1R14B,Ppp1R7,Ppp2Ca,Ppp2Cb,Ppp2R1A,Ppp2R1B,Ppp2R2A,Ppp2R3A,Ppp2R5A,Ppp2R5B,Ppp2R5D,Ppp2R5E,Ptpa,Rassf1,Sav1,Scrib,Sfn,Skp1,Smad1,Smad2,Smad3,Smad4,Smad5,Stk3,Stk4,Tead1,Tead2,Tead3,Tjp2,Tp53Bp2,Wwc1,Wwtr1,Yap1,Ywhab,Ywhae,Ywhag,Ywhah,Ywhaq,Ywhaz
JAK/Stat Signaling	8.99	1.02329e-09	58	72.5	Akt1,Akt2,Akt3,Bcl2L1,Cish,Gnaq,Grb2,Hras,Jak1,Jak2,Jun,Kras,Map2K1,Map2K2,Mapk1,Mapk3,Mtor,Nfkb1,Nfkb2,Nras,Pias1,Pias2,Pias3,Pias4,Pik3C2A,Pik3C2B,Pik3C3,Pik3Ca,Pik3Cb,Pik3Cg,Pik3R1,Pik3R2,Pik3R3,Pik3R4,Ptpn1,Ptpn11,Ptpn6,Raf1,Rala,Ralb,Rap1A,Rap1B,Rela,Rras,Rras2,Shc1,Socs2,Socs6,Socs7,Sos1,Sos2,Stat1,Stat2,Stat3,Stat5A,Stat5B,Stat6,Tyk2
ERK/MAPK Signaling	8.96	1.09648e-09	117	60.3	Araf,Atf1,Atf2,Atf4,Bad,Bcar1,Braf,Creb1,Creb3,Crk,Crkl,Dock1,Dusp4,Eif4E,Eif4Ebp1,Elf1,Elf2,Elf3,Esr1,Ets2,Grb2,H3-3A/H3-3B,Hras,Hspb1,Itga1,Itga3,Itga5,Itga6,Itgav,Itgb1,Itgb4,Itgb5,Kras,Lamtor3,Map2K1,Map2K2,Mapk1,Mapk3,Mapkapk5,Mknk1,Mknk2,Myc,Nras,Pak1,Pak2,Pak4,Pak6,Pik3C2A,Pik3C2B,Pik3C3,Pik3Ca,Pik3Cb,Pik3Cg,Pik3R1,Pik3R2,Pik3R3,Pik3R4,Pla2G12A,Pla2G4A,Pla2G6,Plcg1,Ppp1Ca,Ppp1Cb,Ppp1R10,Pp…
Non-Small Cell Lung Cancer Signaling	8.94	1.14815e-09	54	74	Abl1,Akt1,Akt2,Akt3,Bad,Ccnd1,Cdk4,Cdk6,Egf,Erbb2,Foxo3,Grb2,Hras,Itpr1,Itpr2,Itpr3,Kras,Map2K1,Map2K2,Mapk1,Mapk3,Nras,Pa2G4,Pdpk1,Pik3C2A,Pik3C2B,Pik3C3,Pik3Ca,Pik3Cb,Pik3Cg,Pik3R1,Pik3R2,Pik3R3,Pik3R4,Plcg1,Prkca,Raf1,Rala,Ralb,Rap1A,Rap1B,Rassf1,Rassf5,Rb1,Rras,Rras2,Rxra,Rxrb,Sin3A,Sos1,Sos2,Stk4,Tfdp1,Tp53
Acute Myeloid Leukemia Signaling	8.74	1.8197e-09	62	70.5	Akt1,Akt2,Akt3,Araf,Bad,Braf,Ccnd1,Csf1R,Csf2Rb,Eif4Ebp1,Grb2,Hras,Idh1,Idh2,Idh3B,Idh3G,Jup,Kras,Map2K1,Map2K2,Map2K3,Map2K4,Map2K7,Mapk1,Mapk3,Mtor,Myc,Nfkb1,Nfkb2,Nras,Pik3C2A,Pik3C2B,Pik3C3,Pik3Ca,Pik3Cb,Pik3Cg,Pik3R1,Pik3R2,Pik3R3,Pik3R4,Pml,Raf1,Rala,Ralb,Rap1A,Rap1B,Rara,Rela,Rps6Kb1,Rps6Kb2,Rras,Rras2,Sos1,Sos2,Stat3,Stat5A,Stat5B,Tcf3,Tcf4,Tcf7,Tcf7L1,Tcf7L2
FAK Signaling	8.69	2.04174e-09	70	68	Acta1,Acta2,Actb,Actg1,Actg2,Akt1,Akt2,Akt3,Arhgef7,Bcar1,Capn1,Capn10,Capn2,Capn5,Capn7,Capns1,Crk,Csk,Dock1,Egf,Git2,Grb2,Hras,Itga1,Itga3,Itga5,Itga6,Itgav,Itgb1,Itgb4,Itgb5,Kras,Map2K1,Map2K2,Mapk1,Mapk3,Nras,Pak1,Pak2,Pak4,Pak6,Pdpk1,Pik3C2A,Pik3C2B,Pik3C3,Pik3Ca,Pik3Cb,Pik3Cg,Pik3R1,Pik3R2,Pik3R3,Pik3R4,Plcg1,Pten,Ptk2,Pxn,Rac1,Raf1,Rala,Ralb,Rap1A,Rap1B,Rras,Rras2,Sos1,Sos2,Src,Tln1,Tns1,V…
Sertoli Cell-Sertoli Cell Junction Signaling	8.56	2.75423e-09	113	60.1	Acta1,Acta2,Actb,Actg1,Actg2,Actn1,Actn4,Afdn,Akt1,Akt2,Akt3,Atf2,Axin1,Bcar1,Cdh1,Cgn,Cldn1,Cldn12,Cldn3,Cldn4,Cldn7,Cldn8,Clint1,Ctnna1,Ctnnb1,Dlg1,Epb41,Epn1,Epn2,Epn3,F11R,Gsk3A,Gsk3B,Hras,Igsf5,Ilk,Itga1,Itga3,Itga5,Itga6,Itgav,Itgb1,Itgb4,Itgb5,Jun,Jup,Keap1,Kras,Map2K1,Map2K2,Map2K3,Map2K4,Map2K7,Map3K1,Map3K10,Map3K11,Map3K12,Map3K2,Map3K20,Map3K3,Map3K4,Map3K5,Map3K7,Mapk1,Mapk14,Mapk3,M…
Phagosome Maturation	8.56	2.75423e-09	89	63.6	Atp6Ap1,Atp6V0A1,Atp6V0A2,Atp6V0B,Atp6V0C,Atp6V0D1,Atp6V0E1,Atp6V0E2,Atp6V1A,Atp6V1B2,Atp6V1C1,Atp6V1C2,Atp6V1D,Atp6V1E1,Atp6V1F,Atp6V1G1,Atp6V1H,B2M,Bet1L,Calr,Canx,Ctsa,Ctsb,Ctsc,Ctsd,Ctsf,Ctso,Ctss,Ctsv,Ctsz,Dctn4,Dync1H1,Dync1I1,Dync1I2,Dync1Li1,Dync1Li2,Dynll1,Dynlrb1,Dynlt1,Eea1,Gosr1,Gosr2,Gpaa1,Hla-A,Hla-Drb5,Hla-E,Lamp1,Lamp2,Lpo,M6Pr,Napa,Napg,Nsf,Pik3C3,Prdx1,Prdx2,Prdx5,Prdx6,Rab5A,Ra…
Prostate Cancer Signaling	8.38	4.16869e-09	63	69.2	Abl1,Akt1,Akt2,Akt3,Ar,Atf2,Atf4,Bad,Ccnd1,Cdk2,Cdkn1B,Chuk,Creb1,Creb3,Ctnnb1,Foxo1,Grb2,Gsk3B,Gstp1,Hras,Hsp90Aa1,Hsp90Ab1,Hsp90B1,Kras,Map2K1,Map2K2,Mapk1,Mapk3,Mdm2,Mtor,Nfkb1,Nfkb2,Nfkbia,Nfkbib,Nkx3-1,Nras,Pa2G4,Pdpk1,Pik3C2A,Pik3C2B,Pik3C3,Pik3Ca,Pik3Cb,Pik3Cg,Pik3R1,Pik3R2,Pik3R3,Pik3R4,Pten,Raf1,Rala,Ralb,Rap1A,Rap1B,Rb1,Rela,Rras,Rras2,Sin3A,Sos1,Sos2,Tfdp1,Tp53
Sumoylation Pathway	8.26	5.49541e-09	66	68	Ar,Arhgdia,Cbx4,Cdc42,Cdh1,Ctbp1,Ctbp2,Daxx,Dnmt3A,Ep300,Fas,Fnbp1,Hdac1,Hdac2,Isg20,Jun,Kdm1A,Map2K4,Map3K5,Mapk8,Mapk9,Mdm2,Nfkb1,Nfkb2,Nfkbia,Nr3C1,Pcna,Pias1,Pias4,Pml,Rac1,Ran,Rangap1,Rfc1,Rfc2,Rhoa,Rhob,Rhoc,Rhog,Rhoj,Rhoq,Rhot1,Rhot2,Rhou,Rnf4,Rpa1,Sae1,Senp1,Senp2,Senp3,Senp5,Senp6,Serbp1,Smad4,Sp1,Sp3,Stub1,Sumo1,Sumo2,Sumo3,Tdg,Tp53,Uba2,Ube2I,Xiap,Znf217
ILK Signaling	8.15	7.07946e-09	108	60	Acta1,Acta2,Actb,Actg1,Actg2,Actn1,Actn4,Akt1,Akt2,Akt3,Atf2,Atf4,Casp3,Ccnd1,Cdc42,Cdh1,Cfl1,Cfl2,Creb1,Creb3,Ctnnb1,Dock1,Dsp,Fblim1,Fermt2,Flna,Flnb,Flnc,Fn1,Fnbp1,Gsk3A,Gsk3B,Hif1A,Ilk,Ilkap,Irs1,Itgb1,Itgb4,Itgb5,Jun,Krt18,Lims1,Lims2,Map2K4,Mapk1,Mapk3,Mapk8,Mapk9,Mtor,Myc,Myh10,Myh11,Myh9,Myl6,Myl9,Naca,Nck2,Nfkb1,Nfkb2,Parva,Pdpk1,Pik3C2A,Pik3C2B,Pik3C3,Pik3Ca,Pik3Cb,Pik3Cg,Pik3R1,Pik3R2,…
B Cell Receptor Signaling	8.14	7.24436e-09	106	60.2	Abl1,Akt1,Akt2,Akt3,Atf2,Atf4,Bad,Bcl10,Bcl2L1,Bcl6,Blnk,Calm1 (Includes Others),Camk2D,Camk2G,Card10,Cfl1,Cfl2,Chuk,Creb1,Creb3,Csk,Elp1,Foxo1,Gab1,Grb2,Gsk3A,Gsk3B,Hras,Ikbkb,Ikbke,Ikbkg,Inpp5B,Inpp5F,Inpp5J,Inpp5K,Inppl1,Jun,Kras,Malt1,Map2K1,Map2K2,Map2K3,Map2K4,Map2K7,Map3K1,Map3K10,Map3K11,Map3K12,Map3K2,Map3K3,Map3K4,Map3K5,Map3K7,Mapk1,Mapk14,Mapk3,Mapk8,Mapk9,Mtor,Nfat5,Nfatc3,Nfkb1,Nfkb…
Ferroptosis Signaling Pathway	7.97	1.07152e-08	79	64.2	Abca1,Acaca,Acsl4,Aifm2,Alox12,Araf,Arf1,Arf2,Arf3,Arf4,Arf5,Arf6,Atf4,Bap1,Becn1,Braf,Cars1,Cbs/Cbsl,Chac1,Ctsb,Dpp4,Eif2A,Eif2Ak3,Emp1,Fdft1,Fth1,Ftl,G3Bp1,Gclc,Gpx4,Gss,H2Ac18/H2Ac19,H2Ax,H2Az1,H2Bc10,Hras,Hspb1,Ireb2,Keap1,Kras,Lpcat3,Macroh2A1,Map2K1,Map2K2,Mapk1,Mapk3,Ncoa4,Nfe2L2,Nfs1,Nras,Phkg2,Prkaa1,Prkab1,Prkag1,Prkag2,Raf1,Rala,Ralb,Rap1A,Rap1B,Rb1,Rbl2,Rras,Rras2,Sat1,Slc11A2,Slc1A5,…
3-phosphoinositide Biosynthesis	7.91	1.23027e-08	97	61	Acp1,Acp6,Alpl,Atp1A1,Cdc25A,Cdipt,Dot1L,Dusp11,Dusp16,Dusp8,Fig4,Hacd2,Igbp1,Ilkap,Inpp5B,Inpp5F,Itpk1,Mdp1,Minpp1,Mtmr2,Mtmr4,Mtmr6,Nt5C,Nudt14,Nudt2,Nudt3,Nudt4,Nudt5,Nudt9,Ocrl,Pawr,Pgam5,Pi4K2A,Pi4K2B,Pi4Ka,Pi4Kb,Pik3C2A,Pik3C2B,Pik3C3,Pik3Ca,Pik3Cb,Pik3Cg,Pik3R1,Pik3R2,Pik3R3,Pik3R4,Pip4K2B,Pip4K2C,Pip5K1A,Pip5K1B,Pip5K1C,Plpp6,Ppfia1,Ppfibp2,Ppp1Ca,Ppp1Cc,Ppp1R12A,Ppp1R12C,Ppp1R13B,Ppp1R14…
Epithelial Adherens Junction Signaling	7.9	1.25893e-08	90	62.1	Acta1,Acta2,Actb,Actg1,Actg2,Actn1,Actn4,Actr2,Actr3,Acvr2A,Afdn,Akt1,Akt2,Akt3,Apc,Arpc1A,Arpc1B,Arpc2,Arpc3,Arpc4,Arpc5,Arpc5L,Baiap2,Bmpr2,Cdh1,Clint1,Clip1,Crk,Ctnna1,Ctnnb1,Ctnnd1,Egf,Epn1,Epn2,Epn3,Fer,Fgf1,Fgfr1,Hras,Iqgap1,Jup,Keap1,Kras,Lmo7,Magi1,Met,Myh10,Myh11,Myh9,Myl6,Myl9,Nectin1,Nectin2,Notch1,Notch2,Nras,Pard3,Pten,Rac1,Rala,Ralb,Rap1A,Rap1B,Rapgef1,Rhoa,Rras,Rras2,Sorbs1,Src,Ssx…
MSP-RON Signaling In Cancer Cells Pathway	7.72	1.90546e-08	82	63.1	Acta2,Akt1,Akt2,Akt3,Araf,Arnt,Atf2,Atf4,Braf,Ccnd1,Creb1,Creb3,Csf2Rb,Ctnnb1,Elf1,Elf2,Elf3,Ets2,Flna,Grb2,Gsk3B,Hif1A,Hras,Itga6,Itgb1,Itgb4,Jun,Kras,Map2K1,Map2K2,Mapk1,Mapk3,Met,Mtor,Myc,Nfkb1,Nfkb2,Nfkbia,Nras,Pik3C2A,Pik3C2B,Pik3C3,Pik3Ca,Pik3Cb,Pik3Cg,Pik3R1,Pik3R2,Pik3R3,Pik3R4,Ptk2,Ptk2B,Raf1,Rala,Ralb,Rap1A,Rap1B,Rela,Rps6Ka3,Rras,Rras2,Sfn,Smad2,Sp1,Src,St14,Stat3,Tcf3,Tcf4,Tcf7,Tcf7L1…
Necroptosis Signaling Pathway	7.7	1.99526e-08	88	62	Axl,Birc2,Birc3,Camk2D,Camk2G,Capn1,Capn10,Capn2,Capn5,Capn7,Capns1,Casp8,Cflar,Chp1,Chuk,Cyld,Dapk1,Dnm1L,Eif2Ak2,Fadd,Fas,Fkbp1A,Glud1,Glul,Ifnar1,Ikbkb,Ikbkg,Irf3,Irf9,Jak1,Mdm2,Mertk,Pam16,Peli1,Pgam5,Pla2G12A,Pla2G4A,Pla2G6,Ppid,Ppif,Ppp3Ca,Ppp3Cb,Ppp3R1,Pycard,Rb1,Rbck1,Rbl2,Ripk1,Rnf31,Sharpin,Slc25A10,Slc25A3,Slc25A4,Slc25A5,Stat1,Stat2,Tab2,Ticam1,Timm13,Timm17A,Timm17B,Timm22,Timm23,Tim…
Role of PKR in Interferon Induction and Antiviral Response	7.61	2.45471e-08	71	65.1	Atf2,Atf3,Bax,Casp3,Casp8,Chuk,Cycs,Ddx58,Dnajc3,Eif2Ak2,Eif2S1,Elp1,Fadd,Fas,Hsp90Aa1,Hsp90Ab1,Hsp90B1,Hspa14,Hspa1B,Hspa2,Hspa4,Hspa5,Hspa8,Hspa9,Ifih1,Ifnar1,Ifnar2,Ifngr1,Ifngr2,Ikbkb,Ikbke,Ikbkg,Irf1,Irf3,Irf9,Jak1,Jun,Map2K3,Map2K4,Map2K7,Mapk1,Mapk14,Mapk3,Mapk8,Mapk9,Mavs,Metap2,Myd88,Nfkb1,Nfkb2,Nfkbia,Nfkbib,Npm1,Pdgfa,Pdgfd,Prkra,Pycard,Rela,Sp1,Stat1,Stat2,Stat3,Tab2,Tarbp2,Tirap,Tlr3…
Death Receptor Signaling	7.59	2.5704e-08	61	67.8	Acin1,Acta1,Acta2,Actb,Actg1,Actg2,Birc2,Birc3,Casp2,Casp3,Casp6,Casp7,Casp8,Cflar,Chuk,Cycs,Daxx,Dffa,Diablo,Elp1,Fadd,Fas,Hspb1,Htra2,Ikbkb,Ikbke,Ikbkg,Lmna,Map2K4,Map2K7,Map3K5,Map4K4,Mapk8,Nfkb1,Nfkb2,Nfkbia,Nfkbib,Parp1,Parp10,Parp12,Parp14,Parp16,Parp2,Parp3,Parp4,Parp6,Parp9,Rela,Ripk1,Rock1,Sptan1,Tank,Tbk1,Tiparp,Tnfrsf1A,Tnfrsf21,Tnfsf12,Tnks,Tnks2,Traf2,Xiap
HGF Signaling	7.55	2.81838e-08	75	64.1	Akt1,Akt2,Akt3,Atf2,Ccnd1,Cdk2,Crkl,Dock1,Elf1,Elf2,Elf3,Ets2,Gab1,Grb2,Hras,Itga1,Itga3,Itga5,Itga6,Itgav,Itgb1,Itgb4,Itgb5,Jun,Kras,Map2K1,Map2K2,Map2K4,Map2K7,Map3K1,Map3K10,Map3K11,Map3K12,Map3K2,Map3K3,Map3K4,Map3K5,Map3K7,Mapk1,Mapk3,Mapk8,Mapk9,Met,Nras,Pak1,Pik3C2A,Pik3C2B,Pik3C3,Pik3Ca,Pik3Cb,Pik3Cg,Pik3R1,Pik3R2,Pik3R3,Pik3R4,Plcg1,Prkca,Prkcd,Prkci,Prkcz,Ptk2,Ptpn11,Pxn,Rac1,Raf1,Rala,…
PEDF Signaling	7.49	3.23594e-08	56	69.1	Akt1,Akt2,Akt3,Bcl2L1,Casp7,Casp8,Cflar,Chuk,Dock3,Fas,Hnf1B,Hras,Ikbkb,Ikbke,Ikbkg,Kras,Mapk1,Mapk14,Mapk3,Nfkb1,Nfkb2,Nfkbia,Nfkbib,Nras,Pik3C2A,Pik3C2B,Pik3C3,Pik3Ca,Pik3Cb,Pik3Cg,Pik3R1,Pik3R2,Pik3R3,Pik3R4,Pnpla2,Rac1,Raf1,Rala,Ralb,Rap1A,Rap1B,Rela,Rhoa,Rock1,Rock2,Rras,Rras2,Serpinf1,Sod2,Srf,Tcf12,Tcf4,Tcf7L1,Tcf7L2,Tp53,Wasf2
Renal Cell Carcinoma Signaling	7.32	4.7863e-08	53	69.7	Akt1,Akt2,Akt3,Arnt,Crk,Cul2,Eloc,Ep300,Fh,Gab1,Grb2,Hif1A,Hras,Jun,Kras,Map2K1,Map2K2,Mapk1,Mapk3,Met,Nras,Pak1,Pak2,Pak4,Pak6,Pik3C2A,Pik3C2B,Pik3C3,Pik3Ca,Pik3Cb,Pik3Cg,Pik3R1,Pik3R2,Pik3R3,Pik3R4,Ptpn11,Rac1,Raf1,Rala,Ralb,Rap1A,Rap1B,Rapgef1,Rps27A,Rras,Rras2,Slc2A1,Sos1,Sos2,Ubb,Ubc,Vegfa,Vhl
Actin Cytoskeleton Signaling	7.31	4.89779e-08	124	56.9	Abi2,Acta1,Acta2,Actb,Actg1,Actg2,Actn1,Actn4,Actr2,Actr3,Apc,Arhgap35,Arhgef1,Arhgef12,Arhgef7,Arpc1A,Arpc1B,Arpc2,Arpc3,Arpc4,Arpc5,Arpc5L,Baiap2,Bcar1,Brk1,Cfl1,Cfl2,Crk,Crkl,Csk,Cyfip1,Diaph1,Dock1,Egf,Ezr,Fgf1,Fgf10,Flna,Fn1,Git1,Gna12,Gna13,Gng12,Grb2,Gsn,Hras,Iqgap1,Iqgap2,Itga1,Itga3,Itga5,Itga6,Itgav,Itgb1,Itgb4,Itgb5,Kras,Lbp,Limk2,Map2K1,Map2K2,Mapk1,Mapk3,Mprip,Msn,Myh10,Myh11,Myh9,My…
Insulin Secretion Signaling Pathway	7.29	5.12861e-08	132	56.2	Adcy6,Adcy9,Ago1,Atf2,Atf4,Bet1L,Camk2D,Camk2G,Clcn3,Cpe,Creb1,Creb3,Crtc2,Dlat,Dld,Eif2A,Eif2Ak3,Eif2B1,Eif2B2,Eif2B3,Eif2B4,Eif2B5,Eif2S1,Eif2S2,Eif2S3,Eif4A1,Eif4A2,Eif4A3,Eif4E,Eif4Ebp1,Eif4Ebp2,Eif4G1,Eif4G2,Eif4G3,Furin,Gna11,Gnaq,Gnas,Gosr1,Gosr2,Gpaa1,Insr,Itpr1,Itpr2,Itpr3,Jak1,Jak2,Mapk1,Mapk14,Mapk3,Mtor,Napa,Napg,Nsf,Pabpc1,Paip1,Pc,Pdha1,Pdhb,Pdhx,Pdia3,Pik3C2A,Pik3C2B,Pik3C3,Pik3Ca,…
IL-3 Signaling	7.28	5.24807e-08	54	69.2	Akt1,Akt2,Akt3,Bad,Chp1,Crkl,Csf2Rb,Foxo1,Grb2,Hras,Jak1,Jak2,Jun,Kras,Map2K1,Map2K2,Mapk1,Mapk3,Nras,Pak1,Pik3C2A,Pik3C2B,Pik3C3,Pik3Ca,Pik3Cb,Pik3Cg,Pik3R1,Pik3R2,Pik3R3,Pik3R4,Ppp3Ca,Ppp3Cb,Ppp3R1,Prkca,Prkcd,Prkci,Prkcz,Ptpn6,Rac1,Raf1,Rala,Ralb,Rap1A,Rap1B,Rapgef1,Rras,Rras2,Shc1,Sos1,Stat1,Stat3,Stat5A,Stat5B,Stat6
Virus Entry via Endocytic Pathways	7.24	5.7544e-08	64	66	Abl1,Acta1,Acta2,Actb,Actg1,Actg2,Ap1B1,Ap1G1,Ap1G2,Ap1M1,Ap1M2,Ap1S1,Ap2A1,Ap2A2,Ap2M1,Ap2S1,Ap3B1,Ap3M1,Ap3S1,B2M,Cav1,Cd55,Clta,Cltb,Cltc,Cxadr,Dnm2,Flna,Flnb,Flnc,Folr1,Hla-A,Hla-E,Hras,Itga5,Itgb1,Itgb4,Itgb5,Kras,Nras,Pik3C2A,Pik3C2B,Pik3C3,Pik3Ca,Pik3Cb,Pik3Cg,Pik3R1,Pik3R2,Pik3R3,Pik3R4,Plcg1,Prkca,Prkcd,Prkci,Prkcz,Rac1,Rala,Ralb,Rap1A,Rap1B,Rras,Rras2,Src,Tfrc
Apoptosis Signaling	7.22	6.0256e-08	65	65.7	Acin1,Aifm1,Bad,Bak1,Bax,Bcl2L1,Birc2,Birc3,Birc6,Capn1,Capn10,Capn2,Capn5,Capn7,Capns1,Casp2,Casp3,Casp6,Casp7,Casp8,Chuk,Cycs,Dffa,Diablo,Elp1,Fas,Hras,Htra2,Ikbkb,Ikbke,Ikbkg,Kras,Lmna,Map2K1,Map2K2,Map2K4,Map2K7,Map3K5,Map4K4,Mapk1,Mapk3,Mapk8,Mcl1,Nfkb1,Nfkb2,Nfkbia,Nfkbib,Nras,Parp1,Plcg1,Prkca,Raf1,Rala,Ralb,Rap1A,Rap1B,Rela,Rock1,Rps6Ka1,Rras,Rras2,Sptan1,Tnfrsf1A,Tp53,Xiap
Endometrial Cancer Signaling	7.21	6.16595e-08	44	73.3	Akt1,Akt2,Akt3,Axin1,Bad,Ccnd1,Cdh1,Ctnna1,Ctnnb1,Erbb2,Foxo3,Grb2,Gsk3B,Hras,Ilk,Kras,Map2K1,Map2K2,Mapk1,Mapk3,Myc,Nras,Pdpk1,Pik3C2A,Pik3C2B,Pik3C3,Pik3Ca,Pik3Cb,Pik3Cg,Pik3R1,Pik3R2,Pik3R3,Pik3R4,Pten,Raf1,Rala,Ralb,Rap1A,Rap1B,Rras,Rras2,Sos1,Sos2,Tp53
Assembly of RNA Polymerase II Complex	7.11	7.76247e-08	37	77.1	Ccnh,Cdk7,Dr1,Ercc2,Ercc3,Gtf2A1,Gtf2A2,Gtf2B,Gtf2E2,Gtf2F1,Gtf2H1,Gtf2H3,Gtf2H5,Mnat1,Polr2A,Polr2B,Polr2C,Polr2E,Polr2F,Polr2G,Polr2I,Polr2J,Polr2L,Taf1,Taf10,Taf11,Taf12,Taf13,Taf15,Taf2,Taf3,Taf4,Taf5L,Taf6,Taf6L,Taf9,Tbp
Hereditary Breast Cancer Signaling	7.08	8.31764e-08	84	61.3	Actb,Akt1,Akt2,Akt3,Arid1A,Arid2,Atm,Brd7,Ccnd1,Cdk4,Cdk6,Ddb2,Ep300,Fanca,Fance,Gadd45G,H2Ax,Hdac1,Hdac10,Hdac11,Hdac2,Hdac3,Hdac5,Hdac6,Hdac7,Hltf,Hras,Kras,Mre11,Msh2,Msh6,Nbn,Npm1,Nras,Pbrm1,Phf10,Pik3C2A,Pik3C2B,Pik3C3,Pik3Ca,Pik3Cb,Pik3Cg,Pik3R1,Pik3R2,Pik3R3,Pik3R4,Polr2A,Polr2B,Polr2C,Polr2E,Polr2F,Polr2G,Polr2I,Polr2J,Polr2L,Pten,Rad50,Rala,Ralb,Rap1A,Rap1B,Rb1,Rfc1,Rfc2,Rpa1,Rps27A,Rras…
Endocannabinoid Cancer Inhibition Pathway	7.08	8.31764e-08	85	61.2	Adcy6,Adcy9,Akt1,Akt1S1,Akt2,Akt3,Atf2,Atf3,Atf4,Bad,Casp2,Casp3,Casp6,Casp7,Casp8,Ccnd1,Ccnd2,Ccnd3,Cdh1,Cdkn1B,Creb1,Creb3,Ctnnb1,Ddit3,Eif2A,Gna13,Gnai1,Gnai2,Gnai3,Gnao1,Gnaq,Gsk3B,Hif1A,Map2K1,Map2K2,Map2K3,Map2K4,Map2K7,Mapk1,Mapk14,Mapk3,Mlst8,Mmp2,Mtor,Myc,Nsmaf,Pik3C2A,Pik3C2B,Pik3C3,Pik3Ca,Pik3Cb,Pik3Cg,Pik3R1,Pik3R2,Pik3R3,Pik3R4,Prkaa1,Prkab1,Prkaca,Prkacb,Prkag1,Prkag2,Prkar1A,Prkar2…
14-3-3-mediated Signaling	7.08	8.31764e-08	78	62.4	Akt1,Akt1S1,Akt2,Akt3,Bad,Bax,Cdkn1B,Edc3,Foxo1,Grb2,Gsk3A,Gsk3B,Hras,Jun,Kras,Map2K1,Map2K2,Map2K4,Map3K5,Mapk1,Mapk3,Mapk8,Mapk9,Nras,Pdcd6Ip,Pdia3,Pik3C2A,Pik3C2B,Pik3C3,Pik3Ca,Pik3Cb,Pik3Cg,Pik3R1,Pik3R2,Pik3R3,Pik3R4,Plcb3,Plcb4,Plcd1,Plcd3,Plcg1,Plch2,Prkca,Prkcd,Prkci,Prkcz,Raf1,Rala,Ralb,Rap1A,Rap1B,Rps6Ka1,Rras,Rras2,Sfn,Src,Srpk2,Stk11,Strada,Tnfrsf1A,Traf2,Tsc2,Tuba1A,Tuba1B,Tuba1C,Tub…
ErbB2-ErbB3 Signaling	7.07	8.51138e-08	46	71.9	Akt1,Bad,Ccnd1,Cdkn1B,Erbb2,Erbb3,Foxo1,Grb2,Gsk3A,Gsk3B,Hras,Jun,Kras,Map2K1,Map2K2,Mapk1,Mapk3,Myc,Nras,Pdpk1,Pik3C2A,Pik3C2B,Pik3C3,Pik3Ca,Pik3Cb,Pik3Cg,Pik3R1,Pik3R2,Pik3R3,Pik3R4,Pten,Raf1,Rala,Ralb,Rap1A,Rap1B,Rras,Rras2,Shc1,Sos1,Sos2,Sp1,Stat3,Stat5A,Stat5B,Tyk2
SAPK/JNK Signaling	6.99	1.02329e-07	64	65.3	Atf2,Crk,Crkl,Daxx,Dusp4,Dusp8,Fadd,Fcer1G,Gab1,Gna12,Gna13,Gnb1,Gng5,Grb2,Hnrnpk,Hras,Irs1,Jun,Kras,Map2K4,Map2K7,Map3K1,Map3K10,Map3K11,Map3K12,Map3K2,Map3K20,Map3K3,Map3K4,Map3K5,Map4K2,Map4K3,Map4K4,Map4K5,Mapk8,Mapk8Ip1,Mapk8Ip3,Mapk9,Mink1,Nfatc3,Nras,Pik3C2A,Pik3C2B,Pik3C3,Pik3Ca,Pik3Cb,Pik3Cg,Pik3R1,Pik3R2,Pik3R3,Pik3R4,Rac1,Rala,Ralb,Rap1A,Rap1B,Ripk1,Rras,Rras2,Shc1,Sos1,Sos2,Tp53,Traf2
Neuregulin Signaling	6.94	1.14815e-07	67	64.4	Adam17,Akt1,Akt2,Akt3,Bad,Cdk5,Cdkn1B,Crk,Crkl,Dcn,Egf,Erbb2,Erbb3,Erbin,Errfi1,Grb2,Grb7,Hras,Hsp90Aa1,Hsp90Ab1,Hsp90B1,Itga1,Itga3,Itga5,Itga6,Itgav,Itgb1,Itgb4,Itgb5,Kras,Map2K1,Map2K2,Mapk1,Mapk3,Mtor,Myc,Nras,Pdpk1,Pick1,Pik3R1,Pik3R2,Pik3R3,Plcg1,Prkca,Prkcd,Prkci,Prkcz,Psen1,Pten,Ptpn11,Raf1,Rala,Ralb,Rap1A,Rap1B,Rnf41,Rps6,Rps6Kb1,Rps6Kb2,Rras,Rras2,Shc1,Sos1,Sos2,Src,Stat5A,Stat5B
Glucocorticoid Receptor Signaling	6.88	1.31826e-07	218	51.2	Actb,Akt1,Akt2,Akt3,Anxa1,Ar,Arid1A,Arid2,Atp5F1A,Atp5F1C,Atp5F1D,Atp5Mc1,Atp5Pb,Bag1,Bcl2L1,Bglap,Brd7,Cav1,Ccnh,Cdk7,Chp1,Chuk,Creb1,Crebzf,Csf2Rb,Cyc1,Dcaf6,Egf,Elp1,Ep300,Ercc2,Ercc3,Esr1,Fkbp4,Fkbp5,Foxo3,Gabpa,Gabpb1,Gabpb2,Grb2,Gtf2A1,Gtf2A2,Gtf2B,Gtf2E2,Gtf2F1,Gtf2F2,Gtf2H1,Gtf2H3,Gtf2H5,Hltf,Hras,Hsp90Aa1,Hsp90Ab1,Hsp90B1,Hspa14,Hspa1B,Hspa2,Hspa4,Hspa5,Hspa8,Hspa9,Ifnar1,Igf1,Ikbkb,Ikbk…
RhoA Signaling	6.88	1.31826e-07	74	62.7	Abl2,Acta1,Acta2,Actb,Actg1,Actg2,Actr2,Actr3,Arhgap1,Arhgap12,Arhgap35,Arhgap5,Arhgap8/Prr5-Arhgap8,Arhgef1,Arhgef11,Arhgef12,Arpc1A,Arpc1B,Arpc2,Arpc3,Arpc4,Arpc5,Arpc5L,Baiap2,Cdc42Ep1,Cdc42Ep2,Cdc42Ep3,Cdc42Ep4,Cdc42Ep5,Cfl1,Cfl2,Epha1,Ezr,Gna12,Gna13,Igf1,Igf1R,Limk2,Lpar1,Lpar6,Mprip,Msn,Myl12A,Myl12B,Myl6,Myl9,Mylk,Pfn1,Pfn2,Pi4Ka,Pip4K2B,Pip4K2C,Pip5K1A,Pip5K1B,Pip5K1C,Pkn1,Plxna1,Ppp1Cb,…
Signaling by Rho Family GTPases	6.77	1.69824e-07	135	55.1	Acta1,Acta2,Actb,Actg1,Actg2,Actr2,Actr3,Arfip2,Arhgef1,Arhgef11,Arhgef12,Arhgef16,Arhgef18,Arhgef3,Arhgef5,Arhgef7,Arpc1A,Arpc1B,Arpc2,Arpc3,Arpc4,Arpc5,Arpc5L,Baiap2,Cdc42,Cdc42Ep1,Cdc42Ep2,Cdc42Ep3,Cdc42Ep4,Cdc42Ep5,Cdh1,Cfl1,Cfl2,Clip1,Cyfip1,Des,Ezr,Fnbp1,Gna11,Gna12,Gna13,Gnai1,Gnai2,Gnai3,Gnao1,Gnaq,Gnas,Gnb1,Gnb2,Gng10,Gng12,Gng5,Iqgap1,Itga1,Itga3,Itga5,Itga6,Itgav,Itgb1,Itgb4,Itgb5,Jun,…
Ephrin Receptor Signaling	6.74	1.8197e-07	107	57.5	Abi1,Abl1,Acp1,Actr2,Actr3,Adam10,Akt1,Akt2,Akt3,Arpc1A,Arpc1B,Arpc2,Arpc3,Arpc4,Arpc5,Arpc5L,Atf2,Atf4,Axin1,Bcar1,Cfl1,Cfl2,Creb1,Creb3,Crk,Crkl,Cxcl12,Dok1,Efna1,Efnb1,Efnb2,Egf,Epha1,Ephb4,Ephb6,Fgf1,Gna11,Gna12,Gna13,Gnai1,Gnai2,Gnai3,Gnao1,Gnaq,Gnas,Gnb1,Gnb2,Gng10,Gng12,Gng5,Grb2,Grina,Hras,Itga1,Itga3,Itga5,Itga6,Itgav,Itgb1,Itgb4,Itgb5,Jak2,Kras,Limk2,Map2K1,Map2K2,Map4K4,Mapk1,Mapk3,Nck…
CNTF Signaling	6.73	1.86209e-07	41	73.2	Akt1,Grb2,Hras,Il6St,Jak1,Jak2,Kras,Lifr,Map2K1,Map2K2,Mapk1,Mapk3,Mtor,Nras,Pik3C2A,Pik3C2B,Pik3C3,Pik3Ca,Pik3Cb,Pik3Cg,Pik3R1,Pik3R2,Pik3R3,Pik3R4,Ptpn11,Raf1,Rala,Ralb,Rap1A,Rap1B,Rps6Ka1,Rps6Ka3,Rps6Ka4,Rps6Kb1,Rps6Kb2,Rras,Rras2,Sos1,Stat1,Stat3,Tyk2
Aldosterone Signaling in Epithelial Cells	6.73	1.86209e-07	91	59.5	Ahcy,Cryab,Dnaja1,Dnajb1,Dnajb11,Dnajb12,Dnajb13,Dnajb2,Dnajb4,Dnajb5,Dnajb6,Dnajb9,Dnajc1,Dnajc10,Dnajc11,Dnajc13,Dnajc14,Dnajc15,Dnajc16,Dnajc18,Dnajc19,Dnajc2,Dnajc21,Dnajc25,Dnajc3,Dnajc30,Dnajc4,Dnajc5,Dnajc7,Dnajc8,Dnajc9,Hsp90Aa1,Hsp90Ab1,Hsp90B1,Hspa13,Hspa14,Hspa2,Hspa4,Hspa5,Hspa8,Hspa9,Hspb1,Hspb6,Hspb8,Hspd1,Hspe1,Hsph1,Icmt,Itpr1,Itpr2,Itpr3,Kras,Map2K1,Map2K2,Mapk1,Mapk3,Pdia3,Pdpk1…
Mouse Embryonic Stem Cell Pluripotency	6.73	1.86209e-07	65	64.4	Akt1,Akt2,Akt3,Apc,Axin1,Bmpr1A,Bmpr2,Ctnnb1,Dvl1,Dvl3,Fzd1,Fzd3,Fzd6,Fzd7,Grb2,Gsk3B,Hras,Id1,Id2,Id3,Il6St,Jak1,Jak2,Kras,Lifr,Map2K1,Map2K2,Mapk1,Mapk14,Mapk3,Myc,Nras,Pik3C2A,Pik3C2B,Pik3C3,Pik3Ca,Pik3Cb,Pik3Cg,Pik3R1,Pik3R2,Pik3R3,Pik3R4,Ptpn11,Raf1,Rala,Ralb,Rap1A,Rap1B,Rras,Rras2,Smad1,Smad4,Smad5,Smad9,Sos1,Sos2,Stat3,Tcf3,Tcf4,Tcf7,Tcf7L1,Tcf7L2,Tp53,Tyk2,Xiap
Small Cell Lung Cancer Signaling	6.6	2.51189e-07	49	69	Abl1,Akt1,Akt2,Akt3,Bcl2L1,Birc2,Ccnd1,Cdk2,Cdk4,Cdk6,Cdkn1B,Chuk,Cks1B,Cycs,Ikbkb,Ikbke,Ikbkg,Max,Myc,Nfkb1,Nfkb2,Nfkbia,Nfkbib,Pa2G4,Pias3,Pik3C2A,Pik3C2B,Pik3C3,Pik3Ca,Pik3Cb,Pik3Cg,Pik3R1,Pik3R2,Pik3R3,Pik3R4,Pten,Ptk2,Rb1,Rela,Rxra,Rxrb,Sin3A,Tfdp1,Tp53,Traf1,Traf2,Traf3,Traf4,Traf6
Adipogenesis pathway	6.47	3.38844e-07	79	60.8	Agpat2,Akt1,Arntl,Atg5,Atg7,Bmp7,Bmpr1A,Bmpr2,Bscl2,Ccnh,Cdk5,Cdk7,Clock,Ctbp1,Ctbp2,Ctnnb1,Ddit3,Dgkd,Ercc2,Ercc3,Fbxw7,Fgf1,Fgfr1,Fgfr2,Foxo1,Fzd1,Fzd3,Fzd6,Fzd7,Gtf2H1,Gtf2H3,Gtf2H5,Hat1,Hdac1,Hdac10,Hdac11,Hdac2,Hdac3,Hdac5,Hdac6,Hdac7,Hif1A,Kat2A,Kat2B,Kat6A,Kat6B,Kat7,Kdm1A,Klf3,Kmt2B,Lpin1,Mnat1,Nr1D2,Nr2F2,Rb1,Rbbp4,Rbbp7,Rps6Ka1,Rps6Kb1,Sap130,Sap18,Sap30L,Senp2,Setdb1,Sin3A,Sin3B,Sirt2,…
RANK Signaling in Osteoclasts	6.36	4.36516e-07	57	65.5	Akt1,Akt2,Akt3,Birc2,Birc3,Calm1 (Includes Others),Chp1,Chuk,Elp1,Gsn,Ikbkb,Ikbke,Ikbkg,Jun,Map2K1,Map2K2,Map2K4,Map2K7,Map3K1,Map3K10,Map3K11,Map3K12,Map3K2,Map3K3,Map3K4,Map3K5,Map3K7,Mapk1,Mapk14,Mapk3,Mapk8,Mapk9,Nfkb1,Nfkb2,Nfkbia,Nfkbib,Pik3C2A,Pik3C2B,Pik3C3,Pik3Ca,Pik3Cb,Pik3Cg,Pik3R1,Pik3R2,Pik3R3,Pik3R4,Ppp3Ca,Ppp3Cb,Ppp3R1,Ptk2B,Raf1,Rela,Src,Tab2,Traf2,Traf6,Xiap
3-phosphoinositide Degradation	6.34	4.57088e-07	88	59.1	Acp1,Acp6,Alpl,Atp1A1,Cdc25A,Dot1L,Dusp11,Dusp16,Dusp8,Fig4,Hacd2,Igbp1,Ilkap,Inpp5B,Inpp5E,Inpp5F,Inpp5J,Inpp5K,Inppl1,Itpk1,Mdp1,Minpp1,Mtmr1,Mtmr14,Mtmr2,Mtmr3,Mtmr4,Mtmr6,Nt5C,Nudt14,Nudt2,Nudt3,Nudt4,Nudt5,Nudt9,Ocrl,Pawr,Pgam5,Pip4P1,Pip4P2,Plpp6,Ppfia1,Ppfibp2,Ppp1Ca,Ppp1Cc,Ppp1R12A,Ppp1R12C,Ppp1R13B,Ppp1R14B,Ppp1R7,Ppp1R8,Ppp2R3A,Ppp2R3D,Ppp2R5A,Ppp2R5B,Ppp2R5D,Ppp2R5E,Ppp3Ca,Ppp4C,Ppp4R1…
UVA-Induced MAPK Signaling	6.29	5.12861e-07	62	63.9	Atm,Bcl2L1,Casp3,Cycs,Hras,Jun,Kras,Map2K4,Mapk1,Mapk14,Mapk3,Mapk8,Mapk9,Mtor,Nras,Parp1,Parp10,Parp12,Parp14,Parp16,Parp2,Parp3,Parp4,Parp6,Parp9,Pdia3,Pik3C2A,Pik3C2B,Pik3C3,Pik3Ca,Pik3Cb,Pik3Cg,Pik3R1,Pik3R2,Pik3R3,Pik3R4,Plcb3,Plcb4,Plcd1,Plcd3,Plcg1,Plch2,Prkca,Rala,Ralb,Rap1A,Rap1B,Rps6Ka1,Rps6Ka3,Rps6Ka4,Rps6Kb1,Rps6Kb2,Rras,Rras2,Smpd1,Smpd2,Smpd4,Stat1,Tiparp,Tnks,Tnks2,Tp53
Paxillin Signaling	6.26	5.49541e-07	66	62.9	Acta1,Acta2,Actb,Actg1,Actg2,Actn1,Actn4,Arf1,Arf6,Arfip2,Arhgef7,Bcar1,Crk,Csk,Dock1,Git2,Grb2,Hras,Itga1,Itga3,Itga5,Itga6,Itgav,Itgb1,Itgb4,Itgb5,Kras,Map2K4,Mapk1,Mapk14,Mapk8,Mapk9,Nck1,Nck2,Nras,Pak1,Pak2,Pak4,Pak6,Parva,Pik3C2A,Pik3C2B,Pik3C3,Pik3Ca,Pik3Cb,Pik3Cg,Pik3R1,Pik3R2,Pik3R3,Pik3R4,Ptk2,Ptk2B,Ptpn12,Pxn,Rac1,Rala,Ralb,Rap1A,Rap1B,Rras,Rras2,Sos1,Sos2,Src,Tln1,Vcl
Autophagy	6.05	8.91251e-07	41	70.7	Atg12,Atg13,Atg16L1,Atg3,Atg4A,Atg4B,Atg4C,Atg4D,Atg5,Atg7,Atg9A,Becn1,Ctsa,Ctsb,Ctsc,Ctsd,Ctsf,Ctso,Ctss,Ctsv,Ctsz,Lamp1,Lamp2,Map1Lc3A,Map1Lc3B,Mtor,Nbr1,Pik3C3,Pik3R4,Rb1Cc1,Sqstm1,Stx17,Ulk1,Vps11,Vps16,Vps18,Vps33A,Vps39,Vps41,Wdfy3,Wipi1
PAK Signaling	6.05	8.91251e-07	64	62.7	Arhgap10,Arhgef7,Casp3,Cfl1,Cfl2,Git1,Grb2,Hras,Itga1,Itga3,Itga5,Itga6,Itgav,Itgb1,Itgb4,Itgb5,Kras,Limk2,Map2K1,Map2K2,Map2K4,Mapk1,Mapk3,Mapk8,Mapk9,Myl12A,Myl12B,Myl6,Myl9,Mylk,Nck1,Nck2,Nras,Pak1,Pak1Ip1,Pak2,Pak4,Pak6,Pdgfa,Pdgfd,Pik3C2A,Pik3C2B,Pik3C3,Pik3Ca,Pik3Cb,Pik3Cg,Pik3R1,Pik3R2,Pik3R3,Pik3R4,Ptk2,Ptk2B,Pxn,Rac1,Raf1,Rala,Ralb,Rap1A,Rap1B,Rras,Rras2,Shc1,Sos1,Sos2
BAG2 Signaling Pathway	6.02	9.54993e-07	32	76.2	Anxa2,Bag2,Casp3,Ctsb,Hsp90Aa1,Hspa14,Hspa1B,Hspa2,Hspa4,Hspa5,Hspa8,Hspa9,Mapk1,Mapk14,Mapk3,Mapkapk2,Mdm2,Myc,Nfkb1,Nfkb2,Pink1,Prkn,Psme1,Psme2,Psme3,Psme4,Psmf1,Rela,Sp1,Stub1,Tp53,Ube2D1
FLT3 Signaling in Hematopoietic Progenitor Cells	5.96	1.09648e-06	52	65.8	Akt1,Akt2,Akt3,Atf2,Atf4,Bad,Creb1,Creb3,Eif4E,Eif4Ebp1,Grb2,Hras,Kras,Map2K1,Map2K2,Mapk1,Mapk14,Mapk3,Mtor,Nras,Pdpk1,Pik3C2A,Pik3C2B,Pik3C3,Pik3Ca,Pik3Cb,Pik3Cg,Pik3R1,Pik3R2,Pik3R3,Pik3R4,Ptpn11,Raf1,Rala,Ralb,Rap1A,Rap1B,Rps6Ka1,Rps6Ka3,Rps6Ka4,Rps6Kb1,Rras,Rras2,Shc1,Sos1,Sos2,Stat1,Stat2,Stat3,Stat5A,Stat5B,Stat6
p70S6K Signaling	5.88	1.31826e-06	76	59.8	Akt1,Akt2,Akt3,Bad,Bcap31,Eef2,Eef2K,F2Rl1,Gnai1,Gnai2,Gnai3,Gnaq,Grb2,Hras,Irs1,Jak1,Kras,Map2K1,Map2K2,Mapk1,Mapk3,Mtor,Nras,Pdia3,Pdpk1,Pik3C2A,Pik3C2B,Pik3C3,Pik3Ca,Pik3Cb,Pik3Cg,Pik3R1,Pik3R2,Pik3R3,Pik3R4,Plcb3,Plcb4,Plcd1,Plcd3,Plcg1,Plch2,Ppp2Ca,Ppp2Cb,Ppp2R1A,Ppp2R1B,Ppp2R2A,Ppp2R3A,Ppp2R5A,Ppp2R5B,Ppp2R5D,Ppp2R5E,Prkca,Prkcd,Prkci,Prkcz,Ptpa,Raf1,Rala,Ralb,Rap1A,Rap1B,Rps6,Rps6Kb1,Rras,…
Reelin Signaling in Neurons	5.85	1.41254e-06	72	60.5	Actr2,Actr3,Afdn,Akt1,Akt2,Akt3,Apoe,App,Arhgef1,Arhgef11,Arhgef12,Arhgef16,Arhgef3,Arhgef5,Arpc1A,Arpc1B,Arpc2,Arpc3,Arpc4,Arpc5,Arpc5L,Camk2D,Camk2G,Cdk5,Cfl1,Crk,Crkl,Frk,Grina,Gsk3B,Itga3,Itga5,Itgb1,Map1B,Map2K1,Map2K2,Map2K3,Map2K4,Map2K7,Map3K10,Map3K11,Mapk1,Mapk3,Mapk8,Mapk8Ip1,Mapk8Ip3,Mapk9,Mtor,Ndel1,Pafah1B1,Pafah1B2,Pafah1B3,Pdk1,Pdk2,Pik3C2A,Pik3C2B,Pik3C3,Pik3Ca,Pik3Cb,Pik3Cg,Pik3…
Regulation of Actin-based Motility by Rho	5.85	1.41254e-06	60	63.2	Acta1,Acta2,Actb,Actg2,Actr2,Actr3,Arhgdia,Arpc1A,Arpc1B,Arpc2,Arpc3,Arpc4,Arpc5,Arpc5L,Baiap2,Cdc42,Cfl1,Fnbp1,Gsn,Itga1,Itga3,Itga5,Itga6,Itgav,Itgb1,Itgb4,Itgb5,Mprip,Myl12A,Myl12B,Myl6,Myl9,Mylk,Pak1,Pak2,Pak4,Pak6,Pfn1,Pfn2,Pi4Ka,Pip4K2B,Pip4K2C,Pip5K1A,Pip5K1B,Pip5K1C,Ppp1Cb,Ppp1R12A,Ppp1R12B,Rac1,Rhoa,Rhob,Rhoc,Rhog,Rhoj,Rhoq,Rhot1,Rhot2,Rhou,Rock1,Wasl
Angiopoietin Signaling	5.76	1.7378e-06	49	66.2	Akt1,Akt2,Akt3,Bad,Chuk,Crk,Elp1,Foxo1,Grb2,Grb7,Hras,Ikbkb,Ikbke,Ikbkg,Kras,Nck1,Nfkb1,Nfkb2,Nfkbia,Nfkbib,Nras,Pak1,Pak2,Pak4,Pak6,Pik3C2A,Pik3C2B,Pik3C3,Pik3Ca,Pik3Cb,Pik3Cg,Pik3R1,Pik3R2,Pik3R3,Pik3R4,Ptk2,Ptpn11,Rala,Ralb,Rap1A,Rap1B,Rasa1,Rela,Rras,Rras2,Sos1,Stat5A,Stat5B,Tnip1
Actin Nucleation by ARP-WASP Complex	5.74	1.8197e-06	50	65.8	Actr2,Actr3,Arpc1A,Arpc1B,Arpc2,Arpc3,Arpc4,Arpc5,Arpc5L,Baiap2,Cdc42,Fnbp1,Gna12,Grb2,Hras,Itga1,Itga3,Itga5,Itga6,Itgav,Itgb1,Itgb4,Itgb5,Kras,Nck1,Nck2,Nras,Ppp1R12A,Ppp1R12C,Rac1,Rala,Ralb,Rap1A,Rap1B,Rhoa,Rhob,Rhoc,Rhog,Rhoj,Rhoq,Rhot1,Rhot2,Rhou,Rock1,Rock2,Rras,Rras2,Sos1,Sos2,Vasp
PPARα/RXRα Activation	5.73	1.86209e-06	102	56	Abca1,Acaa1,Acadl,Acox1,Acvr2A,Adcy6,Adcy9,Adipor1,Adipor2,Aip,Ap2A2,Bmpr2,Cand1,Chuk,Ckap5,Clock,Elp1,Ep300,Fasn,Gna11,Gnaq,Gnas,Got2,Gpd1,Grb2,Helz2,Hras,Hsp90Aa1,Hsp90Ab1,Hsp90B1,Ikbkb,Ikbke,Ikbkg,Il1R1,Il1Rl2,Insr,Irs1,Itgb5,Jak2,Jun,Kras,Map2K1,Map2K2,Map2K3,Map2K4,Map2K7,Map4K4,Mapk1,Mapk14,Mapk3,Mapk8,Med1,Med12,Med23,Med24,Ncoa3,Ncor1,Ncor2,Nfkb1,Nfkb2,Nfkbia,Nfkbib,Nras,Pdia3,Plcb3,Plcb4…
IL-4 Signaling	5.71	1.94984e-06	52	65	Akt1,Akt2,Akt3,Grb2,Hla-A,Hla-Dqa1,Hla-Dqb1,Hla-Drb5,Hmga1,Hras,Il13Ra1,Inpp5B,Inpp5F,Inpp5J,Inpp5K,Inppl1,Irs1,Jak1,Jak2,Kras,Mtor,Nfat5,Nfatc3,Nr3C1,Nras,Ocrl,Pik3C2A,Pik3C2B,Pik3C3,Pik3Ca,Pik3Cb,Pik3Cg,Pik3R1,Pik3R2,Pik3R3,Pik3R4,Ptpn6,Rala,Ralb,Rap1A,Rap1B,Rps6Kb1,Rps6Kb2,Rras,Rras2,Shc1,Sos1,Sos2,Stat6,Synj1,Synj2,Tyk2
Prolactin Signaling	5.71	1.94984e-06	52	65	Ep300,Grb2,Hras,Irf1,Irs1,Jak2,Jun,Kras,Map2K1,Map2K2,Mapk1,Mapk3,Myc,Nmi,Nr3C1,Nras,Pdpk1,Pik3C2A,Pik3C2B,Pik3C3,Pik3Ca,Pik3Cb,Pik3Cg,Pik3R1,Pik3R2,Pik3R3,Pik3R4,Plcg1,Prkca,Prkcd,Prkci,Prkcz,Prlr,Ptpn11,Raf1,Rala,Ralb,Rap1A,Rap1B,Rras,Rras2,Shc1,Socs2,Socs6,Socs7,Sos1,Sos2,Sp1,Stat1,Stat3,Stat5A,Stat5B
Iron homeostasis signaling pathway	5.7	1.99526e-06	77	59.2	Abcb10,Aco2,Arnt,Atp6Ap1,Atp6V0A1,Atp6V0A2,Atp6V0B,Atp6V0C,Atp6V0D1,Atp6V0E1,Atp6V0E2,Atp6V1A,Atp6V1B2,Atp6V1C1,Atp6V1C2,Atp6V1D,Atp6V1E1,Atp6V1F,Atp6V1G1,Atp6V1H,Bmp1,Bmp7,Bmpr1A,Bmpr1B,Bmpr2,Btrc,Ciao1,Ciao2A,Ciao2B,Ciao3,Cp,Cul1,Egf,Epas1,Fbxl5,Fech,Flvcr1,Fth1,Ftl,Hba1/Hba2,Hbb,Hbb-B1,Heph,Hif1A,Hmox2,Hspa9,Ireb2,Iscu,Jak1,Jak2,Lrp1,Mapk1,Mapk3,Mcoln1,Mms19,Nfs1,Nubp1,Nubp2,Pcbp1,Pdgfa,Skp1,S…
Melanoma Signaling	5.69	2.04174e-06	36	72	Akt1,Akt2,Akt3,Bad,Braf,Ccnd1,Cdh1,Cdk4,Hras,Kras,Map2K1,Map2K2,Mapk1,Mapk3,Mdm2,Nras,Pik3C2A,Pik3C2B,Pik3C3,Pik3Ca,Pik3Cb,Pik3Cg,Pik3R1,Pik3R2,Pik3R3,Pik3R4,Pten,Raf1,Rala,Ralb,Rap1A,Rap1B,Rb1,Rras,Rras2,Tp53
Ceramide Signaling	5.67	2.13796e-06	55	64	Akt1,Akt2,Akt3,Bad,Cnksr1,Ctsd,Cycs,Diablo,Hras,Jun,Kras,Map2K1,Map2K4,Map3K1,Mapk3,Mapk8,Nfkb1,Nfkb2,Nras,Nsmaf,Pik3C2A,Pik3C2B,Pik3C3,Pik3Ca,Pik3Cb,Pik3Cg,Pik3R1,Pik3R2,Pik3R3,Pik3R4,Ppp2Ca,Ppp2Cb,Ppp2R1A,Ppp2R1B,Ppp2R2A,Ppp2R3A,Ppp2R5A,Ppp2R5B,Ppp2R5D,Ppp2R5E,Prkcz,Ptpa,Raf1,Rala,Ralb,Rap1A,Rap1B,Rela,Rras,Rras2,Smpd1,Smpd2,Smpd4,Sphk2,Tnfrsf1A
Inhibition of ARE-Mediated mRNA Degradation Pathway	5.65	2.23872e-06	70	60.3	Ago1,Akt1,Akt2,Akt3,Cnot1,Cnot10,Cnot11,Cnot2,Cnot3,Cnot4,Cnot6,Cnot7,Cnot8,Cnot9,Dcp1A,Dcp2,Ddx6,Dis3L,Edc3,Edc4,Exosc1,Exosc10,Exosc4,Exosc5,Exosc7,Mapk1,Mapk14,Mapk3,Mapk6,Mapkapk2,Pabpn1,Papola,Parn,Ppp2Ca,Ppp2Cb,Ppp2R1A,Ppp2R1B,Ppp2R2A,Ppp2R3A,Ppp2R5A,Ppp2R5B,Ppp2R5D,Ppp2R5E,Prkaca,Prkacb,Prkag1,Prkag2,Prkar1A,Prkar2A,Prkar2B,Psme1,Psme2,Psme3,Psme4,Psmf1,Ptpa,Sfn,Tia1,Tnfrsf1A,Tnfsf12,Xrn1,…
p53 Signaling	5.64	2.29087e-06	59	62.8	Akt1,Akt2,Akt3,Atm,Bax,Bcl2L1,Casp6,Ccnd1,Ccnd2,Ccng1,Ccnk,Cdk2,Cdk4,Coq8A,Csnk1D,Ctnnb1,Ep300,Fas,Gadd45G,Gnl3,Gsk3B,Hdac1,Hif1A,Jmy,Jun,Kat2B,Mapk14,Mapk8,Mdm2,Mdm4,Med1,Pcna,Perp,Pias1,Pik3C2A,Pik3C2B,Pik3C3,Pik3Ca,Pik3Cb,Pik3Cg,Pik3R1,Pik3R2,Pik3R3,Pik3R4,Pml,Ppp1R13B,Prkdc,Pten,Rb1,Rrm2B,Serpine2,Sfn,St13,Stag1,Topbp1,Tp53,Tp53Bp2,Tp53Inp1,Tp63
Lymphotoxin β Receptor Signaling	5.63	2.34423e-06	37	71.2	Akt1,Akt2,Akt3,Bcl2L1,Birc2,Casp3,Chuk,Cycs,Diablo,Elp1,Ep300,Ikbkb,Ikbke,Ikbkg,Ltbr,Mapk1,Mapk3,Nfkb1,Nfkb2,Nfkbia,Pdpk1,Pik3C2A,Pik3C2B,Pik3C3,Pik3Ca,Pik3Cb,Pik3Cg,Pik3R1,Pik3R2,Pik3R3,Pik3R4,Rela,Traf1,Traf2,Traf3,Traf4,Traf6
IL-15 Signaling	5.53	2.95121e-06	48	65.8	Akt1,Akt1S1,Akt2,Akt3,Bcl2L1,Hras,Il15Ra,Jak1,Jak2,Kras,Map2K1,Map2K2,Mapk1,Mapk14,Mapk3,Mlst8,Mtor,Myc,Nfkb1,Nfkb2,Nras,Pik3C2A,Pik3C2B,Pik3C3,Pik3Ca,Pik3Cb,Pik3Cg,Pik3R1,Pik3R2,Pik3R3,Pik3R4,Raf1,Rala,Ralb,Rap1A,Rap1B,Rela,Rps6Kb1,Rps6Kb2,Rptor,Rras,Rras2,Shc1,Stat3,Stat5A,Stat5B,Stat6,Tyk2
tRNA Charging	5.53	2.95121e-06	29	76.3	Aars1,Cars1,Cars2,Dars1,Ears2,Eprs1,Fars2,Farsa,Farsb,Gars1,Hars1,Hars2,Iars1,Iars2,Kars1,Lars1,Mars1,Nars1,Nars2,Qars,Rars1,Rars2,Sars1,Tars1,Tars2,Tars3,Vars1,Wars1,Yars1
Endoplasmic Reticulum Stress Pathway	5.51	3.0903e-06	18	90	Atf4,Atf6,Calr,Casp3,Casp7,Ddit3,Dnajc3,Eif2Ak3,Eif2S1,Ern1,Hsp90B1,Hspa5,Map3K5,Mapk8,Mbtps1,Mbtps2,Traf2,Xbp1
D-myo-inositol-5-phosphate Metabolism	5.47	3.38844e-06	86	57.3	Acp1,Acp6,Alpl,Atp1A1,Cdc25A,Dot1L,Dusp11,Dusp16,Dusp8,Fig4,Hacd2,Igbp1,Ilkap,Inpp5B,Inpp5F,Itpk1,Mdp1,Minpp1,Mtmr2,Mtmr4,Mtmr6,Nt5C,Nudt14,Nudt2,Nudt3,Nudt4,Nudt5,Nudt9,Ocrl,Pawr,Pgam5,Pip4K2A,Pip4K2C,Pip4P1,Pip4P2,Plcb3,Plcb4,Plcd1,Plcd3,Plcg1,Plpp6,Ppfia1,Ppfibp2,Ppp1Ca,Ppp1Cc,Ppp1R12A,Ppp1R12C,Ppp1R13B,Ppp1R14B,Ppp1R7,Ppp1R8,Ppp2R3A,Ppp2R3D,Ppp2R5A,Ppp2R5B,Ppp2R5D,Ppp2R5E,Ppp3Ca,Ppp4C,Ppp4R1,…
LPS-stimulated MAPK Signaling	5.46	3.46737e-06	52	64.2	Atf1,Atf2,Chuk,Creb1,Elp1,Hras,Ikbkb,Ikbke,Ikbkg,Jun,Kras,Lbp,Map2K1,Map2K2,Map2K3,Map2K4,Map3K5,Mapk1,Mapk14,Mapk3,Mapk8,Mapk9,Nfkb1,Nfkb2,Nfkbia,Nfkbib,Nras,Pak1,Pik3C2A,Pik3C2B,Pik3C3,Pik3Ca,Pik3Cb,Pik3Cg,Pik3R1,Pik3R2,Pik3R3,Pik3R4,Prkca,Prkcd,Prkci,Prkcz,Rac1,Raf1,Rala,Ralb,Rap1A,Rap1B,Rela,Rras,Rras2,Srf
Glioma Signaling	5.44	3.63078e-06	66	60.6	Abl1,Akt1,Akt2,Akt3,Calm1 (Includes Others),Camk1,Camk2D,Camk2G,Ccnd1,Cdk4,Cdk6,E2F4,E2F5,E2F6,Egf,Grb2,Hras,Idh1,Idh2,Idh3B,Idh3G,Igf1,Igf1R,Igf2R,Kras,Map2K1,Map2K2,Mapk1,Mapk3,Mdm2,Mtor,Nras,Pa2G4,Pdgfa,Pdgfd,Pik3C2A,Pik3C2B,Pik3C3,Pik3Ca,Pik3Cb,Pik3Cg,Pik3R1,Pik3R2,Pik3R3,Pik3R4,Plcg1,Prkca,Prkcd,Prkci,Prkcz,Pten,Raf1,Rala,Ralb,Rap1A,Rap1B,Rb1,Rbl2,Rras,Rras2,Shc1,Sin3A,Sos1,Sos2,Tfdp1,Tp53
Pancreatic Adenocarcinoma Signaling	5.43	3.71535e-06	65	60.7	Abl1,Akt1,Akt2,Akt3,Bad,Bcl2L1,Ccnd1,Cdk2,Cdk4,Cdkn1B,E2F4,E2F5,E2F6,Egf,Erbb2,Gpld1,Grb2,Jak1,Jak2,Kras,Map2K1,Map2K2,Map2K4,Mapk1,Mapk3,Mapk8,Mapk9,Mdm2,Nfkb1,Nfkb2,Notch1,Pa2G4,Pik3C2A,Pik3C2B,Pik3C3,Pik3Ca,Pik3Cb,Pik3Cg,Pik3R1,Pik3R2,Pik3R3,Pik3R4,Pld2,Pld3,Rac1,Raf1,Rala,Ralbp1,Ralgds,Rb1,Rela,Sin3A,Smad2,Smad3,Smad4,Stat1,Stat3,Tfdp1,Tgfb3,Tgfbr1,Tgfbr2,Tp53,Tyk2,Vegfa,Vegfb
Cell Cycle: G1/S Checkpoint Regulation	5.38	4.16869e-06	43	67.2	Abl1,Atm,Btrc,Ccnd1,Ccnd2,Ccnd3,Cdc25A,Cdk2,Cdk4,Cdk6,Cdkn1B,Cul1,E2F4,E2F5,E2F6,Fbxl5,Foxo1,Gnl3,Gsk3B,Hdac1,Hdac10,Hdac11,Hdac2,Hdac3,Hdac5,Hdac6,Hdac7,Max,Mdm2,Myc,Pa2G4,Pak1Ip1,Rb1,Rbl2,Rpl11,Rpl5,Sin3A,Skp1,Smad3,Smad4,Tfdp1,Tgfb3,Tp53
GM-CSF Signaling	5.31	4.89779e-06	46	65.7	Akt1,Akt2,Akt3,Bcl2L1,Camk2D,Camk2G,Ccnd1,Cish,Csf2Rb,Grb2,Hras,Jak2,Kras,Map2K1,Map2K2,Mapk1,Mapk3,Nras,Pik3C2A,Pik3C2B,Pik3C3,Pik3Ca,Pik3Cb,Pik3Cg,Pik3R1,Pik3R2,Pik3R3,Pik3R4,Ppp3Ca,Ppp3Cb,Ppp3R1,Ptpn11,Rack1,Raf1,Rala,Ralb,Rap1A,Rap1B,Rras,Rras2,Shc1,Sos1,Sos2,Stat1,Stat3,Stat5B
Endocannabinoid Developing Neuron Pathway	5.26	5.49541e-06	68	59.6	Adcy6,Adcy9,Akt1,Akt1S1,Akt2,Akt3,Araf,Atf2,Atf4,Braf,Ccnd1,Cdkn1B,Creb1,Creb3,Ctnnb1,Gnai1,Gnai2,Gnai3,Gnao1,Gnb1,Gng5,Gsk3B,Hras,Kras,Map2K1,Map2K2,Map2K3,Map2K4,Map2K7,Mapk1,Mapk14,Mapk3,Mapk6,Mapk8,Mapk9,Mgll,Mlst8,Mtor,Nras,Pik3C2A,Pik3C2B,Pik3C3,Pik3Ca,Pik3Cb,Pik3Cg,Pik3R1,Pik3R2,Pik3R3,Pik3R4,Prkaca,Prkacb,Prkag1,Prkag2,Prkar1A,Prkar2A,Prkar2B,Rac1,Raf1,Rala,Ralb,Rap1A,Rap1B,Rhoa,Rptor,Rra…
D-myo-inositol (1,4,5,6)-Tetrakisphosphate Biosynthesis	5.19	6.45654e-06	78	57.8	Acp1,Acp6,Alpl,Atp1A1,Cdc25A,Dot1L,Dusp11,Dusp16,Dusp8,Fig4,Hacd2,Igbp1,Ilkap,Inpp5B,Inpp5F,Ipmk,Itpk1,Mdp1,Minpp1,Mtmr2,Mtmr4,Mtmr6,Nt5C,Nudt14,Nudt2,Nudt3,Nudt4,Nudt5,Nudt9,Ocrl,Pawr,Pgam5,Plpp6,Ppfia1,Ppfibp2,Ppp1Ca,Ppp1Cc,Ppp1R12A,Ppp1R12C,Ppp1R13B,Ppp1R14B,Ppp1R7,Ppp1R8,Ppp2R3A,Ppp2R3D,Ppp2R5A,Ppp2R5B,Ppp2R5D,Ppp2R5E,Ppp3Ca,Ppp4C,Ppp4R1,Ppp5C,Pptc7,Prune1,Pten,Ptpa,Ptpn1,Ptpn11,Ptpn12,Ptpn13…
D-myo-inositol (3,4,5,6)-tetrakisphosphate Biosynthesis	5.19	6.45654e-06	78	57.8	Acp1,Acp6,Alpl,Atp1A1,Cdc25A,Dot1L,Dusp11,Dusp16,Dusp8,Fig4,Hacd2,Igbp1,Ilkap,Inpp5B,Inpp5F,Ipmk,Itpk1,Mdp1,Minpp1,Mtmr2,Mtmr4,Mtmr6,Nt5C,Nudt14,Nudt2,Nudt3,Nudt4,Nudt5,Nudt9,Ocrl,Pawr,Pgam5,Plpp6,Ppfia1,Ppfibp2,Ppp1Ca,Ppp1Cc,Ppp1R12A,Ppp1R12C,Ppp1R13B,Ppp1R14B,Ppp1R7,Ppp1R8,Ppp2R3A,Ppp2R3D,Ppp2R5A,Ppp2R5B,Ppp2R5D,Ppp2R5E,Ppp3Ca,Ppp4C,Ppp4R1,Ppp5C,Pptc7,Prune1,Pten,Ptpa,Ptpn1,Ptpn11,Ptpn12,Ptpn13…
IL-2 Signaling	5.16	6.91831e-06	41	67.2	Akt1,Akt2,Akt3,Csnk2A1,Csnk2A2,Csnk2B,Grb2,Hras,Jak1,Jun,Kras,Map2K1,Map2K2,Mapk1,Mapk3,Mapk8,Nras,Pik3C2A,Pik3C2B,Pik3C3,Pik3Ca,Pik3Cb,Pik3Cg,Pik3R1,Pik3R2,Pik3R3,Pik3R4,Ptk2B,Ptpn11,Raf1,Rala,Ralb,Rap1A,Rap1B,Rras,Rras2,Shc1,Sos1,Sos2,Stat5A,Stat5B
Pyridoxal 5'-phosphate Salvage Pathway	5.12	7.58578e-06	43	66.2	Acvr2A,Adpgk,Akt2,Araf,Braf,Cdk18,Cdk2,Cdk4,Cdk5,Cdk6,Cdk7,Cdk8,Csnk1A1,Csnk1D,Dapk1,Dmpk,Dyrk1A,Eif2Ak2,Fam20B,Grk4,Grk6,Hipk1,Irak1,Limk2,Map2K1,Map2K2,Map2K3,Map2K4,Mapk1,Mapk3,Mapk6,Mapk8,Mapk9,Pak1,Pak2,Pdxk,Pkn1,Pnpo,Pomk,Prkaa1,Prkcd,Prpf4B,Sgk1
Production of Nitric Oxide and Reactive Oxygen Species in Macrophages	5.06	8.70964e-06	97	55.1	Akt1,Akt2,Akt3,Apod,Apoe,Apof,Cat,Cdc42,Chuk,Clu,Elp1,Fnbp1,Hoxa10,Ifngr1,Ifngr2,Ikbkb,Ikbke,Ikbkg,Irf1,Irf8,Jak1,Jak2,Jun,Lyz,Map2K1,Map2K4,Map2K7,Map3K1,Map3K10,Map3K11,Map3K12,Map3K2,Map3K3,Map3K4,Map3K5,Map3K7,Mapk1,Mapk14,Mapk3,Mapk8,Mapk9,Nfkb1,Nfkb2,Nfkbia,Nfkbib,Pcyox1,Pik3C2A,Pik3C2B,Pik3C3,Pik3Ca,Pik3Cb,Pik3Cg,Pik3R1,Pik3R2,Pik3R3,Pik3R4,Plcg1,Ppp1Ca,Ppp1Cb,Ppp1R10,Ppp1R11,Ppp1R12A,Ppp1…
PI3K Signaling in B Lymphocytes	5.03	9.33254e-06	78	57.4	Abl1,Akt1,Akt2,Akt3,Atf1,Atf2,Atf3,Atf4,Atf5,Atf6,Atf6B,Atf7,Bcl10,Blnk,C3,Calm1 (Includes Others),Camk2D,Camk2G,Card10,Cd81,Chp1,Chuk,Creb1,Foxo3,Hras,Ikbkb,Ikbke,Ikbkg,Irs1,Itpr1,Itpr2,Itpr3,Jun,Kras,Malt1,Map2K1,Map2K2,Mapk1,Mapk3,Nfat5,Nfatc3,Nfkb1,Nfkb2,Nfkbia,Nfkbib,Nras,Pdia3,Pdpk1,Pik3Ap1,Pik3Ca,Pik3Cb,Pik3Cg,Pik3R1,Pik3R2,Plcb3,Plcb4,Plcd1,Plcd3,Plcg1,Plch2,Plekha1,Plekha3,Ppp3Ca,Ppp3Cb,…
AMPK Signaling	4.98	1.04713e-05	112	53.6	Acaca,Actb,Ak2,Ak3,Akt1,Akt1S1,Akt2,Akt3,Arid1A,Arid2,Atf2,Atf4,Brd7,Cab39,Ccnd1,Cpt1A,Cpt2,Creb1,Creb3,Crtc2,Eef2,Eef2K,Eif4Ebp1,Elavl1,Ep300,Fasn,Foxo1,Foxo3,Foxo4,Gnas,Gys1,Hltf,Ilkap,Insr,Irs1,Kat2B,Lipe,Map2K3,Mapk1,Mapk14,Mlst8,Mlycd,Mtor,Orai1,Pbrm1,Pck2,Pfkfb2,Pfkfb4,Pfkl,Pfkm,Phf10,Phlpp1,Pik3C2A,Pik3C2B,Pik3C3,Pik3Ca,Pik3Cb,Pik3Cg,Pik3R1,Pik3R2,Pik3R3,Pik3R4,Ppat,Ppm1A,Ppm1B,Ppm1D,Ppm1G…
Cardiac Hypertrophy Signaling	4.96	1.09648e-05	122	52.8	Adcy6,Adcy9,Adss2,Akt1,Atf2,Calm1 (Includes Others),Cdc42,Chp1,Creb1,Eif2B1,Eif2B2,Eif2B3,Eif2B4,Eif2B5,Eif4E,Ep300,Fnbp1,Gna11,Gna12,Gna13,Gnai1,Gnai2,Gnai3,Gnao1,Gnaq,Gnas,Gnb1,Gnb2,Gng10,Gng12,Gng5,Grb2,Gsk3B,Hand2,Hras,Hspb1,Igf1,Igf1R,Irs1,Jun,Kras,Map2K1,Map2K2,Map2K3,Map2K4,Map2K7,Map3K1,Map3K10,Map3K11,Map3K12,Map3K2,Map3K3,Map3K4,Map3K5,Map3K7,Mapk1,Mapk14,Mapk3,Mapk8,Mapk9,Mapkapk2,Mef2…
Cleavage and Polyadenylation of Pre-mRNA	4.93	1.1749e-05	12	100	Cpsf1,Cpsf2,Cpsf3,Cpsf4,Cpsf6,Cstf1,Cstf2,Cstf3,Nudt21,Pabpn1,Papola,Wdr33
Glioblastoma Multiforme Signaling	4.93	1.1749e-05	90	55.6	Akt1,Akt2,Akt3,Apc,Axin1,Ccnd1,Cdc42,Cdk2,Cdk4,Cdk6,Cdkn1B,Ctnnb1,E2F4,E2F5,E2F6,Egf,Fnbp1,Foxo1,Fzd1,Fzd3,Fzd6,Fzd7,Grb2,Gsk3B,Hras,Igf1,Igf1R,Itpr1,Itpr2,Itpr3,Kras,Map2K1,Map2K2,Mapk1,Mapk3,Mdm2,Mtor,Myc,Nf1,Nf2,Nras,Pdgfa,Pdgfd,Pdia3,Pik3C2A,Pik3C2B,Pik3C3,Pik3Ca,Pik3Cb,Pik3Cg,Pik3R1,Pik3R2,Pik3R3,Pik3R4,Plcb3,Plcb4,Plcd1,Plcd3,Plcg1,Plch2,Prkcd,Pten,Rac1,Raf1,Rala,Ralb,Rap1A,Rap1B,Rb1,Rhoa,R…
Renin-Angiotensin Signaling	4.9	1.25893e-05	68	58.6	Ace,Adcy6,Adcy9,Atf2,Gnaq,Grb2,Hras,Itpr1,Itpr2,Itpr3,Jak2,Jun,Kras,Map2K1,Map2K2,Map2K4,Map3K1,Mapk1,Mapk14,Mapk3,Mapk8,Mapk9,Nfkb1,Nfkb2,Nras,Pak1,Pak2,Pak4,Pak6,Pik3C2A,Pik3C2B,Pik3C3,Pik3Ca,Pik3Cb,Pik3Cg,Pik3R1,Pik3R2,Pik3R3,Pik3R4,Plcg1,Prkaca,Prkacb,Prkag1,Prkag2,Prkar1A,Prkar2A,Prkar2B,Prkca,Prkcd,Prkci,Prkcz,Ptk2,Ptk2B,Ptpn6,Rac1,Raf1,Rala,Ralb,Rap1A,Rap1B,Rela,Rras,Rras2,Shc1,Sos1,Sos2,S…
Amyloid Processing	4.84	1.44544e-05	34	69.4	Akt1,Akt2,Akt3,Aph1A,App,Bace1,Capn1,Capn10,Capn2,Capn5,Capn7,Capns1,Cdk5,Csnk1A1,Csnk1D,Csnk1E,Csnk2A1,Csnk2A2,Csnk2B,Gsk3B,Mapk1,Mapk14,Mapk3,Ncstn,Prkaca,Prkacb,Prkag1,Prkag2,Prkar1A,Prkar2A,Prkar2B,Psen1,Psen2,Psenen
NF-κB Activation by Viruses	4.81	1.54882e-05	48	63.2	Akt1,Akt2,Akt3,Chuk,Eif2Ak2,Elp1,Hras,Ikbkb,Ikbke,Ikbkg,Itga3,Itga6,Itgav,Itgb1,Kras,Map3K1,Mapk1,Mapk3,Nfkb1,Nfkb2,Nfkbia,Nfkbib,Nras,Pik3C2A,Pik3C2B,Pik3C3,Pik3Ca,Pik3Cb,Pik3Cg,Pik3R1,Pik3R2,Pik3R3,Pik3R4,Prkca,Prkcd,Prkci,Prkcz,Raf1,Rala,Ralb,Rap1A,Rap1B,Rela,Ripk1,Rras,Rras2,Tbp,Traf2
IL-8 Signaling	4.79	1.62181e-05	103	53.9	Akt1,Akt2,Akt3,Araf,Arrb2,Bax,Bcl2L1,Braf,Ccnd1,Ccnd2,Ccnd3,Cdc42,Cdh1,Chuk,Cstb,Egf,Eif4Ebp1,Elp1,Fnbp1,Gna12,Gna13,Gnai1,Gnai2,Gnai3,Gnas,Gnb1,Gnb2,Gng10,Gng12,Gng5,Gpld1,Hras,Ikbkb,Ikbke,Ikbkg,Iqgap1,Irak1,Irak2,Itgav,Jun,Kras,Lasp1,Limk2,Map2K1,Map2K2,Map2K4,Map4K4,Mapk1,Mapk3,Mapk8,Mapk9,Mmp2,Mtor,Myl12B,Myl9,Nfkb1,Nfkbib,Nras,Pak2,Pik3C2A,Pik3C2B,Pik3C3,Pik3Ca,Pik3Cb,Pik3Cg,Pik3R1,Pik3R2,Pi…
Superpathway of D-myo-inositol (1,4,5)-trisphosphate Metabolism	4.65	2.23872e-05	19	82.6	Bpnt1,Bpnt2,Impa1,Inpp1,Inpp5A,Inpp5B,Inpp5E,Inpp5F,Inpp5J,Inpp5K,Inppl1,Ipmk,Itpkb,Minpp1,Ocrl,Pten,Sec16A,Synj1,Synj2
CXCR4 Signaling	4.63	2.34423e-05	89	54.9	Adcy6,Adcy9,Akt1,Akt2,Akt3,Arhgef11,Bcar1,Cdc42,Crk,Cxcl12,Dock1,Elmo1,Elmo2,Elmo3,Fnbp1,Gna11,Gna12,Gna13,Gnai1,Gnai2,Gnai3,Gnao1,Gnaq,Gnas,Gnb1,Gnb2,Gng10,Gng12,Gng5,Hras,Itpr1,Itpr2,Itpr3,Jun,Kras,Map2K1,Map2K2,Map2K4,Mapk1,Mapk3,Mapk8,Mapk9,Myl12A,Myl12B,Myl6,Myl9,Nras,Pak1,Pak2,Pak4,Pak6,Pik3C2A,Pik3C2B,Pik3C3,Pik3Ca,Pik3Cb,Pik3Cg,Pik3R1,Pik3R2,Pik3R3,Pik3R4,Plcb3,Plcb4,Prkca,Prkcd,Prkci,Prk…
Protein Kinase A Signaling	4.59	2.5704e-05	185	49.2	Acp1,Adcy6,Adcy9,Add1,Add3,Akap1,Akap10,Akap11,Akap13,Akap8,Anapc1,Anapc11,Anapc13,Anapc2,Anapc4,Anapc5,Anapc7,Apex1,Atf1,Atf2,Atf4,Bad,Braf,Calm1 (Includes Others),Camk2D,Camk2G,Cdc16,Cdc23,Cdc25A,Cdc26,Cdc27,Chp1,Chuk,Creb1,Creb3,Ctnnb1,Dusp11,Dusp16,Dusp22,Dusp3,Dusp4,Dusp8,Eya2,Eya3,Ficd,Flna,Flnb,Flnc,Gde1,Gdpd1,Gna13,Gnai1,Gnai2,Gnai3,Gnaq,Gnas,Gnb1,Gnb2,Gng10,Gng12,Gng5,Gsk3A,Gsk3B,Gys1,H1…
TNFR1 Signaling	4.58	2.63027e-05	33	68.8	Birc2,Birc3,Casp2,Casp3,Casp6,Casp7,Casp8,Chuk,Cycs,Fadd,Ikbkb,Ikbke,Ikbkg,Jun,Madd,Map2K4,Map3K1,Map4K2,Mapk8,Nfkb1,Nfkb2,Nfkbia,Nfkbib,Pak1,Pak2,Pak4,Pak6,Rela,Ripk1,Tank,Tnfrsf1A,Traf2,Xiap
Valine Degradation I	4.52	3.01995e-05	17	85	Acad8,Acadsb,Aldh6A1,Auh,Bcat2,Bckdha,Bckdhb,Dbt,Dld,Echdc3,Echs1,Ehhadh,Hadha,Hadhb,Hibadh,Hibch,Hsd17B4
Induction of Apoptosis by HIV1	4.43	3.71535e-05	39	65	Bak1,Bax,Bcl2L1,Birc2,Birc3,Casp3,Casp8,Chuk,Cycs,Daxx,Dffa,Diablo,Elp1,Fadd,Fas,Htra2,Ikbkb,Ikbke,Ikbkg,Map2K4,Map2K7,Map3K5,Mapk8,Mapk9,Nfkb1,Nfkb2,Nfkbia,Nfkbib,Rela,Ripk1,Slc25A10,Slc25A3,Slc25A4,Slc25A5,Tnfrsf1A,Tp53,Traf1,Traf2,Xiap
D-myo-inositol (1,4,5)-trisphosphate Degradation	4.42	3.80189e-05	15	88.2	Bpnt1,Bpnt2,Impa1,Inpp1,Inpp5A,Inpp5B,Inpp5E,Inpp5F,Inpp5J,Inpp5K,Inppl1,Ocrl,Sec16A,Synj1,Synj2
ErbB4 Signaling	4.4	3.98107e-05	42	63.6	Adam17,Akt1,Aph1A,Grb2,Hras,Kras,Map2K1,Map2K2,Mapk1,Mapk3,Ncstn,Nras,Pdpk1,Pik3C2A,Pik3C2B,Pik3C3,Pik3Ca,Pik3Cb,Pik3Cg,Pik3R1,Pik3R2,Pik3R3,Pik3R4,Plcg1,Prkca,Prkcd,Prkci,Prkcz,Psen1,Psen2,Psenen,Raf1,Rala,Ralb,Rap1A,Rap1B,Rras,Rras2,Shc1,Sos1,Sos2,Yap1
BEX2 Signaling Pathway	4.38	4.16869e-05	46	62.2	Akt1,Akt2,Akt3,Bad,Bak1,Ccnd1,Ctnnb1,Erbb2,Gsk3B,Hif1A,Jun,Ldb1,Lgals1,Lmo2,Map2K4,Mapk8,Mapk9,Mmp2,Mtor,Nfkb1,Nfkb2,Nfkbia,Ppp2Ca,Ppp2Cb,Ppp2R1A,Ppp2R1B,Ppp2R2A,Ppp2R3A,Ppp2R5A,Ppp2R5B,Ppp2R5D,Ppp2R5E,Pten,Ptpa,Rela,Smarcb1,Stat3,Swap70,Tcf3,Tcf4,Tcf7,Tcf7L1,Tcf7L2,Tsc2,Vegfa,Vegfb
Estrogen-Dependent Breast Cancer Signaling	4.38	4.16869e-05	46	62.2	Akt1,Akt2,Akt3,Atf2,Atf4,Ccnd1,Creb1,Creb3,Dhrs11,Esr1,Hras,Hsd17B10,Hsd17B11,Hsd17B12,Hsd17B4,Hsd17B8,Igf1,Igf1R,Jun,Kras,Mapk1,Mapk3,Nfkb1,Nfkb2,Nras,Pik3C2A,Pik3C2B,Pik3C3,Pik3Ca,Pik3Cb,Pik3Cg,Pik3R1,Pik3R2,Pik3R3,Pik3R4,Rala,Ralb,Rap1A,Rap1B,Rela,Rras,Rras2,Sp1,Src,Stat5A,Stat5B
Colanic Acid Building Blocks Biosynthesis	4.38	4.16869e-05	13	92.9	Gale,Galk1,Galk2,Galt,Gmds,Gmppa,Gmppb,Gpi,Mpi,Pmm2,Tsta3,Ugdh,Ugp2
Apelin Endothelial Signaling Pathway	4.35	4.46684e-05	65	57.5	Adcy6,Adcy9,Akt1,Akt2,Akt3,Arnt,Calm1 (Includes Others),Gna11,Gna13,Gnai1,Gnai2,Gnai3,Gnao1,Gnas,Hdac5,Hif1A,Hras,Jun,Klf2,Kras,Map2K1,Map2K2,Map2K4,Mapk1,Mapk3,Mapk8,Mapk9,Mef2A,Mef2D,Mtor,Nfkb1,Nfkb2,Nras,Pik3C2A,Pik3C2B,Pik3C3,Pik3Ca,Pik3Cb,Pik3Cg,Pik3R1,Pik3R2,Pik3R3,Pik3R4,Plcb3,Plcb4,Prkaa1,Prkab1,Prkag1,Prkag2,Prkca,Prkcd,Prkci,Prkcz,Raf1,Rala,Ralb,Rap1A,Rap1B,Rela,Rps6Kb1,Rps6Kb2,Rras,Rra…
Thrombin Signaling	4.25	5.62341e-05	106	52.5	Adcy6,Adcy9,Akt1,Akt2,Akt3,Arhgef1,Arhgef11,Arhgef12,Arhgef16,Arhgef3,Arhgef5,Camk1,Camk2D,Camk2G,Cdc42,Creb1,Egf,Fnbp1,Gata2,Gata3,Gna11,Gna12,Gna13,Gnai1,Gnai2,Gnai3,Gnao1,Gnaq,Gnas,Gnb1,Gnb2,Gng10,Gng12,Gng5,Grb2,Hras,Ikbkb,Itpr1,Itpr2,Itpr3,Kras,Map2K1,Map2K2,Mapk1,Mapk14,Mapk3,Mprip,Myl12A,Myl12B,Myl6,Myl9,Mylk,Nfkb1,Nfkb2,Nras,Pdia3,Pdpk1,Pik3C2A,Pik3C2B,Pik3C3,Pik3Ca,Pik3Cb,Pik3Cg,Pik3R1,P…
ATM Signaling	4.24	5.7544e-05	56	58.9	Abl1,Atf1,Atf2,Atf4,Atm,Brat1,Cbx1,Cbx3,Cbx5,Cdc25A,Cdk2,Creb1,Creb3,Gadd45G,H2Ax,Herc2,Hp1Bp3,Jun,Kat5,Map2K4,Mapk14,Mapk8,Mapk9,Mdc1,Mdm2,Mdm4,Mre11,Nbn,Nfkbia,Ppm1D,Ppp2Ca,Ppp2Cb,Ppp2R1A,Ppp2R1B,Ppp2R2A,Ppp2R3A,Ppp2R5A,Ppp2R5B,Ppp2R5D,Ppp2R5E,Ptpa,Rad17,Rad50,Rbbp8,Rnf168,Rnf8,Smc1A,Smc3,Tlk1,Tlk2,Topbp1,Tp53,Tp53Bp1,Trim28,Trrap,Usp7
ErbB Signaling	4.22	6.0256e-05	54	59.3	Akt1,Egf,Erbb2,Erbb3,Foxo1,Grb2,Gsk3B,Hras,Jun,Kras,Map2K1,Map2K2,Map2K3,Map2K4,Mapk1,Mapk14,Mapk3,Mapk8,Mapk9,Mtor,Nck1,Nck2,Nras,Pak1,Pak2,Pak4,Pak6,Pdpk1,Pik3C2A,Pik3C2B,Pik3C3,Pik3Ca,Pik3Cb,Pik3Cg,Pik3R1,Pik3R2,Pik3R3,Pik3R4,Plcg1,Prkca,Prkcd,Prkci,Prkcz,Raf1,Rala,Ralb,Rap1A,Rap1B,Rps6Kb1,Rras,Rras2,Shc1,Sos1,Sos2
IL-17A Signaling in Airway Cells	4.19	6.45654e-05	39	63.9	Akt1,Akt2,Akt3,Chuk,Gsk3B,Ikbkb,Ikbke,Ikbkg,Il17Rc,Jak1,Jak2,Map2K1,Map2K2,Map2K4,Mapk1,Mapk14,Mapk3,Mapk8,Mapk9,Nfkb1,Nfkb2,Nfkbia,Nfkbib,Pik3C2A,Pik3C2B,Pik3C3,Pik3Ca,Pik3Cb,Pik3Cg,Pik3R1,Pik3R2,Pik3R3,Pik3R4,Pten,Rela,Stat3,Traf3Ip2,Traf6,Tyk2
Role of Tissue Factor in Cancer	4.18	6.60693e-05	64	57.1	Akt1,Akt2,Akt3,Arrb1,Arrb2,Bcl2L1,Casp3,Cfl1,Cfl2,Csf1,Eif4E,F2Rl1,Frk,Gna11,Gna12,Gna13,Gnaq,Hras,Itga3,Itga6,Itgav,Itgb1,Jak2,Kras,Limk2,Mapk1,Mapk14,Mapk3,Mtor,Nras,P4Hb,Pak1,Pdia6,Pik3C2A,Pik3C2B,Pik3C3,Pik3Ca,Pik3Cb,Pik3Cg,Pik3R1,Pik3R2,Pik3R3,Pik3R4,Prkca,Pten,Ptk2B,Ptpn11,Rac1,Rala,Ralb,Rap1A,Rap1B,Rps6Ka1,Rps6Ka3,Rps6Ka4,Rps6Kb1,Rras,Rras2,Src,Stat5A,Stat5B,Tp53,Vegfa,Yes1
Thrombopoietin Signaling	4.18	6.60693e-05	40	63.5	Grb2,Hras,Jak2,Jun,Kras,Map2K1,Map2K2,Mapk1,Mapk3,Myc,Nras,Pik3C2A,Pik3C2B,Pik3C3,Pik3Ca,Pik3Cb,Pik3Cg,Pik3R1,Pik3R2,Pik3R3,Pik3R4,Plcg1,Prkca,Prkcd,Prkci,Prkcz,Ptpn11,Raf1,Rala,Ralb,Rap1A,Rap1B,Rras,Rras2,Shc1,Sos1,Stat1,Stat3,Stat5A,Stat5B
GDNF Family Ligand-Receptor Interactions	4.17	6.76083e-05	46	61.3	Creb1,Dok1,Frs2,Gab1,Gfra4,Grb2,Hras,Irs1,Itpr1,Itpr2,Itpr3,Jun,Kras,Map2K1,Map2K2,Map2K4,Mapk1,Mapk3,Mapk8,Mapk9,Nck1,Nras,Pdlim7,Pik3C2A,Pik3C2B,Pik3C3,Pik3Ca,Pik3Cb,Pik3Cg,Pik3R1,Pik3R2,Pik3R3,Pik3R4,Plcg1,Rac1,Raf1,Rala,Ralb,Rap1A,Rap1B,Rasa1,Rras,Rras2,Shc1,Sos1,Sos2
Neurotrophin/TRK Signaling	4.17	6.76083e-05	46	61.3	Akt1,Atf2,Atf4,Creb1,Creb3,Frs2,Gab1,Grb2,Hras,Jun,Kras,Map2K1,Map2K2,Map2K3,Map2K4,Map2K7,Map3K5,Mapk1,Mapk3,Mapk8,Nras,Pdpk1,Pik3C2A,Pik3C2B,Pik3C3,Pik3Ca,Pik3Cb,Pik3Cg,Pik3R1,Pik3R2,Pik3R3,Pik3R4,Plcg1,Ptpn11,Raf1,Rala,Ralb,Rap1A,Rap1B,Rps6Ka1,Rras,Rras2,Shc1,Sos1,Sos2,Spry1
Agrin Interactions at Neuromuscular Junction	4.17	6.76083e-05	42	62.7	Acta1,Acta2,Actb,Actg1,Actg2,Agrn,Arhgef7,Cttn,Dag1,Dvl1,Erbb2,Erbb3,Gabpa,Gabpb1,Hras,Itgb1,Jun,Kras,Lama2,Lamb1,Lamc1,Map2K4,Mapk1,Mapk3,Mapk8,Mapk9,Nras,Pak1,Pak2,Pak4,Pak6,Ptk2,Pxn,Rac1,Rala,Ralb,Rap1A,Rap1B,Rras,Rras2,Src,Utrn
Thyroid Cancer Signaling	4.17	6.76083e-05	47	61	Akt1,Akt2,Akt3,Braf,Ccnd1,Cdh1,Ctnnb1,Foxo1,Gsk3B,Hras,Igf1,Insr,Irs1,Jun,Kras,Map2K1,Map2K2,Mapk1,Mapk3,Mtor,Myc,Nras,Pdk1,Pik3C2A,Pik3C2B,Pik3C3,Pik3Ca,Pik3Cb,Pik3Cg,Pik3R1,Pik3R2,Pik3R3,Pik3R4,Pten,Rala,Ralb,Rap1A,Rap1B,Rras,Rras2,Shc1,Tcf3,Tcf4,Tcf7,Tcf7L1,Tcf7L2,Tp53
4-1BB Signaling in T Lymphocytes	4.16	6.91831e-05	23	74.2	Atf2,Chuk,Elp1,Ikbkb,Ikbke,Ikbkg,Jun,Map2K1,Map2K2,Map2K4,Map3K5,Mapk1,Mapk14,Mapk3,Mapk8,Mapk9,Nfkb1,Nfkb2,Nfkbia,Nfkbib,Rela,Traf1,Traf2
Interferon Signaling	4.16	6.91831e-05	23	74.2	Bak1,Bax,Ifi35,Ifitm2,Ifitm3,Ifnar1,Ifnar2,Ifngr1,Ifngr2,Irf1,Irf9,Jak1,Jak2,Med14,Oas1,Pias1,Psmb8,Ptpn2,Rela,Stat1,Stat2,Tap1,Tyk2
Aryl Hydrocarbon Receptor Signaling	4.08	8.31764e-05	75	55.1	Aip,Aldh16A1,Aldh18A1,Aldh1A1,Aldh1L2,Aldh2,Aldh3A2,Aldh4A1,Aldh5A1,Aldh6A1,Aldh7A1,Aldh9A1,Arnt,Atm,Bax,Ccnd1,Ccnd2,Ccnd3,Cdk2,Cdk4,Cdk6,Cdkn1B,Ctsd,Ep300,Esr1,Fas,Gsta3,Gstk1,Gstm1,Gstm3,Gstm5,Gstp1,Gstt2/Gstt2B,Gstz1,Hsp90Aa1,Hsp90Ab1,Hsp90B1,Hspb1,Jun,Mapk1,Mapk3,Mapk8,Mcm7,Mdm2,Med1,Mgst3,Myc,Ncoa2,Ncoa3,Ncor2,Nedd8,Nfe2L2,Nfia,Nfib,Nfic,Nfix,Nfkb1,Nfkb2,Nqo2,Nrip1,Ptges3,Rara,Rarg,Rb1,Rbl2,…
Role of RIG1-like Receptors in Antiviral Innate Immunity	4.08	8.31764e-05	24	72.7	Casp8,Chuk,Ddx58,Ep300,Fadd,Ifih1,Ikbkb,Ikbke,Ikbkg,Irf3,Irf7,Mavs,Nfkb1,Nfkb2,Nfkbia,Nfkbib,Rela,Ripk1,Tank,Tbk1,Traf2,Traf3,Traf6,Trim25
Fcγ Receptor-mediated Phagocytosis in Macrophages and Monocytes	4.04	9.12011e-05	54	58.7	Acta1,Acta2,Actb,Actg1,Actg2,Actr2,Actr3,Akt1,Akt2,Akt3,Arf6,Arpc1A,Arpc1B,Arpc2,Arpc3,Arpc4,Arpc5,Arpc5L,Crk,Dock1,Ezr,Gpld1,Mapk1,Mapk3,Nck1,Nck2,Pak1,Pik3Cg,Pik3R1,Pik3R2,Pik3R3,Pip5K1A,Pla2G6,Plcg1,Pld2,Pld3,Prkca,Prkcd,Prkci,Prkcz,Pten,Ptk2B,Pxn,Rab11A,Rab11B,Rac1,Rps6Kb1,Rps6Kb2,Src,Tln1,Vamp3,Vasp,Vav2,Yes1
CD28 Signaling in T Helper Cells	4.02	9.54993e-05	64	56.6	Actr2,Actr3,Akt1,Akt2,Akt3,Arpc1A,Arpc1B,Arpc2,Arpc3,Arpc4,Arpc5,Arpc5L,Bcl10,Calm1 (Includes Others),Chp1,Chuk,Csk,Elp1,Fcer1G,Grb2,Hla-A,Hla-Dqa1,Hla-Dqb1,Hla-Drb5,Ikbkb,Ikbke,Ikbkg,Itpr1,Itpr2,Itpr3,Jun,Malt1,Map2K1,Map2K2,Map2K4,Map3K1,Mapk8,Mapk9,Nfat5,Nfatc3,Nfkb1,Nfkb2,Nfkbia,Nfkbib,Pak1,Pdpk1,Pik3C2A,Pik3C2B,Pik3C3,Pik3Ca,Pik3Cb,Pik3Cg,Pik3R1,Pik3R2,Pik3R3,Pik3R4,Plcg1,Ppp3Ca,Ppp3Cb,Ppp3R…
fMLP Signaling in Neutrophils	4.02	9.54993e-05	64	56.6	Actr2,Actr3,Arpc1A,Arpc1B,Arpc2,Arpc3,Arpc4,Arpc5,Arpc5L,Calm1 (Includes Others),Chp1,Gnai1,Gnai2,Gnai3,Gnas,Gnb1,Gnb2,Gng10,Gng12,Gng5,Hras,Itpr1,Itpr2,Itpr3,Kras,Map2K1,Map2K2,Mapk1,Mapk3,Nfat5,Nfatc3,Nfkb1,Nfkb2,Nfkbia,Nfkbib,Nras,Pik3C2A,Pik3C2B,Pik3C3,Pik3Ca,Pik3Cb,Pik3Cg,Pik3R1,Pik3R2,Pik3R3,Pik3R4,Plcb3,Plcb4,Ppp3Ca,Ppp3Cb,Ppp3R1,Prkca,Prkcd,Prkci,Prkcz,Rac1,Raf1,Rala,Ralb,Rap1A,Rap1B,Rela…
Activation of IRF by Cytosolic Pattern Recognition Receptors	4.01	9.77237e-05	34	65.4	Adar,Atf2,Chuk,Ddx58,Elp1,Fadd,Ifih1,Ifnar1,Ikbkb,Ikbke,Ikbkg,Irf3,Irf7,Irf9,Jun,Map2K4,Mapk8,Mapk9,Mavs,Nfkb1,Nfkb2,Nfkbia,Nfkbib,Pin1,Ppib,Rela,Ripk1,Sike1,Stat1,Stat2,Tank,Tbk1,Traf3,Traf6
Cyclins and Cell Cycle Regulation	3.98	0.000104713	47	60.3	Abl1,Atm,Btrc,Ccnd1,Ccnd2,Ccnd3,Ccnh,Cdc25A,Cdk2,Cdk4,Cdk6,Cdk7,Cdkn1B,Cul1,E2F4,E2F5,E2F6,Fbxl5,Gsk3B,Hdac1,Hdac10,Hdac11,Hdac2,Hdac3,Hdac5,Hdac6,Hdac7,Pa2G4,Ppp2Ca,Ppp2Cb,Ppp2R1A,Ppp2R1B,Ppp2R2A,Ppp2R3A,Ppp2R5A,Ppp2R5B,Ppp2R5D,Ppp2R5E,Ptpa,Raf1,Rb1,Sin3A,Skp1,Tfdp1,Tgfb3,Tp53,Wee1
Mechanisms of Viral Exit from Host Cells	3.93	0.00011749	27	69.2	Acta1,Acta2,Actb,Actg1,Actg2,Chmp2A,Chmp2B,Chmp3,Chmp4B,Chmp6,Pdcd6Ip,Prkca,Prkcd,Prkci,Prkcz,Sh3Gl1,Sh3Gl2,Sh3Glb1,Sh3Glb2,Snf8,Tsg101,Vps25,Vps28,Vps36,Vps37C,Vps4A,Xpo1
Colorectal Cancer Metastasis Signaling	3.84	0.000144544	124	50.4	Adcy6,Adcy9,Akt1,Akt2,Akt3,Apc,Appl1,Arrb1,Axin1,Bad,Bax,Bcl2L1,Braf,Casp3,Ccnd1,Cdc42,Cdh1,Ctnnb1,Dvl1,E2F4,Egf,Fnbp1,Fzd1,Fzd3,Fzd6,Fzd7,Gnas,Gnb1,Gnb2,Gng10,Gng12,Gng5,Grb2,Grk2,Grk3,Gsk3B,Hras,Ifngr1,Il6St,Jak1,Jak2,Jun,Kras,Lrp1,Lrp5,Lrp6,Map2K1,Map2K2,Map2K4,Mapk1,Mapk3,Mapk8,Mapk9,Mmp14,Mmp15,Mmp2,Mmp28,Mmp7,Msh2,Msh6,Myc,Nfkb1,Nfkb2,Nras,Pik3C2A,Pik3C2B,Pik3C3,Pik3Ca,Pik3Cb,Pik3Cg,Pik3R1,…
Regulation of IL-2 Expression in Activated and Anergic T Lymphocytes	3.84	0.000144544	52	58.4	Bcl10,Calm1 (Includes Others),Chp1,Chuk,Elp1,Grb2,Hras,Ikbkb,Ikbke,Ikbkg,Jun,Kras,Malt1,Map2K1,Map2K2,Map2K4,Map2K7,Map3K1,Mapk1,Mapk3,Mapk8,Mapk9,Nfat5,Nfatc3,Nfkb1,Nfkb2,Nfkbia,Nfkbib,Nras,Plcg1,Ppp3Ca,Ppp3Cb,Ppp3R1,Rac1,Raf1,Rala,Ralb,Rap1A,Rap1B,Rela,Rras,Rras2,Smad2,Smad3,Smad4,Sos1,Sos2,Tgfb3,Tgfbr1,Tgfbr2,Tob1,Vav2
1D-myo-inositol Hexakisphosphate Biosynthesis II (Mammalian)	3.83	0.000147911	15	83.3	Inpp5A,Inpp5B,Inpp5E,Inpp5F,Inpp5J,Inpp5K,Inppl1,Ipmk,Ippk,Itpk1,Itpkb,Ocrl,Sec16A,Synj1,Synj2
D-myo-inositol (1,3,4)-trisphosphate Biosynthesis	3.83	0.000147911	15	83.3	Inpp5A,Inpp5B,Inpp5E,Inpp5F,Inpp5J,Inpp5K,Inppl1,Ipmk,Itpkb,Minpp1,Ocrl,Pten,Sec16A,Synj1,Synj2
IL-6 Signaling	3.8	0.000158489	68	55.3	Akt1,Akt2,Akt3,Chuk,Col1A1,Csnk2A1,Csnk2A2,Csnk2B,Elp1,Grb2,Hras,Hspb1,Ikbkb,Ikbke,Ikbkg,Il1R1,Il1Rl2,Il6St,Jak2,Jun,Kras,Lbp,Map2K1,Map2K2,Map2K3,Map2K4,Map2K7,Map4K4,Mapk1,Mapk14,Mapk3,Mapk8,Mapk9,Mapkapk2,Mcl1,Nfkb1,Nfkb2,Nfkbia,Nfkbib,Nras,Pik3C2A,Pik3C2B,Pik3C3,Pik3Ca,Pik3Cb,Pik3Cg,Pik3R1,Pik3R2,Pik3R3,Pik3R4,Ptpn11,Raf1,Rala,Ralb,Rap1A,Rap1B,Rela,Rras,Rras2,Shc1,Sos1,Sos2,Srf,Stat3,Tnfrsf1A…
Macropinocytosis Signaling	3.77	0.000169824	45	60	Abi1,Actn4,Ankfy1,Arf6,Csf1,Csf1R,Egf,Hras,Itga5,Itgb1,Itgb4,Itgb5,Kras,Met,Nras,Pak1,Pdgfa,Pdgfd,Pik3C2A,Pik3C2B,Pik3C3,Pik3Ca,Pik3Cb,Pik3Cg,Pik3R1,Pik3R2,Pik3R3,Pik3R4,Plcg1,Prkca,Prkcd,Prkci,Prkcz,Rab34,Rab5A,Rac1,Rala,Ralb,Rap1A,Rap1B,Rhoa,Rras,Rras2,Src,Usp6Nl
Caveolar-mediated Endocytosis Signaling	3.76	0.00017378	43	60.6	Abl1,Acta1,Acta2,Actb,Actg1,Actg2,Arcn1,B2M,Cav1,Cavin1,Cd55,Copa,Copb1,Copb2,Cope,Copg1,Copg2,Copz1,Dnm2,Egf,Flna,Flnb,Flnc,Flot1,Flot2,Hla-A,Hla-E,Insr,Itga1,Itga3,Itga5,Itga6,Itgav,Itgb1,Itgb4,Itgb5,Map3K2,Prkca,Ptpn1,Rab5A,Rab5B,Rab5C,Src
ERK5 Signaling	3.76	0.00017378	43	60.6	Akt1,Atf2,Atf4,Bad,Creb1,Creb3,Egf,Foxo3,Gab1,Gna12,Gna13,Gnaq,Hras,Il6St,Kras,Map3K2,Map3K3,Mef2A,Mef2D,Myc,Nras,Ptpn11,Rala,Ralb,Rap1A,Rap1B,Rps6Ka1,Rps6Ka3,Rps6Ka4,Rps6Kb1,Rps6Kb2,Rras,Rras2,Sfn,Sgk1,Src,Wnk1,Ywhab,Ywhae,Ywhag,Ywhah,Ywhaq,Ywhaz
Role of NFAT in Regulation of the Immune Response	3.76	0.00017378	90	52.6	Akt1,Akt2,Akt3,Atf2,Blnk,Cabin1,Calm1 (Includes Others),Chp1,Chuk,Csnk1A1,Csnk1D,Csnk1E,Csnk1G1,Csnk1G2,Csnk1G3,Elp1,Fcer1G,Gna11,Gna12,Gna13,Gnai1,Gnai2,Gnai3,Gnao1,Gnaq,Gnas,Gnb1,Gnb2,Gng10,Gng12,Gng5,Grb2,Gsk3A,Gsk3B,Hla-A,Hla-Dqa1,Hla-Dqb1,Hla-Drb5,Hras,Ikbkb,Ikbke,Ikbkg,Itpr1,Itpr2,Itpr3,Jun,Kras,Map2K1,Map2K2,Mapk1,Mapk3,Mef2A,Mef2D,Nfat5,Nfatc3,Nfkb1,Nfkb2,Nfkbia,Nfkbib,Nras,Orai1,Pik3C2A,…
HIF1α Signaling	3.71	0.000194984	102	51.5	Akt1,Akt2,Akt3,Apex1,Araf,Arnt,Braf,Camk1,Camk2D,Camk2G,Ccng2,Chp1,Cops5,Cul2,Egf,Egln1,Egln2,Eif4E,Eif4Ebp1,Eloc,Ep300,Gpi,Hif1A,Hif1An,Hk1,Hras,Hsp90Aa1,Hspa14,Hspa1B,Hspa2,Hspa4,Hspa5,Hspa8,Hspa9,Igf1,Jun,Kdm1A,Kras,Ldha,Ldhb,Map2K1,Map2K2,Map2K3,Map2K4,Map2K7,Mapk1,Mapk3,Mdm2,Met,Mknk1,Mknk2,Mmp14,Mmp15,Mmp2,Mmp28,Mmp7,Mtor,Naa10,Ncoa1,Nras,Pik3C2A,Pik3C2B,Pik3C3,Pik3Ca,Pik3Cb,Pik3Cg,Pik3R1,P…
RAN Signaling	3.7	0.000199526	13	86.7	Cse1L,Ipo5,Kpna1,Kpna2,Kpna3,Kpna4,Kpna6,Kpnb1,Ran,Ranbp1,Rangap1,Tnpo1,Xpo1
Role of p14/p19ARF in Tumor Suppression	3.66	0.000218776	20	74.1	Mdm2,Npm1,Npm3,Pik3C2A,Pik3C2B,Pik3C3,Pik3Ca,Pik3Cb,Pik3Cg,Pik3R1,Pik3R2,Pik3R3,Pik3R4,Polr3D,Rac1,Rb1,Senp3,Sf3A1,Tp53,Ubtf
Role of MAPK Signaling in Promoting the Pathogenesis of Influenza	3.63	0.000234423	59	56.2	Araf,Atf2,Atp6Ap1,Atp6V0A1,Atp6V0A2,Atp6V0B,Atp6V0C,Atp6V0D1,Atp6V0E1,Atp6V0E2,Atp6V1A,Atp6V1B2,Atp6V1C1,Atp6V1C2,Atp6V1D,Atp6V1E1,Atp6V1F,Atp6V1G1,Atp6V1H,Bax,Becn1,Braf,Casp3,Hras,Jun,Kras,Map2K1,Map2K2,Map2K3,Map2K4,Map2K7,Map3K5,Mapk1,Mapk14,Mapk3,Mapk8,Mapk9,Nfkb1,Nfkb2,Nfkbia,Nfkbib,Nras,Nup153,Pla2G12A,Pla2G4A,Pla2G6,Plaat3,Pnpla8,Prkca,Rabgef1,Raf1,Rala,Ralb,Rap1A,Rap1B,Rps6Ka3,Rras,Rras2…
Oncostatin M Signaling	3.61	0.000245471	28	66.7	Epas1,Grb2,Hras,Il6St,Jak1,Jak2,Kras,Map2K1,Map2K2,Mapk1,Mapk3,Nras,Plau,Raf1,Rala,Ralb,Rap1A,Rap1B,Rras,Rras2,Shc1,Sos1,Stat1,Stat3,Stat5A,Stat5B,Timp3,Tyk2
Cdc42 Signaling	3.59	0.00025704	77	53.5	Actr2,Actr3,Apc,Arpc1A,Arpc1B,Arpc2,Arpc3,Arpc4,Arpc5,Arpc5L,Atf2,B2M,Baiap2,Cdc42Bpa,Cdc42Ep2,Cdc42Ep5,Cdc42Se1,Cfl1,Cfl2,Clip1,Diaph1,Exoc1,Exoc2,Exoc3,Exoc5,Exoc7,Exoc8,Fcer1G,Gsk3B,H2-T10,H2-T22,H2-T24,Hla-A,Hla-Dqa1,Hla-Dqb1,Hla-Drb5,Hla-E,Iqgap1,Iqgap2,Itga1,Itga3,Itga5,Itga6,Itgav,Itgb1,Itgb4,Itgb5,Jun,Limk2,Llgl1,Map2K4,Map3K11,Mapk1,Mapk14,Mapk8,Mapk9,Mprip,Myl12A,Myl12B,Myl6,Myl9,Mylk,P…
FAT10 Cancer Signaling Pathway	3.58	0.000263027	30	65.2	Acvr2A,Akt1,Akt2,Akt3,Bmpr2,Chuk,Ctnnb1,Eef1A1,Gsk3B,Hoxb9,Ikbkb,Ikbke,Ikbkg,Mad2L2,Nfkb1,Nfkb2,Nfkbia,Pcna,Rela,Smad2,Smad3,Smad4,Stat3,Tcf7L2,Tgfb3,Tgfbr1,Tgfbr2,Tgfbr3,Tnfrsf1A,Tp53
CD40 Signaling	3.54	0.000288403	39	60.9	Atf1,Chuk,Elp1,Ikbkb,Ikbke,Ikbkg,Jun,Map2K1,Map2K2,Map2K3,Map2K4,Map2K7,Mapk1,Mapk14,Mapk3,Mapk8,Mapk9,Mapkapk2,Nfkb1,Nfkb2,Nfkbia,Nfkbib,Pik3C2A,Pik3C2B,Pik3C3,Pik3Ca,Pik3Cb,Pik3Cg,Pik3R1,Pik3R2,Pik3R3,Pik3R4,Rela,Stat3,Tank,Traf1,Traf2,Traf3,Traf6
Melanocyte Development and Pigmentation Signaling	3.53	0.000295121	53	57	Adcy6,Adcy9,Atf2,Atf4,Creb1,Creb3,Crk,Ep300,Gnas,Grb2,Hras,Kras,Map2K1,Map2K2,Mapk1,Mapk3,Nras,Pik3C2A,Pik3C2B,Pik3C3,Pik3Ca,Pik3Cb,Pik3Cg,Pik3R1,Pik3R2,Pik3R3,Pik3R4,Plcg1,Prkaca,Prkacb,Prkag1,Prkag2,Prkar1A,Prkar2A,Prkar2B,Ptpn11,Ptpn6,Raf1,Rala,Ralb,Rap1A,Rap1B,Rps6Ka1,Rps6Ka3,Rps6Ka4,Rps6Kb1,Rps6Kb2,Rras,Rras2,Shc1,Sos1,Sos2,Src
NF-κB Signaling	3.51	0.00030903	89	52	Akt1,Akt2,Akt3,Araf,Azi2,Bcl10,Bmpr1A,Bmpr1B,Bmpr2,Braf,Btrc,Card10,Casp8,Chuk,Csnk2A1,Csnk2A2,Csnk2B,Egf,Eif2Ak2,Ep300,Fadd,Fcer1G,Fgfr1,Fgfr2,Gsk3B,Hdac1,Hdac2,Hras,Igf1R,Igf2R,Ikbkb,Ikbkg,Il1R1,Insr,Irak1,Kras,Ltbr,Malt1,Map2K7,Map3K1,Map3K3,Map4K4,Mapk8,Myd88,Nfkb1,Nfkb2,Nfkbia,Nfkbib,Nras,Peli1,Pik3C2A,Pik3C2B,Pik3C3,Pik3Ca,Pik3Cb,Pik3Cg,Pik3R1,Pik3R2,Pik3R3,Pik3R4,Prkaca,Prkacb,Prkcz,Raf1,R…
Isoleucine Degradation I	3.5	0.000316228	14	82.4	Acaa2,Acad8,Acadsb,Acat1,Auh,Bcat2,Dld,Echdc3,Echs1,Ehhadh,Hadha,Hadhb,Hsd17B10,Hsd17B4
Fatty Acid β-oxidation I	3.49	0.000323594	23	69.7	Acaa1,Acaa2,Acadm,Acsl1,Acsl3,Acsl4,Acsl5,Auh,Echdc3,Echs1,Eci1,Eci2,Ehhadh,Hadh,Hadha,Hadhb,Hsd17B10,Hsd17B4,Hsd17B8,Ivd,Scp2,Slc27A1,Slc27A4
Androgen Signaling	3.46	0.000346737	71	53.8	Ar,Calm1 (Includes Others),Calr,Ccnd1,Ccnh,Cdk7,Dnajb1,Ep300,Ercc2,Ercc3,Gna11,Gna12,Gna13,Gnai1,Gnai2,Gnai3,Gnao1,Gnaq,Gnas,Gnb1,Gnb2,Gng10,Gng12,Gng5,Gtf2A1,Gtf2B,Gtf2E2,Gtf2F1,Gtf2H1,Gtf2H3,Gtf2H5,Hsp90Aa1,Hspa4,Jun,Kat2B,Kat7,Mapk1,Mapk3,Mnat1,Ncoa1,Ncoa2,Ncoa4,Nfkb1,Nfkb2,Polr2A,Polr2B,Polr2C,Polr2E,Polr2F,Polr2G,Polr2I,Polr2J,Polr2L,Prkaca,Prkacb,Prkag1,Prkag2,Prkar1A,Prkar2A,Prkar2B,Prkca,…
TWEAK Signaling	3.45	0.000354813	24	68.6	Bag4,Birc2,Birc3,Casp3,Casp6,Casp7,Casp8,Chuk,Cycs,Fadd,Ikbkb,Ikbke,Ikbkg,Nfkb1,Nfkb2,Nfkbia,Nfkbib,Rela,Ripk1,Tnfsf12,Traf1,Traf2,Traf3,Xiap
BMP signaling pathway	3.44	0.000363078	47	58	Atf2,Bmp1,Bmp7,Bmpr1A,Bmpr1B,Bmpr2,Creb1,Grb2,Hras,Jun,Kras,Maged1,Map2K1,Map2K2,Map2K4,Mapk1,Mapk14,Mapk3,Mapk8,Mapk9,Nfkb1,Nfkb2,Nras,Prkaca,Prkacb,Prkag1,Prkag2,Prkar1A,Prkar2A,Prkar2B,Raf1,Rala,Ralb,Rap1A,Rap1B,Rela,Rras,Rras2,Smad1,Smad4,Smad5,Smad6,Smad7,Smad9,Smurf1,Sos1,Xiap
CTLA4 Signaling in Cytotoxic T Lymphocytes	3.44	0.000363078	47	58	Akt1,Akt2,Akt3,Ap1B1,Ap1G1,Ap1G2,Ap1M1,Ap1M2,Ap1S1,Ap1S3,Ap2A1,Ap2A2,Ap2M1,Ap2S1,B2M,Clta,Cltb,Cltc,Fcer1G,Grb2,Hla-A,Hla-E,Jak2,Pik3C2A,Pik3C2B,Pik3C3,Pik3Ca,Pik3Cb,Pik3Cg,Pik3R1,Pik3R2,Pik3R3,Pik3R4,Plcg1,Ppp2Ca,Ppp2Cb,Ppp2R1A,Ppp2R1B,Ppp2R2A,Ppp2R3A,Ppp2R5A,Ppp2R5B,Ppp2R5D,Ppp2R5E,Ptpa,Ptpn11,Ptpn6
IL-7 Signaling Pathway	3.41	0.000389045	45	58.4	Akt1,Akt2,Akt3,Bad,Bak1,Bax,Bcl6,Ccnd1,Ccnd3,Cdc25A,Cdk2,Cdkn1B,Foxo1,Foxo3,Foxo4,Grb2,Gsk3A,Gsk3B,Jak1,Jun,Mapk1,Mapk14,Mapk3,Mcl1,Met,Myc,Pdpk1,Pik3C2A,Pik3C2B,Pik3C3,Pik3Ca,Pik3Cb,Pik3Cg,Pik3R1,Pik3R2,Pik3R3,Pik3R4,Ptk2,Shc1,Slc2A1,Sos1,Sos2,Stat1,Stat5A,Stat5B
Apelin Pancreas Signaling Pathway	3.36	0.000436516	28	65.1	Ddit3,Eif2Ak3,Ern1,Map2K4,Mapk8,Mapk9,Nfkb1,Nfkb2,Pik3C2A,Pik3C2B,Pik3C3,Pik3Ca,Pik3Cb,Pik3Cg,Pik3R1,Pik3R2,Pik3R3,Pik3R4,Prkaa1,Prkab1,Prkaca,Prkacb,Prkag1,Prkag2,Prkar1A,Prkar2A,Prkar2B,Rela
Salvage Pathways of Pyrimidine Ribonucleotides	3.35	0.000446684	52	56.5	Acvr2A,Adpgk,Akt2,Apobec3B,Araf,Braf,Cdadc1,Cdk18,Cdk2,Cdk4,Cdk5,Cdk6,Cdk7,Cdk8,Cmpk1,Csnk1A1,Csnk1D,Dapk1,Dmpk,Dyrk1A,Eif2Ak2,Fam20B,Grk4,Grk6,Hipk1,Irak1,Limk2,Map2K1,Map2K2,Map2K3,Map2K4,Mapk1,Mapk3,Mapk6,Mapk8,Mapk9,Nme1,Nme2,Nme3,Nme7,Pak1,Pak2,Pkn1,Pomk,Prkaa1,Prkcd,Prpf4B,Pycr3,Sgk1,Uck1,Uck2,Uckl1
Wnt/β-catenin Signaling	3.35	0.000446684	87	51.8	Acvr2A,Akt1,Akt2,Akt3,Apc,Appl1,Appl2,Axin1,Axin2,Bcl9,Bmpr2,Btrc,Ccnd1,Cdh1,Csnk1A1,Csnk1D,Csnk1E,Csnk1G1,Csnk1G2,Csnk1G3,Csnk2A1,Csnk2A2,Csnk2B,Ctnnb1,Dkkl1,Dvl1,Dvl3,Ep300,Fzd1,Fzd3,Fzd6,Fzd7,Gnao1,Gnaq,Gsk3A,Gsk3B,Hdac1,Ilk,Jun,Kremen1,Lrp1,Lrp5,Lrp6,Mark2,Mdm2,Mmp7,Myc,Nlk,Pin1,Ppard,Ppp2Ca,Ppp2Cb,Ppp2R1A,Ppp2R1B,Ppp2R2A,Ppp2R3A,Ppp2R5A,Ppp2R5B,Ppp2R5D,Ppp2R5E,Ptpa,Rara,Rarg,Rps27A,Ruvbl2,So…
Gap Junction Signaling	3.31	0.000489779	98	50.8	Acta1,Acta2,Actb,Actg1,Actg2,Adcy6,Adcy9,Akt1,Akt2,Akt3,Bglap,Cav1,Csnk1A1,Csnk1D,Csnk1E,Csnk1G1,Csnk1G2,Csnk1G3,Ctnnb1,Egf,Gjb1,Gjb2,Gnai1,Gnai2,Gnai3,Gnaq,Gnas,Grb2,Hras,Itpr1,Itpr2,Itpr3,Kras,Lpar1,Map2K1,Map2K2,Map3K2,Mapk1,Mapk3,Npr1,Nras,Nt5C,Pdia3,Pik3C2A,Pik3C2B,Pik3C3,Pik3Ca,Pik3Cb,Pik3Cg,Pik3R1,Pik3R2,Pik3R3,Pik3R4,Plcb3,Plcb4,Plcd1,Plcd3,Plcg1,Plch2,Ppp3Ca,Ppp3Cb,Ppp3R1,Prkaca,Prkacb,P…
RhoGDI Signaling	3.29	0.000512861	93	51.1	Acta1,Acta2,Actb,Actg1,Actg2,Actr2,Actr3,Arhgap1,Arhgap12,Arhgap35,Arhgap5,Arhgap8/Prr5-Arhgap8,Arhgdia,Arhgef1,Arhgef11,Arhgef12,Arhgef16,Arhgef18,Arhgef3,Arhgef5,Arhgef7,Arpc1A,Arpc1B,Arpc2,Arpc3,Arpc4,Arpc5,Arpc5L,Cdc42,Cdh1,Cfl1,Cfl2,Dgkz,Ep300,Esr1,Ezr,Fnbp1,Gna11,Gna12,Gna13,Gnai1,Gnai2,Gnai3,Gnao1,Gnaq,Gnas,Gnb1,Gnb2,Gng10,Gng12,Gng5,Itga1,Itga3,Itga5,Itga6,Itgav,Itgb1,Itgb4,Itgb5,Limk2,Ms…
Role of JAK1, JAK2 and TYK2 in Interferon Signaling	3.24	0.00057544	16	76.2	Ifnar1,Ifnar2,Ifngr1,Ifngr2,Jak1,Jak2,Nfkb1,Nfkb2,Ptpn2,Ptpn6,Raf1,Rela,Stat1,Stat2,Stat3,Tyk2
Regulation of Cellular Mechanics by Calpain Protease	3.2	0.000630957	42	58.3	Actn1,Actn4,Capn1,Capn10,Capn2,Capn5,Capn7,Capns1,Cast,Ccnd1,Cdk2,Cdk4,Cdk6,Cdkn1B,Egf,Ezr,Grb2,Hras,Itga1,Itga3,Itga5,Itga6,Itgav,Itgb1,Itgb4,Itgb5,Kras,Mapk1,Mapk3,Nras,Ptk2,Pxn,Rala,Ralb,Rap1A,Rap1B,Rb1,Rras,Rras2,Src,Tln1,Vcl
Tec Kinase Signaling	3.2	0.000630957	85	51.5	Acta1,Acta2,Actb,Actg1,Actg2,Cdc42,Fadd,Fas,Fcer1G,Fnbp1,Frk,Gna11,Gna12,Gna13,Gnai1,Gnai2,Gnai3,Gnao1,Gnaq,Gnas,Gnb1,Gnb2,Gng10,Gng12,Gng5,Gtf2I,Itga1,Itga3,Itga5,Itga6,Itgav,Itgb1,Itgb4,Itgb5,Jak1,Jak2,Map2K4,Mapk8,Mapk9,Nfkb1,Nfkb2,Pak1,Pak2,Pak4,Pak6,Pik3C2A,Pik3C2B,Pik3C3,Pik3Ca,Pik3Cb,Pik3Cg,Pik3R1,Pik3R2,Pik3R3,Pik3R4,Plcg1,Prkca,Prkcd,Prkci,Prkcz,Ptk2,Ptk2B,Rac1,Rela,Rhoa,Rhob,Rhoc,Rhog,R…
Polyamine Regulation in Colon Cancer	3.16	0.000691831	17	73.9	Apc,Azin1,Ctnnb1,Kras,Max,Myc,Oaz1,Oaz2,Odc1,Psme1,Psme2,Psme3,Psme4,Psmf1,Sat1,Tcf4,Tcf7L2
Regulation of the Epithelial-Mesenchymal Transition Pathway	3.16	0.000691831	96	50.5	Adam17,Akt1,Akt2,Akt3,Apc,Aph1A,Araf,Axin1,Bcl9,Braf,Cdh1,Cldn3,Ctnnb1,Dvl1,Dvl3,Egf,Esrp2,Fgf1,Fgf10,Fgfr1,Fgfr2,Frs2,Fzd1,Fzd3,Fzd6,Fzd7,Gab1,Grb2,Gsk3B,Hif1A,Hras,Id2,Jag2,Jak1,Jak2,Kras,Maml1,Map2K1,Map2K2,Map2K3,Map2K4,Map2K7,Mapk1,Mapk3,Met,Mmp2,Ncstn,Nfkb1,Nfkb2,Notch1,Notch2,Nras,Pdgfd,Pik3C2A,Pik3C2B,Pik3C3,Pik3Ca,Pik3Cb,Pik3Cg,Pik3R1,Pik3R2,Pik3R3,Pik3R4,Psen1,Psen2,Psenen,Ptpn11,Pygo2,…
Coronavirus Replication Pathway	3.15	0.000707946	25	65.8	Ace,Arcn1,Bag3,Copa,Copb1,Copb2,Cope,Copg1,Copg2,Copz1,Ddx1,Gsk3A,Gsk3B,Ifitm2,Ifitm3,Pi4Kb,Tmprss2,Tuba1A,Tuba1B,Tuba1C,Tuba4A,Tubb,Tubb2A,Tubb4B,Zcrb1
Docosahexaenoic Acid (DHA) Signaling	3.15	0.000707946	25	65.8	Akt1,Akt2,Akt3,App,Bad,Bax,Bcl2L1,Casp3,Cycs,Foxo1,Gsk3A,Gsk3B,Pdpk1,Pik3C2A,Pik3C2B,Pik3C3,Pik3Ca,Pik3Cb,Pik3Cg,Pik3R1,Pik3R2,Pik3R3,Pik3R4,Pnpla2,Serpinf1
CCR3 Signaling in Eosinophils	3.15	0.000707946	63	53.8	Calm1 (Includes Others),Cfl1,Cfl2,Gnai1,Gnai2,Gnai3,Gnas,Gnb1,Gnb2,Gng10,Gng12,Gng5,Hras,Itpr1,Itpr2,Itpr3,Kras,Limk2,Map2K1,Map2K2,Mapk1,Mapk14,Mapk3,Mprip,Mylk,Nras,Pak1,Pak2,Pak4,Pak6,Pik3C2A,Pik3C2B,Pik3C3,Pik3Ca,Pik3Cb,Pik3Cg,Pik3R1,Pik3R2,Pik3R3,Pik3R4,Pla2G12A,Pla2G4A,Pla2G6,Plcb3,Plcb4,Ppp1Cb,Ppp1R12A,Ppp1R12B,Prkca,Prkcd,Prkci,Prkcz,Rac1,Raf1,Rala,Ralb,Rap1A,Rap1B,Rhoa,Rock1,Rock2,Rras,R…
Cancer Drug Resistance By Drug Efflux	3.13	0.00074131	35	60.3	Abcc10,Akt1,Akt2,Akt3,Araf,Braf,Foxo1,Foxo3,Foxo4,Hras,Kras,Map2K1,Map2K2,Mapk1,Mapk3,Mdm2,Nfkb1,Nras,Pdk1,Pik3Ca,Pik3Cb,Pik3Cg,Pik3R1,Pik3R2,Pik3R3,Pten,Raf1,Rala,Ralb,Rap1A,Rap1B,Rras,Rras2,Tp53,Ybx1
Natural Killer Cell Signaling	3.12	0.000758578	86	51.2	Akt1,Akt2,Akt3,B2M,Cfl1,Cfl2,Col18A1,Col1A1,Col1A2,Col3A1,Fcer1G,Grb2,Hla-A,Hla-E,Hras,Hspa14,Hspa1B,Hspa2,Hspa4,Hspa5,Hspa8,Hspa9,Itgb1,Jak2,Kras,Limk2,Map2K1,Map2K2,Map2K3,Map3K1,Map3K10,Map3K11,Map3K12,Map3K2,Map3K3,Map3K4,Map3K5,Map3K7,Mapk1,Mapk14,Mapk3,Mtor,Myd88,Nck1,Nectin2,Nfat5,Nfatc3,Nfkb1,Nfkb2,Nras,Pak1,Pak2,Pak4,Pak6,Pik3C2A,Pik3C2B,Pik3C3,Pik3Ca,Pik3Cb,Pik3Cg,Pik3R1,Pik3R2,Pik3R3,P…
SPINK1 General Cancer Pathway	3.12	0.000758578	34	60.7	Akt1,Akt2,Akt3,Hras,Jak1,Jak2,Kras,Map2K1,Map2K2,Mapk1,Mapk3,Mt1,Mt2,Nras,Pik3C2A,Pik3C2B,Pik3C3,Pik3Ca,Pik3Cb,Pik3Cg,Pik3R1,Pik3R2,Pik3R3,Pik3R4,Raf1,Rala,Ralb,Rap1A,Rap1B,Rras,Rras2,Spink1,Stat3,Tyk2
CD27 Signaling in Lymphocytes	3.11	0.000776247	32	61.5	Bcl2L1,Casp3,Casp8,Chuk,Cycs,Elp1,Ikbkb,Ikbke,Ikbkg,Jun,Map2K1,Map2K2,Map2K3,Map2K4,Map2K7,Map3K1,Map3K10,Map3K11,Map3K12,Map3K2,Map3K3,Map3K4,Map3K5,Map3K7,Mapk8,Mapk9,Nfkb1,Nfkb2,Nfkbia,Nfkbib,Rela,Traf2
Role of PI3K/AKT Signaling in the Pathogenesis of Influenza	3.11	0.000776247	32	61.5	Akt1,Akt2,Akt3,Crk,Crkl,Gnai1,Gnai2,Gnai3,Gsk3B,Ifnar1,Irf3,Kpna3,Map2K1,Map2K2,Mapk1,Mapk3,Nfkb1,Nfkb2,Nfkbia,Nfkbib,Pik3C2A,Pik3C2B,Pik3C3,Pik3Ca,Pik3Cb,Pik3Cg,Pik3R1,Pik3R2,Pik3R3,Pik3R4,Plac8,Rela
Ovarian Cancer Signaling	3.11	0.000776247	72	52.6	Abl1,Akt1,Akt2,Akt3,Apc,Arrb1,Axin1,Braf,Ccnd1,Cdk4,Ctnnb1,Dvl1,Egf,Fzd1,Fzd3,Fzd6,Fzd7,Gsk3B,Hras,Kras,Map2K1,Map2K2,Mapk1,Mapk3,Mmp2,Mmp7,Msh2,Msh6,Mtor,Nras,Pa2G4,Pik3C2A,Pik3C2B,Pik3C3,Pik3Ca,Pik3Cb,Pik3Cg,Pik3R1,Pik3R2,Pik3R3,Pik3R4,Prkaca,Prkacb,Prkag1,Prkag2,Prkar1A,Prkar2A,Prkar2B,Pten,Raf1,Rala,Ralb,Rap1A,Rap1B,Rb1,Rps6Kb1,Rps6Kb2,Rras,Rras2,Sin3A,Src,Tcf3,Tcf4,Tcf7,Tcf7L1,Tcf7L2,Tfdp1,T…
TGF-β Signaling	3.05	0.000891251	52	55.3	Acvr2A,Bmp7,Bmpr1A,Bmpr1B,Bmpr2,Ep300,Grb2,Hdac1,Hras,Irf7,Jun,Kras,Map2K1,Map2K2,Map2K3,Map2K4,Mapk1,Mapk14,Mapk3,Mapk8,Mapk9,Nras,Pias4,Pmepa1,Raf1,Rala,Ralb,Rap1A,Rap1B,Rnf111,Rras,Rras2,Ski,Smad1,Smad2,Smad3,Smad4,Smad5,Smad6,Smad7,Smad9,Smurf1,Smurf2,Sos1,Sos2,Tfe3,Tgfb3,Tgfbr1,Tgfbr2,Tgif1,Traf6,Zfyve9
Hepatic Fibrosis Signaling Pathway	3.04	0.000912011	171	47	Acta2,Acvr2A,Akt1,Akt2,Akt3,Araf,Atf2,Atf4,Axin1,Bmpr2,Braf,Calm1 (Includes Others),Casp3,Ccnd1,Cdc42,Cdkn1B,Chuk,Col18A1,Col1A1,Col1A2,Col3A1,Creb1,Creb3,Ctnnb1,Dvl1,Dvl3,Fgfr1,Fnbp1,Foxo1,Foxo4,Fth1,Ftl,Fzd1,Fzd3,Fzd6,Fzd7,Gnai1,Gnai2,Gnai3,Gsk3B,Hif1A,Hras,Ikbkb,Ikbke,Ikbkg,Il1R1,Il1Rl2,Irak1,Irak2,Itga1,Itga3,Itga5,Itga6,Itgav,Itgb1,Itgb4,Itgb5,Jak1,Jak2,Jun,Klf9,Kras,Lrp5,Lrp6,Map2K1,Map2K2,…
IL-1 Signaling	3.02	0.000954993	50	55.6	Adcy6,Adcy9,Chuk,Ecsit,Elp1,Gna11,Gna12,Gna13,Gnai1,Gnai2,Gnai3,Gnao1,Gnaq,Gnas,Gnb1,Gnb2,Gng10,Gng12,Gng5,Ikbkb,Ikbke,Ikbkg,Il1R1,Irak1,Irak2,Jun,Map2K3,Map2K4,Map2K7,Map3K1,Mapk1,Mapk14,Mapk8,Mapk9,Myd88,Nfkb1,Nfkb2,Nfkbia,Nfkbib,Prkaca,Prkacb,Prkag1,Prkag2,Prkar1A,Prkar2A,Prkar2B,Rela,Tab2,Tollip,Traf6
CDK5 Signaling	3.02	0.000954993	57	54.3	Abl1,Adcy6,Adcy9,Cables1,Capn1,Cdk5,Gnas,Hras,Itga3,Itga6,Itgb1,Kras,Lama5,Lamb1,Lamc1,Map2K1,Map2K2,Mapk1,Mapk14,Mapk3,Mapk6,Mapk8,Mapk9,Nras,Ppp1Ca,Ppp1Cb,Ppp1Cc,Ppp1R10,Ppp1R11,Ppp1R12A,Ppp1R14B,Ppp1R7,Ppp2Ca,Ppp2Cb,Ppp2R1A,Ppp2R1B,Ppp2R2A,Ppp2R3A,Ppp2R5A,Ppp2R5B,Ppp2R5D,Ppp2R5E,Prkaca,Prkacb,Prkag1,Prkag2,Prkar1A,Prkar2A,Prkar2B,Ptpa,Raf1,Rala,Ralb,Rap1A,Rap1B,Rras,Rras2
Ephrin B Signaling	3.01	0.000977237	41	57.7	Abi1,Acp1,Axin1,Cap1,Cfl1,Cfl2,Ctnnb1,Cxcl12,Efnb1,Efnb2,Ephb4,Ephb6,Gna11,Gna12,Gna13,Gnai1,Gnai2,Gnai3,Gnao1,Gnaq,Gnas,Gnb1,Gnb2,Gng10,Gng12,Gng5,Hnrnpk,Hras,Itsn2,Mapk1,Mapk3,Nck2,Pak1,Ptk2,Pxn,Rac1,Rgs3,Rhoa,Rock1,Rock2,Vav2
PPAR Signaling	3	0.001	56	54.4	Aip,Chuk,Cited2,Elp1,Ep300,Grb2,Hras,Hsp90Aa1,Hsp90Ab1,Hsp90B1,Ikbkb,Ikbke,Ikbkg,Il1R1,Il1Rl2,Insr,Jun,Kras,Map2K1,Map2K2,Map4K4,Mapk1,Mapk3,Med1,Ncoa1,Ncor1,Ncor2,Nfkb1,Nfkb2,Nfkbia,Nfkbib,Nras,Nrip1,Pdgfa,Pdgfd,Ppard,Raf1,Rala,Ralb,Rap1A,Rap1B,Rela,Rras,Rras2,Rxra,Scand1,Shc1,Snw1,Sos1,Sos2,Sra1,Stat5A,Stat5B,Tnfrsf1A,Traf2,Traf6
FGF Signaling	2.96	0.00109648	47	56	Akt1,Akt2,Akt3,Atf2,Atf4,Creb1,Creb3,Crk,Crkl,Fgf1,Fgf10,Fgfr1,Fgfr2,Frs2,Gab1,Grb2,Hras,Itpr1,Map2K1,Map2K3,Map3K1,Map3K5,Mapk1,Mapk14,Mapk3,Mapk8,Mapkapk2,Met,Pik3C2A,Pik3C2B,Pik3C3,Pik3Ca,Pik3Cb,Pik3Cg,Pik3R1,Pik3R2,Pik3R3,Pik3R4,Plcg1,Prkca,Ptpn11,Ptpn6,Rac1,Raf1,Sos1,Sos2,Stat3
Cell Cycle Regulation by BTG Family Proteins	2.93	0.0011749	23	65.7	Btg1,Btg2,Ccnd1,Cdk2,Cdk4,Cnot7,E2F4,E2F5,E2F6,Hoxb9,Ppp2Ca,Ppp2Cb,Ppp2R1A,Ppp2R1B,Ppp2R2A,Ppp2R3A,Ppp2R5A,Ppp2R5B,Ppp2R5D,Ppp2R5E,Prmt1,Ptpa,Rb1
UVB-Induced MAPK Signaling	2.9	0.00125893	31	60.8	Akt1,Bad,Eif4E,Eif4Ebp1,H3-3A/H3-3B,Jun,Map2K1,Map2K4,Mapk1,Mapk14,Mapk3,Mapk8,Mapk9,Mtor,Pik3C2A,Pik3C2B,Pik3C3,Pik3Ca,Pik3Cb,Pik3Cg,Pik3R1,Pik3R2,Pik3R3,Pik3R4,Prkca,Prkcd,Prkci,Prkcz,Rps6Ka3,Rps6Kb1,Tp53
Gα12/13 Signaling	2.88	0.00131826	67	52.3	Akt1,Akt2,Akt3,Arhgef1,Cdh1,Chuk,Ctnnb1,Elp1,F2Rl1,Gna12,Gna13,Hras,Ikbkb,Ikbke,Ikbkg,Jun,Kras,Lpar1,Lpar6,Map2K1,Map2K2,Map2K4,Map2K7,Map3K1,Map3K5,Mapk1,Mapk3,Mapk8,Mapk9,Mef2A,Mef2D,Myl12A,Myl12B,Myl6,Myl9,Nfkb1,Nfkb2,Nfkbia,Nfkbib,Nras,Pik3C2A,Pik3C2B,Pik3C3,Pik3Ca,Pik3Cb,Pik3Cg,Pik3R1,Pik3R2,Pik3R3,Pik3R4,Ptk2,Ptk2B,Pxn,Raf1,Rala,Ralb,Rap1A,Rap1B,Rasa1,Rela,Rhoa,Rock1,Rock2,Rras,Rras2,Src,Va…
Glioma Invasiveness Signaling	2.83	0.00147911	40	57.1	Cdc42,Fnbp1,Hras,Itgav,Kras,Mapk1,Mapk3,Mmp2,Nras,Pik3C2A,Pik3C2B,Pik3C3,Pik3Ca,Pik3Cb,Pik3Cg,Pik3R1,Pik3R2,Pik3R3,Pik3R4,Plau,Ptk2,Rac1,Rala,Ralb,Rap1A,Rap1B,Rhoa,Rhob,Rhoc,Rhog,Rhoj,Rhoq,Rhot1,Rhot2,Rhou,Rras,Rras2,Timp1,Timp2,Timp3
NER Pathway	2.82	0.00151356	54	54	Ccnh,Cdk7,Cetn2,Cops2,Cops3,Cops4,Cops5,Cops6,Cops7A,Cops7B,Cops8,Cul4A,Ddb1,Ddb2,Ep300,Ercc2,Ercc3,Ercc4,Gps1,Gtf2H1,Gtf2H3,Gtf2H5,H3-3A/H3-3B,Hmgn1,Lig3,Mnat1,Nedd8,Pcna,Pold2,Pold3,Pole4,Polr2A,Polr2B,Polr2C,Polr2E,Polr2F,Polr2G,Polr2I,Polr2J,Polr2L,Rad23B,Rfc1,Rfc2,Rnf111,Rpa1,Tcea1,Top2B,Ube2I,Ube2N,Usp7,Uvssa,Xab2,Xpc,Xrcc1
P2Y Purigenic Receptor Signaling Pathway	2.72	0.00190546	65	52	Adcy6,Adcy9,Akt1,Akt2,Akt3,Atf2,Atf4,Creb1,Creb3,Gnai1,Gnai2,Gnai3,Gnaq,Gnb1,Gnb2,Gng10,Gng12,Gng5,Hras,Jun,Kras,Map2K1,Map2K2,Mapk1,Mapk3,Myc,Nfkb1,Nfkb2,Nras,Pdia3,Pik3C2A,Pik3C2B,Pik3C3,Pik3Ca,Pik3Cb,Pik3Cg,Pik3R1,Pik3R2,Pik3R3,Pik3R4,Plcb3,Plcb4,Plcd1,Plcd3,Plcg1,Plch2,Prkaca,Prkacb,Prkag1,Prkag2,Prkar1A,Prkar2A,Prkar2B,Prkca,Prkcd,Prkci,Prkcz,Raf1,Rala,Ralb,Rap1A,Rap1B,Rela,Rras,Rras2
TNFR2 Signaling	2.72	0.00190546	20	66.7	Birc2,Birc3,Chuk,Ikbkb,Ikbke,Ikbkg,Jun,Map2K4,Map3K1,Mapk8,Nfkb1,Nfkb2,Nfkbia,Nfkbib,Rela,Tank,Tbk1,Traf1,Traf2,Xiap
Chemokine Signaling	2.71	0.00194984	42	56	Calm1 (Includes Others),Camk1,Camk2D,Camk2G,Cfl1,Cxcl12,Gnai1,Gnai2,Gnai3,Gnaq,Hras,Jun,Kras,Limk2,Map2K1,Map2K2,Mapk1,Mapk14,Mapk3,Mapk8,Mprip,Nras,Pik3Cg,Plcb3,Plcb4,Plcg1,Ppp1Cb,Ppp1R12A,Ppp1R12B,Prkca,Ptk2,Ptk2B,Raf1,Rala,Ralb,Rap1A,Rap1B,Rhoa,Rock2,Rras,Rras2,Src
Superpathway of Methionine Degradation	2.69	0.00204174	22	64.7	Ahcy,Ahcyl1,Ahcyl2,Cbs/Cbsl,Cdo1,Dld,Eef1Akmt2,Eef1Akmt3,Ehmt1,Ftsj1,Got1,Got2,Mat2A,Mat2B,Mcee,Mmut,Pcca,Pccb,Prmt1,Prmt3,Prmt5,Suox
Myc Mediated Apoptosis Signaling	2.69	0.00204174	29	60.4	Bax,Bcl2L1,Casp2,Casp3,Casp8,Cflar,Chuk,Cycs,Fadd,Fas,Ikbkb,Ikbke,Ikbkg,Max,Mcl1,Mdm2,Myc,Nfkb1,Nfkb2,Prkaca,Prkacb,Prkag1,Prkag2,Prkar1A,Prkar2A,Prkar2B,Tnfrsf1A,Tp53,Traf2
Semaphorin Neuronal Repulsive Signaling Pathway	2.68	0.0020893	68	51.5	Akt1,Akt2,Akt3,Arhgef12,Cdk5,Cfl1,Cfl2,Dpysl3,Erbb2,Farp1,Gsk3B,Itga1,Itga3,Itga5,Itga6,Itgav,Itgb1,Itgb4,Itgb5,Limk2,Map2K1,Map2K2,Map2K3,Map2K4,Map2K7,Mprip,Myl12A,Myl12B,Myl6,Myl9,Pak1,Pak2,Pak4,Pak6,Pik3C2A,Pik3C2B,Pik3C3,Pik3Ca,Pik3Cb,Pik3Cg,Pik3R1,Pik3R2,Pik3R3,Pik3R4,Pip5K1C,Plcg1,Plxna1,Ppp1Cb,Ppp1R12A,Ppp1R12B,Prkaca,Prkacb,Prkag1,Prkag2,Prkar1A,Prkar2A,Prkar2B,Rac1,Rhoa,Rock1,Rock2,Rras…
Role of NFAT in Cardiac Hypertrophy	2.67	0.00213796	102	48.8	Adcy6,Adcy9,Akt1,Akt2,Akt3,Cabin1,Calm1 (Includes Others),Camk1,Camk2D,Camk2G,Chp1,Csnk1A1,Ep300,Gnai1,Gnai2,Gnai3,Gnaq,Gnas,Gnb1,Gnb2,Gng10,Gng12,Gng5,Grb2,Gsk3B,Hdac1,Hdac10,Hdac11,Hdac2,Hdac3,Hdac5,Hdac6,Hdac7,Hras,Igf1,Igf1R,Il6St,Itpr1,Itpr2,Itpr3,Kras,Map2K1,Map2K2,Map2K3,Map2K4,Map2K7,Map3K1,Mapk1,Mapk14,Mapk3,Mapk8,Mapk9,Mef2A,Mef2D,Nras,Pdia3,Pik3C2A,Pik3C2B,Pik3C3,Pik3Ca,Pik3Cb,Pik3Cg,P…
Role of NANOG in Mammalian Embryonic Stem Cell Pluripotency	2.62	0.00239883	61	52.1	Akt1,Akt2,Akt3,Apc,Axin1,Bmp1,Bmp7,Bmpr1A,Bmpr1B,Bmpr2,Ctnnb1,Dvl1,Fzd1,Fzd3,Fzd6,Fzd7,Gab1,Grb2,Gsk3B,Hras,Il6St,Jak1,Jak2,Kras,Lifr,Map2K1,Map2K2,Mapk1,Mapk3,Nras,Pik3C2A,Pik3C2B,Pik3C3,Pik3Ca,Pik3Cb,Pik3Cg,Pik3R1,Pik3R2,Pik3R3,Pik3R4,Raf1,Rala,Ralb,Rap1A,Rap1B,Rif1,Rras,Rras2,Shc1,Smad1,Smad4,Smad5,Smad9,Sos1,Sos2,Stat3,Tcf7L1,Tp53,Tyk2,Wnt4,Wnt7B
Cholecystokinin/Gastrin-mediated Signaling	2.57	0.00269153	59	52.2	Atf2,Bcar1,Cdc42,Fnbp1,Gna12,Gna13,Gnaq,Grb2,Hras,Itpr1,Itpr2,Itpr3,Jun,Kras,Map2K1,Map2K2,Map2K3,Map2K4,Mapk1,Mapk14,Mapk3,Mapk8,Mapk9,Mef2A,Mef2D,Nras,Plcb3,Plcb4,Prkca,Prkcd,Prkci,Prkcz,Ptk2,Ptk2B,Pxn,Rac1,Raf1,Rala,Ralb,Rap1A,Rap1B,Rhoa,Rhob,Rhoc,Rhog,Rhoj,Rhoq,Rhot1,Rhot2,Rhou,Rock1,Rock2,Rras,Rras2,Shc1,Sos1,Sos2,Src,Srf
TCA Cycle II (Eukaryotic)	2.55	0.00281838	16	69.6	Aco2,Cs,Dld,Dlst,Fh,Idh3B,Idh3G,Mdh1,Mdh2,Ogdh,Sdha,Sdhb,Sdhc,Sdhd,Sucla2,Suclg1
UVC-Induced MAPK Signaling	2.52	0.00301995	30	58.8	Araf,Braf,Hras,Jun,Kras,Map2K1,Map2K2,Map2K4,Mapk1,Mapk14,Mapk3,Mapk8,Mapk9,Nras,Prkca,Prkcd,Prkci,Prkcz,Raf1,Rala,Ralb,Rap1A,Rap1B,Rras,Rras2,Smpd1,Smpd2,Smpd4,Src,Tp53
Telomere Extension by Telomerase	2.52	0.00301995	11	78.6	Hnrnpa2B1,Mre11,Nbn,Rad50,Terf2,Terf2Ip,Tinf2,Tnks,Tnks2,Xrcc5,Xrcc6
Dolichyl-diphosphooligosaccharide Biosynthesis	2.51	0.0030903	8	88.9	Alg1,Alg3,Alg5,Alg8,Dpagt1,Dpm1,Dpm2,Dpm3
PFKFB4 Signaling Pathway	2.48	0.00331131	27	60	Atf2,Atf4,Creb1,Creb3,Gnas,Gpi,Hk1,Map2K1,Map2K2,Map2K3,Map2K4,Map2K7,Mapk1,Mapk3,Ncoa3,Pfkfb4,Pfkm,Prkaca,Prkacb,Prkag1,Prkag2,Prkar1A,Prkar2A,Prkar2B,Tgfb3,Tkt,Tp53
T Cell Exhaustion Signaling Pathway	2.47	0.00338844	72	50.3	Acvr2A,Akt1,Akt2,Akt3,Bcl6,Bmpr2,Fcer1G,Foxo1,Hla-A,Hla-Dqa1,Hla-Dqb1,Hla-Drb5,Hla-E,Hras,Ifnar1,Ifnar2,Il10Rb,Irf9,Jak1,Jak2,Jun,Kras,Map2K4,Mapk1,Mapk3,Mapk8,Mapk9,Mtor,Nfat5,Nfatc3,Nras,Pdk1,Pik3C2A,Pik3C2B,Pik3C3,Pik3Ca,Pik3Cb,Pik3Cg,Pik3R1,Pik3R2,Pik3R3,Pik3R4,Plcg1,Ppp2Ca,Ppp2Cb,Ppp2R1A,Ppp2R1B,Ppp2R2A,Ppp2R3A,Ppp2R5A,Ppp2R5B,Ppp2R5D,Ppp2R5E,Ptpa,Ptpn11,Ptpn6,Rala,Ralb,Rap1A,Rap1B,Rras,Rras…
IL-9 Signaling	2.46	0.00346737	21	63.6	Cish,Irs1,Jak1,Nfkb1,Nfkb2,Pik3C2A,Pik3C2B,Pik3C3,Pik3Ca,Pik3Cb,Pik3Cg,Pik3R1,Pik3R2,Pik3R3,Pik3R4,Rela,Socs2,Stat1,Stat3,Stat5A,Stat5B
Nucleotide Excision Repair Pathway	2.46	0.00346737	21	63.6	Ccnh,Cdk7,Ercc2,Ercc3,Ercc4,Gtf2H1,Gtf2H3,Gtf2H5,Mnat1,Polr2A,Polr2B,Polr2C,Polr2E,Polr2F,Polr2G,Polr2I,Polr2J,Polr2L,Rad23B,Rpa1,Xpc
Regulation Of The Epithelial Mesenchymal Transition By Growth Factors Pathway	2.46	0.00346737	90	48.9	Akt1,Akt2,Akt3,Araf,Braf,Cdh1,Chuk,Cldn3,Egf,Erbb2,Esrp2,Fgf1,Fgf10,Fgfr1,Fgfr2,Foxo1,Frs2,Gab1,Grb2,Gsk3B,Hras,Hsf1,Id2,Ikbkb,Ikbke,Ikbkg,Jak1,Jak2,Jun,Kras,Lats1,Map2K1,Map2K2,Map2K3,Map2K4,Map2K7,Map3K1,Mapk1,Mapk14,Mapk3,Mapk8,Mapk9,Met,Mmp2,Mtor,Nfkb1,Nfkb2,Nras,Ocln,Pdgfa,Pdgfd,Pik3C2A,Pik3C2B,Pik3C3,Pik3Ca,Pik3Cb,Pik3Cg,Pik3R1,Pik3R2,Pik3R3,Pik3R4,Ptpn11,Rac1,Raf1,Rala,Ralb,Rap1A,Rap1B,Rel…
Xenobiotic Metabolism General Signaling Pathway	2.45	0.00354813	67	50.8	Abca2,Akt1,Akt2,Akt3,Arnt,Cul3,Eif2Ak3,Ep300,Ftl,Gclc,Gsta3,Gstk1,Gstm1,Gstm3,Gstm5,Gstp1,Gstt2/Gstt2B,Gstz1,Hras,Keap1,Kras,Map2K1,Map2K2,Map2K3,Map2K4,Map2K7,Map3K1,Map3K10,Map3K11,Map3K12,Map3K2,Map3K3,Map3K4,Map3K5,Map3K7,Mapk1,Mapk14,Mapk3,Mapk8,Mapk9,Mgst3,Nfe2L2,Nqo2,Nr1H2,Nras,Pik3C2A,Pik3C2B,Pik3C3,Pik3Ca,Pik3Cb,Pik3Cg,Pik3R1,Pik3R2,Pik3R3,Pik3R4,Prkca,Prkcd,Prkci,Prkcz,Raf1,Rala,Ralb,Ra…
Glutaryl-CoA Degradation	2.43	0.00371535	12	75	Acaa2,Acat1,Cdyl,Ehhadh,Gcdh,Hadh,Hadha,Hadhb,Hsd17B10,Hsd17B4,Hsd17B8,Park7
Semaphorin Signaling in Neurons	2.37	0.0042658	32	57.1	Arhgap1,Arhgef12,Cdc42,Cdk5,Cfl1,Cfl2,Dpysl3,Fnbp1,Itgb1,Limk2,Mapk1,Mapk3,Met,Pak1,Pak2,Pak4,Pak6,Plxna1,Ptk2,Rac1,Rhoa,Rhob,Rhoc,Rhog,Rhoj,Rhoq,Rhot1,Rhot2,Rhou,Rock1,Rock2,Sema4D
Melatonin Signaling	2.34	0.00457088	38	55.1	Araf,Braf,Calm1 (Includes Others),Camk2D,Camk2G,Gnai1,Gnai2,Gnai3,Gnao1,Gnaq,Map2K1,Map2K2,Map2K3,Map2K4,Map2K7,Mapk1,Mapk3,Pdia3,Plcb3,Plcb4,Plcd1,Plcd3,Plcg1,Plch2,Prkaca,Prkacb,Prkag1,Prkag2,Prkar1A,Prkar2A,Prkar2B,Prkca,Prkcd,Prkci,Prkcz,Raf1,Rora,Rorc
Purine Nucleotides De Novo Biosynthesis II	2.33	0.00467735	9	81.8	Adsl,Adss2,Atic,Gart,Gmps,Impdh1,Impdh2,Paics,Ppat
Fc Epsilon RI Signaling	2.33	0.00467735	58	51.3	Akt1,Akt2,Akt3,Fcer1G,Gab1,Grb2,Hras,Inpp5B,Inpp5F,Inpp5J,Inpp5K,Inppl1,Kras,Map2K1,Map2K2,Map2K3,Map2K4,Map2K7,Mapk1,Mapk14,Mapk3,Mapk8,Mapk9,Nras,Ocrl,Pdpk1,Pik3C2A,Pik3C2B,Pik3C3,Pik3Ca,Pik3Cb,Pik3Cg,Pik3R1,Pik3R2,Pik3R3,Pik3R4,Pla2G12A,Pla2G4A,Pla2G6,Plcg1,Prkca,Prkcd,Prkci,Prkcz,Ptpn11,Rac1,Raf1,Rala,Ralb,Rap1A,Rap1B,Rras,Rras2,Sos1,Sos2,Synj1,Synj2,Vav2
Role of BRCA1 in DNA Damage Response	2.31	0.00489779	43	53.7	Actb,Arid1A,Arid2,Atf1,Atm,Atrip,Babam1,Babam2,Brcc3,Brd7,E2F4,E2F5,E2F6,Fanca,Fance,Hltf,Mdc1,Mre11,Msh2,Msh6,Nbn,Pbrm1,Phf10,Rad50,Rb1,Rbbp8,Rbl2,Rfc1,Rfc2,Rpa1,Smarca2,Smarca4,Smarcb1,Smarcc1,Smarcc2,Smarcd1,Smarcd2,Smarcd3,Smarce1,Stat1,Topbp1,Tp53,Uimc1
TR/RXR Activation	2.31	0.00489779	43	53.7	Acaca,Akt1,Akt2,Akt3,Col6A3,Eno1,Ep300,Fasn,Gps2,Hdac3,Hif1A,Klf9,Mdm2,Med1,Mtor,Ncoa1,Ncoa2,Ncoa3,Ncoa4,Ncor1,Ncor2,Pik3C2A,Pik3C2B,Pik3C3,Pik3Ca,Pik3Cb,Pik3Cg,Pik3R1,Pik3R2,Pik3R3,Pik3R4,Rxra,Rxrb,Scarb1,Slc16A2,Slc16A3,Slc2A1,Srebf1,Srebf2,Strbp,Tbl1Xr1,Thra,Ucp2
HOTAIR Regulatory Pathway	2.29	0.00512861	76	49.4	Aebp2,Ago1,Akt1,Akt2,Akt3,Ar,Atg3,Atg7,Atxn1,Cdh1,Col1A1,Col1A2,Ctnnb1,Eed,Elavl1,Ep300,Erbb2,Esr1,Foxa1,H3-3A/H3-3B,Hdac1,Hdac2,Hsf1,Irf1,Jarid2,Kdm1A,Kmt2A,Kmt2C,Lamtor5,Mdm2,Met,Mmp14,Mmp15,Mmp2,Mmp28,Mmp7,Mrtfa,Mtf2,Myc,Nfkb1,Nfkb2,Nfkbia,Pik3C2A,Pik3C2B,Pik3C3,Pik3Ca,Pik3Cb,Pik3Cg,Pik3R1,Pik3R2,Pik3R3,Pik3R4,Pten,Rbbp4,Rbbp7,Rbm38,Rela,Rhoc,Rock1,Rock2,Setdb1,Srf,Stat3,Stk38,Suz12,Tcf3,Tcf4,…
iNOS Signaling	2.28	0.00524807	26	59.1	Calm1 (Includes Others),Chuk,Hmga1,Ifngr1,Ifngr2,Ikbkb,Ikbke,Ikbkg,Irak1,Irak2,Irf1,Jak1,Jak2,Jun,Lbp,Mapk1,Mapk14,Myd88,Nfkb1,Nfkb2,Nfkbia,Nfkbib,Rela,Stat1,Traf6,Tyk2
Gαq Signaling	2.27	0.00537032	75	49.3	Akt1,Akt2,Akt3,Arhgef25,Calm1 (Includes Others),Cdc42,Chp1,Chuk,Csk,Fnbp1,Gna11,Gnaq,Gnas,Gnb1,Gnb2,Gng10,Gng12,Gng5,Gpld1,Grk2,Gsk3B,Gys1,Ikbkb,Ikbke,Ikbkg,Itpr1,Itpr2,Itpr3,Map2K1,Map2K2,Mapk1,Mapk3,Nfatc3,Nfkb1,Nfkb2,Nfkbia,Nfkbib,Pik3C2A,Pik3C2B,Pik3C3,Pik3Ca,Pik3Cb,Pik3Cg,Pik3R1,Pik3R2,Pik3R3,Pik3R4,Plcb3,Plcb4,Plcg1,Pld2,Pld3,Ppp3Ca,Ppp3Cb,Ppp3R1,Prkca,Prkcd,Prkci,Prkcz,Ptk2B,Rac1,Raf1,Rela…
IL-22 Signaling	2.27	0.00537032	16	66.7	Akt1,Akt2,Akt3,Il10Rb,Jak1,Map2K4,Mapk1,Mapk14,Mapk3,Mapk8,Mapk9,Stat1,Stat3,Stat5A,Stat5B,Tyk2
Phosphatidylglycerol Biosynthesis II (Non-plastidic)	2.27	0.00537032	16	66.7	Abhd5,Agpat1,Agpat2,Agpat3,Agpat5,Cds1,Cds2,Crls1,Gpam,Gpat4,Lclat1,Lpcat4,Mboat7,Pgs1,Ptpmt1,Taz
April Mediated Signaling	2.26	0.00549541	24	60	Chuk,Elp1,Ikbkb,Ikbke,Ikbkg,Jun,Map2K4,Map2K7,Map3K1,Mapk1,Mapk14,Mapk8,Mapk9,Nfat5,Nfatc3,Nfkb1,Nfkb2,Nfkbia,Nfkbib,Rela,Traf1,Traf2,Traf3,Traf6
Role of JAK2 in Hormone-like Cytokine Signaling	2.24	0.0057544	20	62.5	Hltf,Irs1,Jak1,Jak2,Prlr,Ptpn1,Ptpn11,Ptpn6,Sh2B1,Sh2B3,Shc1,Sirpa,Socs2,Socs6,Socs7,Stat1,Stat3,Stat5A,Stat5B,Tyk2
Superpathway of Cholesterol Biosynthesis	2.24	0.0057544	18	64.3	Acaa2,Acat1,Cyp51A1,Dhcr7,Ebp,Fdft1,Fdps,Ggps1,Hadha,Hadhb,Hmgcs1,Hmgcs2,Idi1,Lss,Msmo1,Nsdhl,Sc5D,Sqle
T Cell Receptor Signaling	2.23	0.00588844	54	51.4	Bcl10,Calm1 (Includes Others),Chuk,Csk,Elp1,Grb2,Hras,Ikbkb,Ikbke,Ikbkg,Jun,Kras,Malt1,Map2K1,Map2K2,Map2K4,Map3K1,Mapk1,Mapk3,Mapk8,Nfat5,Nfatc3,Nfkb1,Nfkb2,Nfkbia,Nras,Pik3C2A,Pik3C2B,Pik3C3,Pik3Ca,Pik3Cb,Pik3Cg,Pik3R1,Pik3R2,Pik3R3,Pik3R4,Plcg1,Ppp3Ca,Ppp3Cb,Ppp3R1,Rac1,Raf1,Rala,Ralb,Rap1A,Rap1B,Rasa1,Rela,Rras,Rras2,Shb,Sos1,Sos2,Vav2
Growth Hormone Signaling	2.18	0.00660693	37	54.4	Igf1,Igf1R,Igfbp3,Irs1,Jak2,Mapk1,Mapk3,Pdpk1,Pik3C2A,Pik3C2B,Pik3C3,Pik3Ca,Pik3Cb,Pik3Cg,Pik3R1,Pik3R2,Pik3R3,Pik3R4,Plcg1,Prkca,Prkcd,Prkci,Prkcz,Ptpn6,Rps6Ka1,Rps6Ka3,Rps6Ka4,Rps6Kb1,Rps6Kb2,Socs2,Socs6,Socs7,Srf,Stat1,Stat3,Stat5A,Stat5B
Phosphatidylethanolamine Biosynthesis II	2.15	0.00707946	7	87.5	Cept1,Chka,Chkb,Etnk1,Etnk2,Pcyt2,Selenoi
Mitotic Roles of Polo-Like Kinase	2.13	0.0074131	35	54.7	Anapc1,Anapc11,Anapc13,Anapc2,Anapc4,Anapc5,Anapc7,Capn1,Cdc16,Cdc23,Cdc25A,Cdc26,Cdc27,Fzr1,Hsp90Aa1,Hsp90Ab1,Hsp90B1,Plk2,Ppp2Ca,Ppp2Cb,Ppp2R1A,Ppp2R1B,Ppp2R2A,Ppp2R3A,Ppp2R5A,Ppp2R5B,Ppp2R5D,Ppp2R5E,Ptpa,Rad21,Slk,Smc1A,Smc3,Stag2,Wee1
B Cell Activating Factor Signaling	2.08	0.00831764	24	58.5	Chuk,Elp1,Ikbkb,Ikbke,Ikbkg,Jun,Map2K4,Map2K7,Map3K1,Mapk1,Mapk14,Mapk8,Mapk9,Nfat5,Nfatc3,Nfkb1,Nfkb2,Nfkbia,Nfkbib,Rela,Traf1,Traf2,Traf3,Traf6
Sphingosine-1-phosphate Signaling	2.07	0.00851138	56	50.5	Acer2,Adcy6,Adcy9,Akt1,Akt2,Akt3,Asah1,Casp2,Casp3,Casp6,Casp7,Casp8,Cdc42,Fnbp1,Gna12,Gna13,Gnai1,Gnai2,Gnai3,Gnaq,Mapk1,Mapk3,Pdgfa,Pdgfd,Pdia3,Pik3C2A,Pik3C2B,Pik3C3,Pik3Ca,Pik3Cb,Pik3Cg,Pik3R1,Pik3R2,Pik3R3,Pik3R4,Plcb3,Plcb4,Plcd1,Plcd3,Plcg1,Plch2,Ptk2,Ptk2B,Rac1,Rhoa,Rhob,Rhoc,Rhog,Rhoj,Rhoq,Rhot1,Rhot2,Rhou,Smpd1,Smpd2,Smpd4
2-oxobutanoate Degradation I	2.05	0.00891251	5	100	Dld,Mcee,Mmut,Pcca,Pccb
Galactose Degradation I (Leloir Pathway)	2.05	0.00891251	5	100	Gale,Galk1,Galk2,Galm,Galt
D-myo-inositol (1,4,5)-Trisphosphate Biosynthesis	2.02	0.00954993	16	64	Cdipt,Pi4K2A,Pi4K2B,Pi4Ka,Pi4Kb,Pip4K2A,Pip4K2B,Pip4K2C,Pip5K1A,Pip5K1B,Pip5K1C,Plcb3,Plcb4,Plcd1,Plcd3,Plcg1
Xenobiotic Metabolism Signaling	1.98	0.0104713	121	46	Aip,Aldh16A1,Aldh18A1,Aldh1A1,Aldh1L2,Aldh2,Aldh3A2,Aldh4A1,Aldh5A1,Aldh6A1,Aldh7A1,Aldh9A1,Ankra2,Arnt,Camk1,Camk2D,Camk2G,Cat,Ces1,Ces1E,Chst12,Cited2,Cul3,Dnajc7,Eif2Ak3,Ep300,Esd,Fmo1,Fmo2,Ftl,Gclc,Gsta3,Gstk1,Gstm1,Gstm3,Gstm5,Gstp1,Gstt2/Gstt2B,Gstz1,Hdac5,Hras,Hs2St1,Hs3St3B1,Hs6St1,Hsp90Aa1,Hsp90Ab1,Hsp90B1,Keap1,Kras,Maoa,Map2K1,Map2K2,Map2K3,Map2K4,Map2K7,Map3K1,Map3K10,Map3K11,Map3K12,…
Phospholipase C Signaling	1.94	0.0114815	114	46.2	Adcy6,Adcy9,Ahnak,Arhgef1,Arhgef11,Arhgef12,Arhgef16,Arhgef18,Arhgef3,Arhgef5,Arhgef7,Atf2,Atf4,Blnk,Calm1 (Includes Others),Cdc42,Chp1,Creb1,Creb3,Ep300,Fcer1G,Fnbp1,Gna13,Gnaq,Gnas,Gnb1,Gnb2,Gng10,Gng12,Gng5,Gpld1,Grb2,Hdac1,Hdac10,Hdac11,Hdac2,Hdac3,Hdac5,Hdac6,Hdac7,Hras,Itga1,Itga3,Itga5,Itga6,Itgav,Itgb1,Itgb4,Itgb5,Itpr1,Itpr2,Itpr3,Kras,Map2K1,Map2K2,Mapk1,Mapk3,Mef2A,Mef2D,Mprip,Myl12A,M…
Retinoic acid Mediated Apoptosis Signaling	1.92	0.0120226	25	56.8	Casp3,Casp8,Cflar,Cycs,Dap3,Fadd,Ifnar1,Irf1,Parp1,Parp10,Parp12,Parp14,Parp16,Parp2,Parp3,Parp4,Parp6,Parp9,Rara,Rarg,Rxra,Rxrb,Tiparp,Tnks,Tnks2
Assembly of RNA Polymerase III Complex	1.91	0.0123027	9	75	Brf1,Gtf3A,Gtf3C1,Gtf3C2,Gtf3C4,Gtf3C5,Polr3D,Sf3A1,Tbp
Role of JAK1 and JAK3 in γc Cytokine Signaling	1.89	0.0128825	36	52.9	Blnk,Crlf2,Grb2,Hras,Il15Ra,Irs1,Jak1,Jak2,Kras,Mapk1,Mapk3,Nras,Pik3C2A,Pik3C2B,Pik3C3,Pik3Ca,Pik3Cb,Pik3Cg,Pik3R1,Pik3R2,Pik3R3,Pik3R4,Ptk2B,Ptpn11,Rala,Ralb,Rap1A,Rap1B,Rras,Rras2,Shc1,Stat1,Stat3,Stat5A,Stat5B,Stat6
Role of CHK Proteins in Cell Cycle Checkpoint Control	1.88	0.0131826	30	54.5	Atm,Atmin,Cdc25A,Cdk2,E2F4,E2F5,E2F6,Mdc1,Mre11,Nbn,Pcna,Ppp2Ca,Ppp2Cb,Ppp2R1A,Ppp2R1B,Ppp2R2A,Ppp2R3A,Ppp2R5A,Ppp2R5B,Ppp2R5D,Ppp2R5E,Ptpa,Rad17,Rad50,Rfc1,Rfc2,Rpa1,Tlk1,Tlk2,Tp53
Leukocyte Extravasation Signaling	1.87	0.0134896	88	47.1	Abl1,Acta1,Acta2,Actb,Actg1,Actg2,Actn1,Actn4,Afdn,Arhgap1,Arhgap12,Arhgap35,Arhgap5,Arhgap8/Prr5-Arhgap8,Bcar1,Cldn1,Cldn12,Cldn3,Cldn4,Cldn7,Cldn8,Crk,Crkl,Ctnna1,Ctnnb1,Ctnnd1,Cttn,Cxcl12,Ezr,F11R,Fer,Gnai1,Gnai2,Gnai3,Itga3,Itgb1,Map2K2,Map2K4,Map3K4,Mapk1,Mapk14,Mapk8,Mapk9,Mmp14,Mmp15,Mmp2,Mmp28,Mmp7,Msn,Myl6,Pecam1,Pik3C2A,Pik3C2B,Pik3C3,Pik3Ca,Pik3Cb,Pik3Cg,Pik3R1,Pik3R2,Pik3R3,Pik3R4,Plc…
DNA Double-Strand Break Repair by Non-Homologous End Joining	1.85	0.0141254	10	71.4	Atm,Lig3,Mre11,Nbn,Parp1,Prkdc,Rad50,Xrcc1,Xrcc5,Xrcc6
Role of IL-17A in Arthritis	1.83	0.0147911	28	54.9	Atf2,Il17Rc,Map2K1,Map2K2,Map2K3,Map2K4,Mapk1,Mapk14,Mapk3,Mapk8,Mapk9,Mapkapk2,Nfkb1,Nfkb2,Nfkbia,Nfkbib,Pik3C2A,Pik3C2B,Pik3C3,Pik3Ca,Pik3Cb,Pik3Cg,Pik3R1,Pik3R2,Pik3R3,Pik3R4,Rela,Rps6Ka1
Leptin Signaling in Obesity	1.82	0.0151356	38	52.1	Adcy6,Adcy9,Akt1,Akt2,Akt3,Foxo1,Grb2,Jak2,Map2K1,Map2K2,Mapk1,Mapk3,Pdia3,Pik3C2A,Pik3C2B,Pik3C3,Pik3Ca,Pik3Cb,Pik3Cg,Pik3R1,Pik3R2,Pik3R3,Pik3R4,Plcb3,Plcb4,Plcd1,Plcd3,Plcg1,Plch2,Prkaca,Prkacb,Prkag1,Prkag2,Prkar1A,Prkar2A,Prkar2B,Ptpn11,Stat3
Cell Cycle: G2/M DNA Damage Checkpoint Regulation	1.81	0.0154882	27	55.1	Abl1,Atm,Btrc,Cdk7,Cks1B,Cul1,Ep300,Fbxl5,Kat2B,Mdm2,Mdm4,Ppm1D,Prkdc,Ptpmt1,Rps6Ka1,Sfn,Skp1,Top2B,Tp53,Trip12,Wee1,Ywhab,Ywhae,Ywhag,Ywhah,Ywhaq,Ywhaz
GNRH Signaling	1.8	0.0158489	79	47.3	Adcy6,Adcy9,Atf2,Atf4,Calm1 (Includes Others),Camk2D,Camk2G,Creb1,Creb3,Gna11,Gnai1,Gnai2,Gnai3,Gnaq,Gnas,Gnb1,Gng5,Grb2,Hras,Itpr1,Itpr2,Itpr3,Jun,Kras,Map2K1,Map2K2,Map2K3,Map2K4,Map2K7,Map3K1,Map3K10,Map3K11,Map3K12,Map3K2,Map3K3,Map3K4,Map3K5,Map3K7,Mapk1,Mapk14,Mapk3,Mapk8,Mapk9,Mmp2,Nfkb1,Nfkb2,Nras,Pak1,Pak2,Pak4,Pak6,Plcb3,Plcb4,Prkaca,Prkacb,Prkag1,Prkag2,Prkar1A,Prkar2A,Prkar2B,Prkca,Pr…
FAT10 Signaling Pathway	1.8	0.0158489	12	66.7	Htt,Map1Lc3B,Nub1,Psmd4,Psme1,Psme2,Psme3,Psme4,Psmf1,Sqstm1,Uba1,Ube2Z
Antigen Presentation Pathway	1.8	0.0158489	17	60.7	B2M,Calr,Canx,Cd74,Hla-A,Hla-Dqa1,Hla-Dqb1,Hla-Drb5,Hla-E,Mr1,Pdia3,Psmb5,Psmb6,Psmb8,Tap1,Tap2,Tapbp
CDP-diacylglycerol Biosynthesis I	1.79	0.0162181	14	63.6	Abhd5,Agpat1,Agpat2,Agpat3,Agpat5,Cds1,Cds2,Crls1,Gpam,Gpat4,Lclat1,Lpcat4,Mboat7,Taz
Lipid Antigen Presentation by CD1	1.79	0.0162181	13	65	Ap1B1,Ap1G2,Ap2A1,Ap2A2,Ap2M1,Ap2S1,Arf6,B2M,Calr,Canx,Fcer1G,Pdia3,Psap
Phosphatidylcholine Biosynthesis I	1.79	0.0162181	6	85.7	Cept1,Chka,Chkb,Chpt1,Pcyt1A,Pcyt1B
Superpathway of Serine and Glycine Biosynthesis I	1.79	0.0162181	6	85.7	Phgdh,Psat1,Psph,Shmt1,Shmt2,Ubac2
Adrenomedullin signaling pathway	1.78	0.0165959	90	46.6	Adcy6,Adcy9,Akt1,Akt2,Akt3,Araf,Arnt,Bad,Bax,Braf,C3,Calm1 (Includes Others),Casp3,Cfh,Crcp,Csk,Gna11,Gnaq,Gnas,Grb2,Gsk3A,Gsk3B,Hif1A,Hras,Itpr1,Itpr2,Itpr3,Kras,Map2K1,Map2K2,Map2K3,Map2K4,Map2K7,Mapk1,Mapk14,Mapk3,Mapk6,Mapk8,Mapk9,Max,Mmp2,Mylk,Nfkb1,Nfkb2,Npr1,Nras,Nt5C,Pdia3,Pik3C2A,Pik3C2B,Pik3C3,Pik3Ca,Pik3Cb,Pik3Cg,Pik3R1,Pik3R2,Pik3R3,Pik3R4,Plcb3,Plcb4,Plcd1,Plcd3,Plcg1,Plch2,Prkaca,Pr…
α-Adrenergic Signaling	1.71	0.0194984	46	50	Adcy6,Adcy9,Calm1 (Includes Others),Gnai1,Gnai2,Gnai3,Gnaq,Gnas,Gnb1,Gnb2,Gng10,Gng12,Gng5,Gys1,Hras,Itpr1,Itpr2,Itpr3,Kras,Map2K1,Map2K2,Mapk1,Mapk3,Nras,Phkb,Phkg2,Plcg1,Prkaca,Prkacb,Prkag1,Prkag2,Prkar1A,Prkar2A,Prkar2B,Prkca,Prkcd,Prkci,Prkcz,Pygb,Raf1,Rala,Ralb,Rap1A,Rap1B,Rras,Rras2
Heme Biosynthesis II	1.68	0.020893	7	77.8	Alad,Alas1,Cpox,Fech,Hmbs,Ppox,Urod
Leucine Degradation I	1.68	0.020893	7	77.8	Acadm,Auh,Bcat2,Hmgcl,Ivd,Mccc1,Mccc2
Apelin Cardiomyocyte Signaling Pathway	1.67	0.0213796	48	49.5	Akt1,Akt2,Akt3,Arnt,Atp2A2,Cat,Gna11,Gnai1,Gnai2,Gnai3,Hif1A,Itpr1,Mapk1,Mapk14,Mapk3,Mapk6,Mapk8,Mapk9,Myl12A,Myl12B,Myl6,Myl9,Mylk,Pdia3,Pik3C2A,Pik3C2B,Pik3C3,Pik3Ca,Pik3Cb,Pik3Cg,Pik3R1,Pik3R2,Pik3R3,Pik3R4,Plcb3,Plcb4,Plcd1,Plcd3,Plcg1,Plch2,Prkca,Prkcd,Prkci,Prkcz,Slc9A1,Slc9A2,Slc9A6,Slc9A8
Branched-chain α-keto acid Dehydrogenase Complex	1.64	0.0229087	4	100	Bckdha,Bckdhb,Dbt,Dld
Glutathione Redox Reactions II	1.64	0.0229087	4	100	Glrx,Gsr,Pdia3,Txndc12
Heme Biosynthesis from Uroporphyrinogen-III I	1.64	0.0229087	4	100	Cpox,Fech,Ppox,Urod
Methylmalonyl Pathway	1.64	0.0229087	4	100	Mcee,Mmut,Pcca,Pccb
Proline Biosynthesis I	1.64	0.0229087	4	100	Aldh18A1,Pycr1,Pycr2,Pycr3
Ketogenesis	1.61	0.0245471	8	72.7	Acaa2,Acat1,Bdh1,Hadha,Hadhb,Hmgcl,Hmgcs1,Hmgcs2
Cholesterol Biosynthesis I	1.58	0.0263027	9	69.2	Cyp51A1,Dhcr7,Ebp,Fdft1,Lss,Msmo1,Nsdhl,Sc5D,Sqle
Cholesterol Biosynthesis II (via 24,25-dihydrolanosterol)	1.58	0.0263027	9	69.2	Cyp51A1,Dhcr7,Ebp,Fdft1,Lss,Msmo1,Nsdhl,Sc5D,Sqle
Cholesterol Biosynthesis III (via Desmosterol)	1.58	0.0263027	9	69.2	Cyp51A1,Dhcr7,Ebp,Fdft1,Lss,Msmo1,Nsdhl,Sc5D,Sqle
Role of JAK family kinases in IL-6-type Cytokine Signaling	1.58	0.0263027	15	60	Il6St,Jak1,Jak2,Map2K4,Mapk1,Mapk14,Mapk3,Mapk8,Mapk9,Ptpn11,Stat1,Stat3,Stat5A,Stat5B,Tyk2
VEGF Family Ligand-Receptor Interactions	1.58	0.0263027	41	50	Akt1,Akt2,Akt3,Grb2,Hras,Kras,Map2K1,Map2K2,Mapk1,Mapk3,Nras,Pik3C2A,Pik3C2B,Pik3C3,Pik3Ca,Pik3Cb,Pik3Cg,Pik3R1,Pik3R2,Pik3R3,Pik3R4,Pla2G12A,Pla2G4A,Pla2G6,Plcg1,Prkca,Prkcd,Prkci,Prkcz,Raf1,Rala,Ralb,Rap1A,Rap1B,Rras,Rras2,Shc1,Sos1,Sos2,Vegfa,Vegfb
Cysteine Biosynthesis III (mammalia)	1.56	0.0275423	13	61.9	Ahcy,Ahcyl1,Ahcyl2,Cbs/Cbsl,Eef1Akmt2,Eef1Akmt3,Ehmt1,Ftsj1,Mat2A,Mat2B,Prmt1,Prmt3,Prmt5
Acute Phase Response Signaling	1.56	0.0275423	78	46.4	Akt1,Akt2,Akt3,C1R,C1S,C3,Chuk,Cp,Ecsit,Elp1,Fn1,Ftl,Grb2,Hmox2,Hnrnpk,Hras,Ikbkb,Ikbke,Ikbkg,Il1R1,Il6St,Irak1,Jak2,Jun,Kras,Lbp,Map2K1,Map2K2,Map2K3,Map2K4,Map2K7,Map3K1,Map3K5,Mapk1,Mapk14,Mapk3,Mapk8,Mapk9,Mtor,Myd88,Nfkb1,Nfkb2,Nfkbia,Nfkbib,Nr3C1,Nras,Pdpk1,Pik3Ca,Pik3Cb,Pik3Cg,Pik3R1,Pik3R2,Pik3R3,Ptpn11,Raf1,Rala,Ralb,Rap1A,Rap1B,Rela,Ripk1,Rras,Rras2,Serpinf1,Serping1,Shc1,Socs2,Socs6,So…
Triacylglycerol Biosynthesis	1.55	0.0281838	22	55	Abhd5,Agpat1,Agpat2,Agpat3,Agpat5,Crls1,Dbt,Dgat1,Elovl1,Elovl6,Gpam,Gpat4,Lclat1,Lpcat4,Lpin1,Lpin2,Mboat7,Plpp1,Plpp2,Plpp3,Plpp5,Taz
Methionine Degradation I (to Homocysteine)	1.55	0.0281838	12	63.2	Ahcy,Ahcyl1,Ahcyl2,Eef1Akmt2,Eef1Akmt3,Ehmt1,Ftsj1,Mat2A,Mat2B,Prmt1,Prmt3,Prmt5
IL-12 Signaling and Production in Macrophages	1.51	0.030903	55	47.8	Akt1,Akt2,Akt3,Alox12,Apod,Apoe,Apof,Chuk,Clu,Elp1,Ep300,Ifngr1,Ikbkb,Ikbke,Ikbkg,Irf1,Irf8,Jmjd6,Jun,Lyz,Map2K1,Map2K2,Map2K4,Mapk1,Mapk14,Mapk3,Mapk8,Mapk9,Myd88,Ncoa1,Nfkb1,Nfkb2,Nfkbib,Pcyox1,Pik3C2A,Pik3C2B,Pik3C3,Pik3Ca,Pik3Cb,Pik3Cg,Pik3R1,Pik3R2,Pik3R3,Pik3R4,Prkca,Prkcd,Prkci,Prkcz,Rab7A,Rela,Rxra,Stat1,Stat6,Tgfb3,Traf6
DNA Methylation and Transcriptional Repression Signaling	1.48	0.0331131	19	55.9	Arid4B,Chd3,Chd4,Dnmt1,Dnmt3A,H3-3A/H3-3B,Hdac1,Hdac2,Mbd2,Mbd3,Mecp2,Mta1,Mta2,Rbbp4,Rbbp7,Sap130,Sap18,Sin3A,Suds3
Pyrimidine Ribonucleotides De Novo Biosynthesis	1.48	0.0331131	19	55.9	Cad,Cant1,Cmpk1,Ctps1,Ctps2,Ddx3X,Dhx29,Dhx9,Entpd1,Entpd2,Entpd3,Entpd6,Entpd7,Nme1,Nme2,Nme3,Nme7,Nudt5,Slc25A42
Pyrimidine Ribonucleotides Interconversion	1.46	0.0346737	18	56.2	Cant1,Cmpk1,Ctps1,Ctps2,Ddx3X,Dhx29,Dhx9,Entpd1,Entpd2,Entpd3,Entpd6,Entpd7,Nme1,Nme2,Nme3,Nme7,Nudt5,Slc25A42
Role of Oct4 in Mammalian Embryonic Stem Cell Pluripotency	1.46	0.0346737	24	53.3	Aqr,Ash2L,Casp6,Ets2,Foxa1,Jarid2,Kdm5B,Mef2A,Nr2F2,Nr2F6,Nr6A1,Parp1,Phb,Phc1,Phc3,Ppp1R8,Rara,Rb1,Rxrb,Sh3Glb1,Tasor,Tdrd7,Tp53,Wwp2
Acetyl-CoA Biosynthesis I (Pyruvate Dehydrogenase Complex)	1.44	0.0363078	5	83.3	Dbt,Dlat,Dld,Pdha1,Pdhb
Ceramide Biosynthesis	1.44	0.0363078	5	83.3	Degs2,Kdsr,Sptlc1,Sptlc2,Sptssa
GDP-mannose Biosynthesis	1.44	0.0363078	5	83.3	Gmppa,Gmppb,Gpi,Mpi,Pmm2
Type I Diabetes Mellitus Signaling	1.43	0.0371535	49	48	Casp3,Casp8,Chuk,Cpe,Cycs,Fadd,Fas,Fcer1G,Gad2,Hla-A,Hla-Dqa1,Hla-Dqb1,Hla-Drb5,Hla-E,Hspd1,Ica1,Ifngr1,Ifngr2,Ikbkb,Ikbke,Ikbkg,Il1R1,Irak1,Irf1,Jak1,Jak2,Map2K3,Map2K4,Map2K7,Map3K5,Mapk1,Mapk14,Mapk8,Mapk9,Myd88,Nfkb1,Nfkb2,Nfkbia,Nfkbib,Pias1,Rela,Ripk1,Socs2,Socs6,Socs7,Stat1,Tnfrsf1A,Traf2,Traf6
STAT3 Pathway	1.41	0.0389045	63	46.7	Bmpr1A,Bmpr1B,Bmpr2,Cdc25A,Cish,Csf2Rb,Egf,Fgfr1,Fgfr2,Hras,Ifnar1,Igf1,Igf1R,Igf2R,Il10Rb,Il11Ra,Il13Ra1,Il15Ra,Il17Rc,Il17Re,Il1R1,Il1Rl2,Il31Ra,Il6St,Insr,Jak2,Kras,Map2K1,Map2K2,Map2K4,Map3K10,Map3K11,Map3K12,Map3K20,Mapk1,Mapk14,Mapk3,Mapk8,Mapk9,Myc,Ndufa13,Nras,Pias3,Ptpn2,Ptpn6,Rac1,Raf1,Rala,Ralb,Rap1A,Rap1B,Rras,Rras2,Socs2,Socs6,Socs7,Src,Stat3,Tgfbr1,Tgfbr2,Tgfbr3,Tyk2,Vegfa
Synaptogenesis Signaling Pathway	1.41	0.0389045	132	44	Actr2,Actr3,Adcy6,Adcy9,Afdn,Akt1,Akt2,Akt3,Ap1B1,Ap1G2,Ap2A1,Ap2A2,Ap2M1,Ap2S1,Apoe,Arhgef7,Arpc1A,Arpc1B,Arpc2,Arpc3,Arpc4,Arpc5,Arpc5L,Atf2,Atf4,Bad,Bet1L,Braf,Cadm1,Calm1 (Includes Others),Camk2D,Camk2G,Cdh1,Cdk5,Cfl1,Clasp2,Creb1,Creb3,Crk,Crkl,Ctnnb1,Ctnnd1,Dnajc5,Efna1,Efnb1,Efnb2,Eif4Ebp1,Eif4Ebp2,Epha1,Ephb4,Ephb6,Farp1,Gosr1,Gosr2,Gpaa1,Grb2,Grina,Gsk3B,Hras,Hspa8,Itpr1,Itsn2,Kras,Lrp1,…
Xenobiotic Metabolism AHR Signaling Pathway	1.4	0.0398107	38	49.4	Aip,Aldh16A1,Aldh18A1,Aldh1A1,Aldh1L2,Aldh2,Aldh3A2,Aldh4A1,Aldh5A1,Aldh6A1,Aldh7A1,Aldh9A1,Ankra2,Arnt,Ep300,Gsta3,Gstk1,Gstm1,Gstm3,Gstm5,Gstp1,Gstt2/Gstt2B,Gstz1,Hdac5,Hsp90Aa1,Hsp90Ab1,Hsp90B1,Mgst3,Ncoa1,Ncoa2,Nfkb1,Nfkb2,Nqo2,Nrip1,Ptges3,Rela,Senp1,Sumo1
Systemic Lupus Erythematosus In B Cell Signaling Pathway	1.34	0.0457088	109	44.3	Akt1,Akt2,Akt3,Bad,Bcl10,Bcl2L1,Blnk,Calm1 (Includes Others),Ccnd1,Ccnd2,Ccnd3,Chp1,Csk,Ctnnb1,Foxo1,Foxo3,Foxo4,Gab1,Grb2,Gsk3B,Hras,Ifih1,Ifnar1,Ifnar2,Ifngr1,Ifngr2,Il6St,Inpp5B,Inpp5F,Inpp5J,Inpp5K,Inppl1,Irak1,Irf3,Irf7,Irf9,Isg20,Jak1,Jak2,Jun,Kras,Malt1,Map2K1,Map2K2,Map4K4,Mapk1,Mapk3,Mavs,Mcl1,Mtor,Myc,Myd88,Nfat5,Nfatc3,Nfkb1,Nfkb2,Nras,Ocrl,Pdpk1,Pik3Ap1,Pik3C2A,Pik3C2B,Pik3C3,Pik3Ca,P…
Ephrin A Signaling	1.34	0.0457088	24	52.2	Adam10,Bcar1,Cfl1,Cfl2,Efna1,Epha1,Pak1,Pik3C2A,Pik3C2B,Pik3C3,Pik3Ca,Pik3Cb,Pik3Cg,Pik3R1,Pik3R2,Pik3R3,Pik3R4,Ptk2,Ptpn11,Rac1,Rhoa,Rock1,Rock2,Vav2
Glutathione Redox Reactions I	1.34	0.0457088	12	60	Gpx1,Gpx3,Gpx4,Gpx8,Gsr,Gstk1,Gstm1,Gstp1,Gstt2/Gstt2B,Gstz1,Mgst3,Prdx6
Erythropoietin Signaling Pathway	1.34	0.0457088	74	45.7	Akt1,Akt2,Akt3,Arnt,Bad,Bcl2L1,Birc2,Birc3,Ccnd1,Ccnd2,Csf2Rb,Ctnnb1,Foxo3,Grb2,Gsk3B,Hba1/Hba2,Hbb,Hbb-B1,Hif1A,Hras,Itpr1,Itpr2,Itpr3,Jak2,Jun,Kras,Map2K1,Map2K2,Mapk1,Mapk3,Mdm2,Mtor,Nfkb1,Nfkb2,Nfkbia,Nfkbib,Nras,Pdpk1,Pik3C2A,Pik3C2B,Pik3C3,Pik3Ca,Pik3Cb,Pik3Cg,Pik3R1,Pik3R2,Pik3R3,Pik3R4,Plcg1,Prkca,Prkcd,Prkci,Prkcz,Ptpn6,Rac1,Raf1,Rala,Ralb,Rap1A,Rap1B,Rela,Rps6Kb1,Rras,Rras2,Shc1,Sos1,So…
Pentose Phosphate Pathway	1.33	0.0467735	7	70	G6Pd,Pgd,Pgls,Rpe,Rpia,Taldo1,Tkt
GP6 Signaling Pathway	1.33	0.0467735	57	46.7	Adam10,Akt1,Akt2,Akt3,Calm1 (Includes Others),Cert1,Col12A1,Col15A1,Col16A1,Col18A1,Col1A1,Col1A2,Col23A1,Col3A1,Col4A1,Col4A2,Col4A6,Col5A2,Col6A1,Col6A2,Col6A3,Col7A1,Fcer1G,Grb2,Gsk3A,Gsk3B,Itpr1,Lama2,Lama3,Lama5,Lamb1,Lamb2,Lamb3,Lamc1,Lamc2,Nck1,Pdpk1,Pik3C2A,Pik3C2B,Pik3C3,Pik3Ca,Pik3Cb,Pik3Cg,Pik3R1,Pik3R2,Pik3R3,Pik3R4,Plcg1,Prkca,Prkcd,Prkci,Prkcz,Ptk2,Rac1,Rap1B,Rhog,Tln1
BER pathway	1.32	0.047863	8	66.7	Apex1,Lig3,Parp1,Pcna,Pnkp,Polb,Polg,Xrcc1
IL-17A Signaling in Fibroblasts	1.31	0.0489779	18	54.5	Chuk,Gsk3B,Ikbkb,Ikbke,Ikbkg,Il17Rc,Jun,Lcn2,Mapk1,Mapk14,Mapk3,Nfkb1,Nfkb2,Nfkbia,Nfkbib,Rela,Traf3Ip2,Traf6
IL-23 Signaling Pathway	1.31	0.0489779	23	52.3	Akt1,Akt2,Akt3,Hif1A,Jak2,Nfkb1,Nfkb2,Nfkbia,Pik3C2A,Pik3C2B,Pik3C3,Pik3Ca,Pik3Cb,Pik3Cg,Pik3R1,Pik3R2,Pik3R3,Pik3R4,Rela,Rora,Rorc,Stat3,Tyk2
Nur77 Signaling in T Lymphocytes	1.31	0.0489779	31	50	Cabin1,Calm1 (Includes Others),Casp3,Chp1,Cycs,Ep300,Fcer1G,Hdac1,Hdac2,Hdac7,Map2K1,Map2K2,Map3K2,Map3K3,Mapk1,Mapk3,Mef2D,Nr4A1,Pcna,Pdk1,Ppp3Ca,Ppp3Cb,Ppp3R1,Prkca,Prkcd,Prkci,Prkcz,Rps6Ka3,Rxra,Sin3A,Sin3B
Synaptic Long Term Potentiation	1.31	0.0489779	59	46.5	Atf2,Atf4,Calm1 (Includes Others),Camk2D,Camk2G,Chp1,Creb1,Creb3,Ep300,Gna11,Gnaq,Grina,Hras,Itpr1,Itpr2,Itpr3,Kras,Map2K1,Map2K2,Mapk1,Mapk3,Nras,Pdia3,Plcb3,Plcb4,Plcd1,Plcd3,Plcg1,Plch2,Ppp1Ca,Ppp1Cb,Ppp1Cc,Ppp1R10,Ppp1R11,Ppp1R12A,Ppp1R14B,Ppp1R7,Ppp3Ca,Ppp3Cb,Ppp3R1,Prkaca,Prkacb,Prkag1,Prkag2,Prkar1A,Prkar2A,Prkar2B,Prkca,Prkcd,Prkci,Prkcz,Raf1,Rala,Ralb,Rap1A,Rap1B,Rps6Ka1,Rras,Rras2

## Sheet: Table A4
Table A4. Bioinformatics prediction of functions associated with the mouse seminal vesicle transcriptome. Functions with a with a significant p value (< 5.0E-2) are presented, together with the name and number of associated targets within the dataset.
Molecular, Cellular and Physiological system development functions
Category	p-value	# Genes	Molecules
Organismal Development	1.69E-22-3.83E-04	1753	Aaas,Abca1,Abca2,Abca3,Abca5,Abca7,Abcb10,Abcc10,Abcc4,Abcd3,Abhd5,Abi1,Abl1,Abl2,Acaca,Acadl,Acadm,Acadvl,Ace,Ache,Acot13,Acox1,Acp1,Acp2,Acsl1,Acsl4,Acss1,Acta1,Actg1,Actg2,Actl6A,Actn4,Acvr2A,Adam10,Adam17,Adar,Add1,Adgre5,Adgrg1,Adgrg6,Adgrg7,Adh1C,Adh5,Adipor1,Adipor2,Adnp,Adora1,Aebp1,Afap1,Afdn,Aff1,Aff4,Afg3L2,Aga,Aggf1,Agl,Ago1,Agpat2,Agr2,Agrn,Ahctf1,Ahnak,Aida,Aifm1,Aip,Akap11,Akap13,A…
Organismal Survival	2.97E-51-2.11E-04	1661	A4Galt,Abca1,Abca2,Abca3,Abca5,Abcb10,Abcb6,Abcc10,Abcc4,Abhd5,Abi1,Abl1,Abl2,Acaca,Acadl,Acadm,Acadvl,Acd,Ace,Ache,Acly,Acss1,Acta1,Actb,Actg1,Actl6A,Actn4,Acvr2A,Adam10,Adam17,Adar,Add1,Adgre5,Adgrg6,Adh1C,Adh5,Adk,Adnp,Adora1,Aebp1,Afdn,Aff1,Aff4,Aga,Aggf1,Agl,Agpat2,Agr2,Agrn,Ahctf1,Aifm1,Aip,Akap10,Akap13,Akirin2,Akt1,Akt2,Akt3,Aldh5A1,Alg2,Alox12,Alpl,Amd1,Amer1,Amot,Anapc2,Ank3,Ankh,Ankrd1…
Cell Death and Survival	1.27E-33-4.07E-04	1459	A4Galt,Aars1,Aatf,Abca1,Abcb6,Abcb8,Abcc4,Abce1,Abl1,Abl2,Abraxas2,Acat1,Ache,Acin1,Acsl1,Actb,Adam15,Adam17,Adar,Adgrg6,Adipor1,Adipor2,Adnp,Adora1,Aen,Aff1,Afg3L2,Aga,Agap3,Ago1,Agrn,Agtpbp1,Ahctf1,Aifm1,Aimp1,Aip,Akap1,Akirin2,Akr1B1,Akt1,Akt1S1,Akt2,Akt3,Alcam,Aldh1A1,Aldh2,Aldoa,Alkbh5,Alms1,Alox12,Ambra1,Amer1,Amot,Amotl1,Ank3,Ano6,Anxa1,Anxa2,Anxa6,Aopep,Apbb3,Apc,Apex1,Aph1A,Api5,Apip,Apo…
Cellular Function and Maintenance	1.08E-19-3.42E-04	1388	Abca1,Abca3,Abca7,Abcb6,Abcc4,Abcf1,Abhd5,Abi1,Abi2,Abitram,Abl1,Abl2,Ablim1,Abr,Acly,Acot13,Acp2,Acsl1,Actb,Actg1,Actn4,Actr2,Adam10,Adam17,Adcy6,Adgrg6,Adh5,Adipor1,Adipor2,Adora1,Aff1,Afg3L1,Afg3L2,Agfg1,Agpat2,Agrn,Agtpbp1,Aifm1,Akap1,Akirin1,Akr1B1,Akt1,Akt2,Akt3,Alcam,Alms1,Ambra1,Amigo1,Amot,Amotl1,Ampd3,Ank1,Ank3,Ankrd27,Ano1,Anxa1,Anxa5,Anxa6,Anxa7,Ap2A1,Ap2A2,Ap2B1,Ap2M1,Ap3B1,Ap3D1,Ap3…
Embryonic Development	1.69E-22-3.83E-04	1174	Aatf,Abca1,Abca3,Abcc10,Abcc4,Abi1,Abl1,Abl2,Acaca,Acadm,Actg1,Actl6A,Acvr2A,Adam10,Adam17,Adar,Adgrg1,Adipor1,Adipor2,Adnp,Afdn,Aggf1,Ago1,Agrn,Ahctf1,Ahcy,Aifm1,Aimp2,Aip,Akap13,Akr1B1,Akt1,Akt2,Aktip,Ambra1,Amd1,Amer1,Amot,Ankrd17,Ap1B1,Ap1G1,Ap2B1,Ap2M1,Apc,Apex1,Aph1A,App,Appl1,Appl2,Ar,Araf,Arf6,Arfrp1,Arhgap1,Arhgap35,Arhgap5,Arhgef1,Arhgef11,Arhgef12,Arhgef7,Arid1A,Arid2,Armc5,Arnt,Arntl,…
Cellular Assembly and Organization	3.1E-15-4.45E-04	1067	Aatf,Abca3,Abca7,Abcb6,Abcc4,Abi1,Abi2,Abitram,Abl1,Abl2,Ablim1,Abr,Acap2,Ache,Acot13,Acp1,Acp2,Acsl1,Actb,Actg1,Actl6A,Actr2,Adam10,Adam17,Adgrg6,Adgrl2,Adora1,Afg3L1,Afg3L2,Aga,Agfg1,Agrn,Agtpbp1,Aifm1,Akap1,Akap13,Akirin1,Akt1,Akt3,Alcam,Alms1,Amigo1,Amot,Ank3,Ankrd27,Anxa2,Ap3B1,Ap3D1,Ap3M1,Ap3S1,Ap3S2,Apc,Aplp2,Apoe,App,Appl2,Ar,Arf4,Arhgap1,Arhgap10,Arhgap28,Arhgap32,Arhgap35,Arhgap5,Arhgef…
Tissue Development	3.63E-18-3.83E-04	975	Aarsd1,Abitram,Abl1,Abl2,Acaca,Acadm,Acp1,Actb,Actg1,Acvr2A,Adam17,Adar,Adgrg6,Adipor1,Adora1,Aebp1,Afap1,Afdn,Agrn,Aimp1,Aip,Akap13,Akirin1,Akr1A1,Akt1,Akt2,Aktip,Aldh3A2,Alms1,Ankrd17,Ap1B1,Ap2B1,Apc,Aph1A,Ar,Araf,Arf6,Arhgap1,Arhgap28,Arhgap32,Arhgap35,Arhgap5,Arhgef1,Arhgef11,Arhgef12,Arhgef3,Arid1A,Arid2,Arnt,Arpc2,Arrb1,Arrb2,Asf1A,Asxl1,Asxl2,Ate1,Atf1,Atf2,Atf3,Atf4,Atf7,Atg5,Atg7,Atm,Atp…
Gene Expression	1.14E-13-3.31E-04	909	Ablim1,Abt1,Ace,Aebp1,Aebp2,Aff1,Ago1,Agrn,Akirin2,Akt1,Apba1,Apba3,Apoe,App,Ar,Arid1A,Arid2,Arid4A,Arid4B,Armcx3,Arnt,Arntl,Arrb2,Ash1L,Ash2L,Asxl1,Asxl2,Atf1,Atf2,Atf3,Atf4,Atf5,Atf6,Atf7Ip,Atm,Atmin,Atn1,Atoh8,Atp1B1,Atp2B4,Atp7A,Atrx,Atxn1,Atxn1L,Atxn7,Axin1,Bag1,Bak1,Banp,Bax,Baz2A,Bcl6,Bcl9,Bcl9L,Bcor,Bhlha15,Blnk,Bmp7,Bmpr1A,Bmpr2,Bptf,Braf,Brwd1,Btg3,Btrc,C1D,C3,C8Orf44-Sgk3/Sgk3,Calcoco1…
Connective Tissue Development and Function	3.63E-18-4.44E-04	776	Abcb6,Abcc10,Abcc4,Abi1,Abl1,Abl2,Acaca,Acat1,Acp1,Actb,Actl6A,Actn4,Actr2,Acvr2A,Adipor1,Adrm1,Aebp1,Aen,Ahcy,Ahnak,Aimp1,Aimp2,Akr1A1,Akr1B1,Akt1,Akt2,Akt3,Aldh1A1,Aldh3A2,Ambra1,Amd1,Amer1,Anp32A,Apc,Apex1,Apoe,Appl1,Appl2,Araf,Arhgap1,Arhgap32,Arhgap35,Arhgef1,Arhgef11,Arhgef12,Arhgef25,Arhgef7,Arid1A,Arpc2,Arrb2,Asxl1,Asxl2,Atf1,Atf2,Atf3,Atf4,Atf5,Atg12,Atg13,Atg3,Atg5,Atg9A,Atm,Axin1,Axl,B…
Cellular Development	3.63E-18-3.83E-04	702	Aarsd1,Abcc10,Abl1,Acaca,Acadm,Acat1,Ache,Acp1,Actb,Adam15,Adam17,Adgrg6,Adipor1,Aebp1,Agrn,Ahcy,Aimp1,Aimp2,Akap13,Akirin1,Akr1B1,Akt1,Akt2,Ambra1,Amd1,Amot,Ankrd17,Anp32A,Apc,Araf,Arhgap1,Arhgap32,Arhgef1,Arhgef11,Arhgef12,Arhgef3,Arid1A,Arrb2,Asf1A,Atf1,Atf2,Atf3,Atf4,Atg12,Atg3,Atg5,Atg7,Atg9A,Atm,Axin1,Axl,B2M,Babam2,Bace1,Bad,Bax,Bcar1,Bcl2L1,Bcl6,Bcl9,Bcl9L,Bhlha15,Bin1,Bmp7,Bnip2,Bnip3L,B…
Cell Morphology	1.08E-19-2.7E-04	668	Abhd5,Abi1,Abl1,Abl2,Ablim1,Ache,Acly,Acot13,Acp1,Acp2,Acsl1,Actn4,Actr2,Adam17,Add1,Adgrg6,Adh5,Aga,Agfg1,Aida,Aifm1,Akap1,Akirin1,Akt1,Akt2,Akt3,Alox12,Ambra1,Amd1,Ano6,Anxa1,Anxa6,Ap3B1,Ap3D1,Apoe,App,Ar,Arf6,Arhgap35,Arhgap5,Arhgef11,Arhgef5,Arhgef7,Arntl,Arpc2,Arpc3,Arrb2,Asah1,Atf4,Atf6,Atg12,Atg13,Atg16L1,Atg3,Atg5,Atg7,Atg9A,Atm,Atp13A2,Axin1,B2M,Bace1,Bag6,Baiap2,Bak1,Bax,Bcar1,Bcl2L1,Bc…
Cellular Growth and Proliferation	3.63E-18-3.83E-04	666	Abcc10,Abl1,Acaca,Acat1,Ache,Acp1,Actb,Acvr2A,Adgrg6,Adipor1,Aebp1,Ahcy,Aimp1,Akr1A1,Akr1B1,Akt1,Akt2,Aldh3A2,Alms1,Ambra1,Amd1,Anp32A,Apc,Ar,Arhgap1,Arhgap32,Arhgef1,Arhgef11,Arhgef12,Arnt,Atat1,Atf1,Atf2,Atf3,Atf4,Atg12,Atg3,Atg5,Atg7,Atg9A,Atm,Axin1,Axl,B4Galt1,Babam2,Bace1,Bad,Bax,Bcar1,Bcl2L1,Bcl2L2,Bcl6,Bcr,Bmpr1A,Bmpr1B,Bnip3L,Braf,Brd4,Brf1,Brpf1,Btg1,Btg2,Btg3,Btrc,C3,C8Orf44-Sgk3/Sgk3,C…
Cardiovascular System Development and Function	1.56E-12-1.19E-04	627	Abca1,Abca5,Abcc4,Abi1,Abl1,Abl2,Acadl,Acadm,Acadvl,Ace,Acsl1,Acta2,Actg1,Actg2,Actn4,Adam10,Adam17,Adgrg1,Adh1C,Adora1,Afdn,Agrn,Aifm1,Akap13,Akt1,Akt3,Amer1,Amot,Ankrd17,Ap1B1,Ap2B1,Aph1A,Apoe,App,Ar,Araf,Arhgap1,Arhgdia,Arid2,Arnt,Arntl,Arrb2,Arsb,Asxl1,Asxl2,Ate1,Atf2,Atf3,Atf7,Atg5,Atg7,Atm,Atp2A2,B9D1,Bcam,Bcar1,Bcas3,Bcl2L1,Bcl6,Becn1,Bgn,Bin1,Bmp7,Bmpr1A,Bmpr2,Bnip3,Braf,Bscl2,C1Galt1C1,C…
Organ Morphology	1.56E-12-3.45E-04	611	Abca1,Abca5,Abcb10,Abcc4,Abcd3,Abi1,Abl1,Acadl,Acadm,Acadvl,Ace,Acox1,Acp2,Acsl1,Actg2,Adam10,Adam17,Adar,Adgrg1,Adh1C,Adipor1,Adipor2,Adora1,Aebp1,Afdn,Agl,Agpat2,Aida,Aifm1,Aip,Akap13,Akt1,Akt3,Amer1,Amot,Ankrd17,Apc,Apex1,Aph1A,Apoe,Ar,Araf,Arf6,Arhgap1,Arid4A,Arnt,Arntl,Arrb2,Arsb,Asah1,Ate1,Atf2,Atf3,Atf4,Atg5,Atp13A2,Atp2A2,Bag3,Bcar1,Bcas3,Bcl2L1,Bcl6,Bcr,Becn1,Bgn,Bin1,Bin3,Birc6,Bmpr1A,B…
Tissue Morphology	1.69E-22-3.27E-04	595	Abca3,Abi1,Abl1,Abl2,Acaca,Adam10,Adam17,Adar,Adgrg6,Adnp,Afdn,Aff1,Afg3L2,Aga,Aggf1,Agtpbp1,Ahctf1,Aifm1,Aip,Akap13,Aktip,Amer1,Amot,Ank3,Ankrd17,Apex1,Aph1A,Ar,Arfrp1,Arhgap1,Arhgap35,Arhgef7,Arid1A,Arnt,Atm,Atp2C1,Atp6V0C,Atxn1,Atxn7,Axin1,B9D1,Bace1,Bag6,Bcas3,Bcl10,Bclaf1,Becn1,Birc6,Bloc1S2,Bmp1,Bmp7,Bmpr1A,Bmpr2,Bptf,Braf,Brd1,Brd4,Brpf1,Btg2,C1Qbp,C3,Cadps2,Capns1,Casp3,Casp8,Cbfb,Ccm2,Cc…
Cell Cycle	3.04E-14-3.55E-04	511	Aaas,Aatf,Abl1,Actl6A,Ahcy,Ahnak,Aimp2,Akr1B1,Akt1,Anapc2,Anks1A,Anp32A,Anp32B,Apc,App,Araf,Arhgap32,Arid1A,Arntl,Arpc1B,Atat1,Ate1,Atf2,Atf3,Atf4,Atg5,Atg7,Atm,Atmin,Atrx,Axl,Azi2,B4Galt1,Babam2,Bad,Bak1,Banp,Bax,Baz1A,Baz1B,Baz2A,Bcl2L1,Bcl6,Bcr,Birc6,Blnk,Bop1,Braf,Brap,Brd4,Brf1,Btg3,Btrc,Bub3,C8Orf44-Sgk3/Sgk3,Cables1,Calm1 (Includes Others),Calr,Camk2D,Camk2G,Capn2,Capns1,Carm1,Casp3,Cast,C…
Molecular Transport	6.99E-15-4.45E-04	496	A4Galt,Abca1,Abca2,Abca3,Abca7,Abcc10,Abcd1,Abhd12,Abhd5,Abl1,Abl2,Acaca,Acadl,Acadvl,Acat1,Acly,Acox1,Acp2,Acp6,Acsl1,Adipor1,Adipor2,Agap3,Agmo,Agpat2,Ahcyl1,Aifm1,Akr1B1,Akt1,Akt2,Aldh1A1,Aldh2,Ap1B1,Ap1G1,Ap1G2,Ap1M1,Ap1M2,Ap2A1,Ap2A2,Ap2M1,Ap3B1,Ap3D1,Ap3S1,Ap3S2,Ap4B1,Ap4E1,Ap4S1,Apba1,Apex1,Apoe,App,Appl1,Appl2,Arf1,Arf2,Arf3,Arf5,Arf6,Arl3,Arnt,Arntl,Arrdc4,Asah1,Aspscr1,Atf4,Atf6,Atg5,At…
Digestive System Development and Function	5.33E-08-2.44E-04	477	Abca5,Abcb10,Abcc4,Abcd3,Abl1,Acadm,Acox1,Acp2,Acvr2A,Adam17,Adar,Adgre5,Adipor1,Adipor2,Aebp1,Agl,Agpat2,Agr2,Aida,Aip,Akt1,Akt2,Alpl,Ankh,Anxa7,Ap1M2,Apc,Apex1,App,Araf,Arf6,Arfgef3,Arhgap1,Arid1A,Arid4A,Arnt,Arntl,Arrb2,Asah1,Atf2,Atf3,Atf4,Atf7,Atg5,Atg7,Atp13A2,Atp4A,Axin2,B2M,B4Galt1,B9D1,Bag3,Bax,Bcam,Bcar1,Bcr,Bglap,Bin3,Bmp1,Bmp7,Bpnt1,Brd1,Brd4,Bscl2,Bsg,C3,C8Orf44-Sgk3/Sgk3,Cadm1,Casp3…
Cellular Movement	1.33E-16-4.44E-04	439	Abcc4,Abi1,Abl1,Abl2,Ablim1,Acat1,Acp1,Acta2,Actb,Actn4,Actr2,Adam10,Adipor1,Agtpbp1,Akt1,Akt2,Akt3,Amd1,Ank3,Ap3B1,Ap3D1,Ap3M1,Ap3S1,Ap3S2,Apc,App,Appl1,Appl2,Arf4,Arf6,Arhgap1,Arhgap35,Arhgdia,Arhgef1,Arhgef11,Arhgef12,Arhgef7,Arl8A,Arl8B,Arpc2,Arpc3,Atg12,Atg3,Atg5,Atg7,Atg9A,Atp5If1,Bag4,Baiap2,Bcar1,Bcl6,Bicd2,Bloc1S1,Bloc1S2,Bloc1S5,Bloc1S6,Braf,Cadps2,Camk2G,Capn1,Capns1,Cast,Cav1,Ccnd1,Cd…
Skeletal and Muscular System Development and Function	2.31E-06-3.08E-04	433	Aarsd1,Abi1,Abl1,Acadm,Acadvl,Acta1,Adam17,Adgrg1,Akap13,Akirin1,Akt1,Akt2,Alpl,Ankrd17,Ano1,App,Ar,Araf,Arhgef3,Arid1A,Arntl,Arrb2,Asf1A,Ate1,Atf2,Atf3,Atf4,Bace1,Bax,Bcar1,Bcl2L1,Bcl9,Bcl9L,Becn1,Bhlha15,Bin1,Bnip2,Boc,Btg2,Btg3,Calr,Camk2D,Cand2,Capzb,Casp3,Casp8,Cast,Cav1,Cav2,Cbx1,Cbx3,Cbx5,Cby1,Ccm2,Ccnt2,Cd164,Cd47,Cd81,Cd9,Cdc25A,Cdh1,Cdk10,Cdk2,Cdk5,Cdk9,Cdkn1B,Cdo1,Cenpx,Cfl2,Cflar,Cisd…
Small Molecule Biochemistry	7.88E-07-4.45E-04	391	A4Galt,Abca1,Abca2,Abca3,Abca7,Abcc10,Abcd1,Abhd12,Abhd16A,Abhd5,Acaca,Acadl,Acadvl,Acat1,Acly,Acox1,Acp2,Acp6,Acsl1,Adipor1,Adipor2,Adk,Agmo,Agpat1,Agpat2,Aifm1,Akt1,Akt2,Aldh1A1,Aldh2,Aldh3A2,Ampd2,Ampd3,Ap3B1,Apba3,Apoe,App,Appl1,Arf6,Arnt,Arntl,Asah1,Aspscr1,Atf4,Atf6,Atg7,Atm,Atp5If1,Atp7A,Atp8B1,Atxn1,B4Galnt1,B4Galt1,Bad,Bcap31,Bloc1S1,Brd8,Bscl2,Cav1,Cbs/Cbsl,Ccdc92,Cd38,Cd74,Ceacam1,Cept…
Post-Translational Modification	2.08E-11-3.24E-04	373	Abl1,Abl2,Acvr2A,Adam10,Agrn,Aimp2,Akt1,Akt2,Aktip,App,Arel1,Arrb2,Arrdc4,Atg5,Atg7,Atm,Atxn1,Atxn7,Axin1,B2M,Bag1,Bag2,Bag5,Bap1,Bcar1,Birc3,Bmpr2,Braf,Brd4,Btg1,Btg2,Btrc,C9Orf72,Calr,Camk1,Camk2D,Camk2G,Capn1,Carm1,Cast,Cav1,Cbs/Cbsl,Ccnd1,Cd24A,Cd81,Cdk16,Cdk2,Cdk4,Cdk5,Cdk9,Cfl1,Chfr,Chuk,Cib1,Cilk1,Clk1,Clk3,Clk4,Cln3,Cr1L,Creb1,Csf1,Csf1R,Csk,Csnk1A1,Csnk1D,Csnk1E,Csnk2A1,Csnk2A2,Ctdsp1,Ct…
Protein Synthesis	2.61E-20-2.17E-04	355	Abca1,Adam10,Adam17,Adam9,Agap3,Akt1,Alox12,Apc,Apoe,App,Arel1,Arih1,Arih2,Arntl,Arrb1,Asph,Atf4,Atf5,Atg7,Atm,Atp1B1,Aurkaip1,Axin1,B4Galt1,Bace1,Bag3,Bag6,Banp,Bpnt1,Btrc,C2Cd3,C3,Calr,Capn1,Capn2,Capn7,Capns1,Cast,Cav1,Cblc,Cbs/Cbsl,Cd74,Cdh1,Cdkn1B,Chfr,Cirbp,Cln3,Cln6,Cln8,Cndp2,Coa8,Cpeb3,Crbn,Creb1,Crebl2,Cryab,Csf1,Ctnnb1,Ctsa,Ctsc,Ctss,Ctsv,Cul2,Cul3,Cul4A,Cul4B,Cyfip1,Cyp51A1,Dab2Ip,Ddb…
Organ Development	1.33E-07-3.83E-04	353	Abl1,Acadm,Actg1,Adam17,Adar,Agrn,Akap13,Akt1,Ankrd17,Ap1B1,Ap2B1,Apc,Aph1A,Ar,Arf6,Arid2,Asxl1,Asxl2,Ate1,Atf2,Atf7,Atg7,Atm,Atp2A2,Bcar1,Becn1,Bin1,Bmp7,Bmpr1A,Bmpr2,Brd1,Btrc,C2Cd3,Calr,Capns1,Casp3,Casp7,Casp8,Casz1,Cav1,Cbfb,Cbs/Cbsl,Ccm2,Ccnd1,Ccnd2,Ccnd3,Cd38,Cdc25A,Cdc42,Cdk2,Cdk5Rap3,Cdkn1B,Cert1,Cfl2,Cflar,Chd4,Chuk,Ciapin1,Cited2,Cntrl,Crk,Crkl,Ctbp1,Ctbp2,Ctnnb1,Cxadr,Cxcl12,Cyp51A1,D…
Carbohydrate Metabolism	5.99E-06-4.45E-04	322	Abca1,Abca3,Abhd12,Abhd16A,Abhd5,Acadm,Acp6,Adpgk,Agl,Agmo,Agpat1,Agpat2,Akr1A1,Akr1B1,Akt1,Akt2,Aldh1A1,Aldh3A2,Alg12,Ap3B1,Apoe,App,Appl1,Appl2,Arf6,Arrdc3,Asah1,Aspscr1,Atf4,Atf6,Atg5,B3Galnt2,B3Gat3,B4Galnt2,B4Galt1,Bad,Bpnt2,Bscl2,C2Cd5,Capn10,Cd38,Cdk16,Cept1,Cers2,Cers5,Cers6,Chka,Chkb,Chpf,Chpt1,Chuk,Cln3,Cln6,Cmas,Crebl2,Csf1,Csf1R,Csf2Rb,Csgalnact2,Ctnnb1,Cxcl14,Dab2Ip,Dcn,Dcxr,Dgat1,Dg…
Lipid Metabolism	7.88E-07-4.45E-04	282	A4Galt,Abca1,Abca2,Abca3,Abca7,Abcc10,Abcd1,Abhd12,Abhd16A,Abhd5,Acaca,Acadl,Acadvl,Acat1,Acly,Acox1,Acp2,Acp6,Acsl1,Adipor1,Adipor2,Agmo,Agpat1,Agpat2,Aldh3A2,Ap3B1,Apoe,App,Arf6,Arnt,Asah1,Atf4,Atf6,Atg7,Atp5If1,Atp8B1,B4Galnt1,B4Galt1,Bcap31,Bloc1S1,Brd8,Bscl2,Cav1,Cbs/Cbsl,Ccdc92,Cd38,Cd74,Ceacam1,Cept1,Cers2,Cers5,Cers6,Cert1,Ces1,Ces1E,Chka,Chkb,Chpt1,Cln3,Cln8,Creb1,Crebzf,Csf1,Csf1R,Csf2R…
Hepatic System Development and Function	5.33E-08-4.05E-05	270	Abca5,Abcb10,Abcd3,Abl1,Acadm,Acox1,Acp2,Adar,Adipor1,Adipor2,Aebp1,Agl,Agpat2,Aida,Aip,Akt1,Apc,Apex1,Arf6,Arhgap1,Arid4A,Arnt,Asah1,Atf2,Atf4,Atf7,Atg5,Atg7,Atp13A2,B9D1,Bag3,Bcar1,Bcr,Bin3,Bpnt1,Brd1,Brd4,Bscl2,Bsg,C3,Cav1,Cbfb,Cbs/Cbsl,Ccnd1,Ccng1,Cd38,Cdk10,Cdk5Rap3,Cdkn1B,Ces1,Chuk,Ciapin1,Cited2,Cln3,Cnot3,Col3A1,Cp,Crbn,Crkl,Csf1,Ctnnb1,Ctsa,Cul3,Cxcl14,Cyp27A1,Decr1,Dedd,Dicer1,Dnm1L,Dyr…
Cell Signaling	3.35E-07-2.66E-04	207	Abl1,Abl2,Adgrg1,Aida,Amot,Apc,Ar,Arhgap31,Arhgap32,Arhgap35,Arhgdia,Ash1L,Axin1,Azi2,Baiap2,Bcl10,Bcl6,Bnip2,Btrc,Card6,Cav1,Cd24A,Cdc42,Cdc42Ep1,Cdc42Ep4,Cdc42Ep5,Cdc42Se1,Cdk10,Ceacam1,Chuk,Col3A1,Csf1,Ctnnb1,Ctr9,Cyld,Cyrib,Dab2Ip,Dbnl,Ddx1,Ddx21,Dgkz,Dhx33,Dhx36,Dnaja3,Dok1,Dusp16,Dusp22,Efna1,Egf,Elmo1,Elp2,Eps8,Eps8L1,Eps8L2,F2Rl1,Flot1,G3Bp2,Gab1,Gadd45G,Gdi2,Gna12,Gna13,Gprc5B,Gps2,Grb2,…
Protein Degradation	1.41E-14-1.04E-07	204	Adam10,Adam17,Adam9,Agap3,Akt1,Alox12,Apc,Apoe,App,Arel1,Arih1,Arih2,Arntl,Arrb1,Asph,Atg7,Atm,Atp1B1,Aurkaip1,Axin1,Bace1,Bag3,Bag6,Banp,Btrc,C2Cd3,Calr,Capn1,Capn2,Capn7,Capns1,Cast,Cblc,Cd74,Chfr,Cln3,Cln6,Cndp2,Coa8,Creb1,Crebl2,Cryab,Csf1,Ctsa,Ctsc,Ctss,Ctsv,Cul2,Cul3,Cul4A,Cul4B,Cyp51A1,Dab2Ip,Ddb1,Dedd,Dld,Dvl1,Edem1,Edem3,Eif2Ak2,Ep300,Erap1,Fbxo6,Fbxo8,Foxo3,Gga1,Gga3,Gipc1,Gpld1,Hdac6,H…
Cellular Compromise	7.5E-07-3.78E-04	174	Abhd5,Adh5,Aff1,Afg3L2,Aga,Agtpbp1,Aifm1,Akt1,Ank3,Anxa6,Apc,Apoe,App,Atf3,Atf4,Atg3,Atg7,Atm,Atp2A2,Atxn1,Atxn7,B4Galnt1,Baiap2,Bak1,Bax,Bhlha15,Bnip3,Btg2,Cap1,Cav1,Ccdc47,Ccnc,Ccnd1,Cdk5Rap3,Cert1,Cfl1,Cfl2,Clasp1,Clasp2,Clcn3,Col4A1,Commd3-Bmi1,Coq8A,Creb1,Creb3L1,Ddit3,Ddrgk1,Dicer1,Dnajb9,Dnm1L,Dstn,Dvl1,Efemp2,Efnb1,Eif2Ak2,Eif2Ak3,Eif2S1,Elp1,Eml4,Ern1,Ero1A,Erp44,Fis1,Fuca1,Gas2L1,Gfer,G…
Cell-To-Cell Signaling and Interaction	2.67E-06-4.41E-04	170	Abl2,Acp1,Actb,Actn4,Actr2,Adnp,Akt1,Anxa1,Anxa2,Apoe,Appl2,Arf6,Arhgap1,Arhgap35,Arpc2,Atat1,Bcar1,Bcas3,Bgn,Calr,Capns1,Casp8,Ccnd1,Cd47,Cdc42,Cdc42Bpb,Cdh1,Ceacam1,Cfl1,Cfl2,Chchd2,Clip1,Cltc,Col18A1,Crk,Crkl,Csk,Ctsv,Cxcl12,Dcn,Dgkz,Diaph1,Dnm2,Dusp3,Efnb2,Egf,Ehd1,Epb41L5,Erbb2,Ets2,Evl,Fcer1G,Fermt2,Flna,Flnb,Fn1,Gab1,Gas2L1,Gna12,Gna13,Gnpnat1,Golga4,Grb2,Gsn,Hras,Igf2R,Ipo9,Iqgap1,Irf2Bp1…
Protein Trafficking	6.99E-15-1.06E-08	158	Abca1,Agap3,Ahcyl1,Ap1B1,Ap1G1,Ap1G2,Ap1M1,Ap1M2,Ap2A1,Ap2A2,Ap2M1,Ap3B1,Ap3D1,Ap3S1,Ap3S2,Ap4B1,Ap4E1,Ap4S1,Apba1,Arf1,Arf2,Arf3,Arf5,Arf6,Arl3,Arntl,Arrdc4,Aspscr1,Atg9A,Bicd2,Cd74,Cdk5,Chic2,Chmp5,Col1A1,Cry2,Cttn,Ddx5,Dennd3,Dst,Egf,Elavl1,Erbin,Fam53A,Folr1,Gapvd1,Get1,Get3,Gga1,Gipc1,Gsk3B,Hps4,Hspa9,Hyal2,Ifi27,Ift46,Ing1,Ipo13,Ipo4,Ipo5,Ipo7,Ipo9,Kif1B,Kpna2,Kpna4,Kpna6,Kpnb1,Lamp2,Lmna,L…
DNA Replication, Recombination, and Repair	3.87E-05-2.56E-04	132	Actl6A,Aldh2,Apex1,App,Arid1A,Atg5,Atg7,Atm,Atmin,Baz1A,Baz1B,Baz2A,Becn1,Calr,Casp8,Cat,Ccar1,Cebpg,Cenpv,Chd1,Chd3,Commd3-Bmi1,Ctss,Cul9,Dicer1,Dido1,Eaf2,Eif2Ak2,Ep300,Ezh1,Flcn,Foxa1,Fto,G6Pd,Gapdh,Gata3,Gm15807/Hmgn5,Gnai2,Gpx4,Gsr,H3-3A/H3-3B,Hdac1,Hdac11,Hdac2,Hdac3,Hdac5,Hdac7,Hmg20B,Hmgn1,Hsf1,Htt,Ifngr1,Igf1R,Ikbkb,Ikbkg,Irf1,Kdm6A,Kdm6B,Kmt5A,Kras,Lmna,Lrp1,Mad2L2,Mcm2,Mdc1,Mdm2,Mef2D,…
Reproductive System Development and Function	3.54E-05-3.83E-04	124	Abca1,Abl1,Adam17,Akt1,Amot,Apc,Apoe,Arnt,Arntl,Atf2,Bcas3,Birc6,Braf,Btrc,C3,Capn2,Cbs/Cbsl,Ccnd1,Cdc25A,Cdkn1B,Chuk,Commd1,Comt,Crkl,Ctla2A/Ctla2B,Cul4B,Ddx3X,Dph3,Egf,Egln1,Eif4E,Elavl1,Erbb2,Erbb3,Erf,Ern1,Esrp2,Fbln5,Fbxw8,Fgfr1,Fgfr2,Fn1,Fubp1,Fzr1,G6Pd,Grb10,Hmgcl,Hras,Hsf1,Id2,Igf1,Igf1R,Igf2R,Igfbp5,Ikbkb,Il11Ra,Itgav,Jak2,Jup,Kdm6B,Krt8,Lifr,Map3K7,Mapk1,Mapk14,Mecom,Mecr,Med1,Met,Mfge8…
Nervous System Development and Function	4.01E-05-2.53E-04	96	Adam17,Adgrg6,Agtpbp1,Ap3B1,Ap3D1,Ap3M1,Ap3S1,Ap3S2,App,Arl8A,Arl8B,Bace1,Bloc1S1,Bloc1S2,Bloc1S5,Bloc1S6,Braf,Csf1,Ctnnb1,Dicer1,Dst,Dtnbp1,Erbb2,Fasn,Flna,Fmr1,Folr1,Gna11,Gnaq,Grn,Gsk3B,Hspb1,Htt,Il11Ra,Ilk,Inpp5F,Jun,Kif1B,Kif3C,Klc1,Klc2,Kremen1,L1Cam,Lamc1,Lrp1,Map2K1,Map2K2,Map3K12,Mapk8Ip1,Mbp,Mfn2,Mpp5,Mt1,Mt2,Myc,Myd88,Ndel1,Neo1,Nf2,Notch1,Ogt,Pafah1B1,Pmp22,Prom1,Pten,Ptpn11,Ptpn6,Ptp…
Free Radical Scavenging	9.9E-07-2.14E-04	89	Abl1,Abl2,Acox1,Aifm1,Akr1B1,Akt1,Apex1,Apoe,App,Arntl,Atg5,Atg7,Atm,Atp5If1,Atp6Ap2,Bcl2L1,Cat,Cers2,Cops5,Csf1,Csf1R,Dnm1L,Egf,Eif2Ak1,Elmo1,Elp1,Erbb2,Fth1,G6Pd,Glo1,Gmfb,Gpx1,Gstp1,Hmox2,Hras,Hspa9,Jak2,Keap1,Kras,Lcn2,Map3K5,Map3K7,Mef2D,Mgst3,Mrps5,Mt1,Mt2,Mtor,Myc,Mysm1,Ndufa13,Nfe2L1,Nfe2L2,Nr4A1,Nrf1,Osgin1,Park7,Pfn1,Pik3Cg,Polg,Pon2,Prdx1,Prdx2,Prdx6,Prkaa1,Prnp,Psen2,Ptges,Rnf40,Sgms1…
RNA Post-Transcriptional Modification	3.75E-11-2.58E-04	72	Ahcyl1,Ahnak,App,Bop1,Cdk13,Celf1,Crnkl1,Cstf2T,Ddx17,Ddx5,Dicer1,Dyrk1A,Ern1,Esrp1,Esrp2,Exosc10,Fam172A,Fmr1,Fus,Hnrnpa1,Hnrnpa2B1,Hnrnpk,Hnrnpl,Imp3,Jun,Mbnl1,Mbnl2,Mettl3,Npm1,Npm3,Pabpn1,Pcbp1,Pcbp4,Pes1,Pop5,Pqbp1,Prpf31,Ptbp1,Ptbp3,Ptcd2,Rapgef1,Rbfox2,Rbfox3,Rbm10,Rbm4,Rbm42,Rcl1,Rps6,Rsrc1,Scnm1,Sf3A2,Sf3B1,Sf3B6,Sfswap,Srpk1,Srpk2,Srrm1,Srsf1,Srsf10,Srsf2,Srsf3,Srsf6,Supt6H,Taf15,Tardbp…
Hair and Skin Development and Function	6.18E-05-6.18E-05	66	Abcb10,Aip,Ate1,Birc6,Brd1,Cbfb,Col5A2,Crkl,Cul4B,Dbt,E2F4,Eloa,Elp1,Ern1,Fbxw7,Fkbp1A,Fubp1,Gna13,Grk2,Hoxb4,Icmt,Jmjd6,Jup,Kat6A,Klf6,Kras,Lmo2,Lsr,Map2K4,Mapk14,Mecr,Mgat1,Mmachc,Morf4L1,Myh11,Ncoa6,Ncor1,Nf1,Nfe2L1,Pak4,Pbx1,Pdcd10,Pds5B,Pkd1,Plk2,Polb,Ppp1R15B,Raf1,Rb1,Rb1Cc1,Rxra,Slc11A2,Slc25A37,Smad7,Sod2,Tab2,Tbk1,Tfpi,Tfrc,Tnip1,Tp53,Xbp1,Ybx1,Zfp36L2,Zfpm1,Zmiz1
Nucleic Acid Metabolism	8.88E-05-2.65E-04	61	Adk,Ampd2,Ampd3,Apba3,App,Atp7A,Atxn1,Bad,Cfh,Coasy,Crot,Cul4B,Dcxr,Dguok,Enpp3,Entpd1,Entpd2,Entpd3,Entpd5,Fas,Fer,Fermt2,Gmpr2,Gpd1L,Guk1,Hif1A,Htt,Insr,Irs1,Itpa,Kras,Mcl1,Mef2D,Mfn2,Ndufs6,Nt5E,Nudt13,Nudt9,Opa1,Pank2,Pank3,Pde2A,Pde9A,Pnp,Ppif,Prkcd,Psen2,Rora,Sephs2,Sgms1,Sgms2,Shc1,Slc25A25,Slc27A4,Slc9A1,Sod1,Stat3,Tbpl1,Tfam,Vcp,Vhl
Drug Metabolism	4.32E-04-4.32E-04	41	Aifm1,Aldh1A1,Aldh2,App,Arntl,Atf4,Atm,Cbs/Cbsl,Cers2,Csf1,Cxcl14,Elmo1,Erbb2,Fgfr2,Fth1,G6Pd,Gabpb1,Gclc,Gclm,Ggt1,Glo1,Glrx2,Gmfb,Gnmt,Htt,Kras,L2Hgdh,Med1,Met,Mmut,Myc,Nfe2L1,Nfe2L2,Pick1,Rptor,Rxra,Sod1,Stim1,Stk11,Txn,Vnn1
Protein Folding	3.27E-05-3.27E-05	20	B2M,Bag5,Dnajb1,Dnajc1,Entpd5,Ero1A,Ero1B,Fkbp8,Fkbp9,Hsf1,Hsp90Aa1,Hsp90Ab1,Hspa1B,Hspa8,Mesd,Pfdn2,Selenof,Sh3Glb1,Stub1,Tbce
Disease functions
Category	p-value	# Gene transcripts	Molecules
Organismal Injury and Abnormalities	6.99E-39-4.5E-04	2012	Aatf,Abca1,Abca3,Abca5,Abcb10,Abcc4,Abcd1,Abcd3,Abhd12,Abhd17A,Abhd5,Abi1,Abl1,Abl2,Ablim1,Abraxas2,Acaa1,Acadl,Acadm,Acadvl,Acat1,Ace,Ache,Acly,Acox1,Acp2,Acsl1,Acsl4,Acss2,Acta2,Actb,Actg2,Actl6A,Actn4,Acvr2A,Adam10,Adam15,Adam17,Adam9,Adar,Add1,Adgre5,Adgrg1,Adh5,Adi1,Adk,Adora1,Adrm1,Aebp1,Afdn,Aff1,Aff4,Afg3L2,Aga,Aggf1,Agl,Agps,Agr2,Agrn,Agtpbp1,Aifm1,Aimp1,Aimp2,Aip,Akap13,Akap8,Akirin2,Ak…
Cancer	6.99E-39-4.5E-04	1480	Abca1,Abcc4,Abhd17A,Abhd5,Abi1,Abl1,Ablim1,Abraxas2,Acaa1,Acadvl,Acat1,Ace,Ache,Acly,Acox1,Acsl4,Acss2,Acta2,Actb,Actn4,Acvr2A,Adam10,Adam15,Adam17,Adam9,Adgre5,Adgrg1,Adh5,Adi1,Adk,Adrm1,Aebp1,Afdn,Aff1,Aggf1,Agps,Agr2,Agrn,Aimp1,Aimp2,Akap13,Akirin2,Akr1B1,Akt1,Akt1S1,Akt2,Akt3,Alcam,Aldh2,Aldh9A1,Aldoa,Ambra1,Amd1,Amfr,Amot,Ank3,Ankhd1/Ankhd1-Eif4Ebp3,Ankrd11,Ano6,Anp32A,Anp32B,Anxa1,Anxa2,Anx…
Developmental Disorder	3.48E-23-3.27E-04	814	Abca1,Abca3,Abcc10,Abcc4,Abi1,Abl1,Acaca,Acss1,Actn4,Acvr2A,Adam10,Adam17,Adar,Adgrg6,Adnp,Aebp1,Afdn,Aff1,Aff4,Aggf1,Ahctf1,Aip,Akap13,Akap8,Aldh1A1,Amer1,Amot,Ankrd17,Anp32B,Ap1G1,Ap1M2,Ap2M1,Apex1,Aph1A,Aplp2,Aqp1,Ar,Arfgef2,Arfrp1,Arhgap1,Arhgap35,Arhgef7,Arid1A,Arnt,Arntl,Arpp19,Asph,Asxl1,Atf4,Atm,Atmin,Atp2C1,Atp6V0C,Axin1,B3Gat3,B4Galt1,B9D1,Bace1,Bag3,Bag4,Bag6,Bap1,Bcar1,Bcas3,Bcl10,Bcl…
Cardiovascular Disease	1.56E-12-3.31E-04	600	Abca1,Abca5,Abcc4,Abi1,Abl1,Acadl,Acadm,Acadvl,Acsl1,Acss2,Acta2,Actg2,Actl6A,Actn4,Adam10,Adam17,Add1,Adgrg1,Adora1,Afdn,Agr2,Aifm1,Akap13,Akt1,Aldh2,Amer1,Amot,Ankrd17,Apc,Aph1A,Apoe,App,Ar,Araf,Arf6,Arhgap1,Arhgdia,Arid4A,Arnt,Arrb2,Arsb,Ate1,Atf3,Atf4,Atg16L1,Atg5,Atg7,Atp2A2,Atp4A,Axl,B9D1,Bcam,Bcar1,Bcas3,Bcl2L1,Bcl6,Becn1,Bglap,Bgn,Bin1,Bin3,Bmpr2,Bnip3,Bnip3L,Bpnt1,Braf,Brd1,Bscl2,C1Galt1…
Gastrointestinal Disease	1.96E-18-4.5E-04	558	Abca5,Abcb10,Abcd3,Abl1,Abl2,Acox1,Acss2,Actn4,Acvr2A,Adam10,Adam15,Adam17,Adam9,Adar,Adh5,Aebp1,Aga,Agl,Agr2,Agrn,Akt1,Akt1S1,Akt2,Aldh2,Ambra1,Ankhd1/Ankhd1-Eif4Ebp3,Ankrd11,Anxa7,Apc,Apex1,Apoe,Ar,Arf6,Arhgap5,Arid1A,Arid1B,Arid2,Arid4A,Arih2,Arnt,Arrb2,Asah1,Atf2,Atf7,Atg5,Atg7,Atp2A2,Atp2C1,Axin1,Axl,Azin1,B9D1,Bad,Bak1,Bap1,Bax,Bcar1,Bcl2L1,Bcl6,Bcl7B,Bcr,Bcs1L,Becn1,Bhlha15,Bin3,Birc2,Birc…
Neurological Disease	2.33E-06-4.5E-04	427	Abca2,Abca5,Abcd1,Abhd12,Abi1,Ache,Acp2,Actb,Adam10,Adora1,Aff1,Afg3L2,Aga,Agtpbp1,Aifm1,Akt1,Aldh1A1,Aldh5A1,Ank3,Apod,Apoe,App,Ar,Araf,Arfgef2,Arhgap35,Atf2,Atf3,Atf4,Atg5,Atg7,Atm,Atmin,Atn1,Atp13A2,Atp1B1,Atp2C1,Atp8B1,Atxn1,Atxn2,Atxn7,B4Galnt1,Bace1,Bad,Bag1,Bag5,Bag6,Bak1,Bax,Bcl10,Bcl2L2,Bcs1L,Becn1,Bmp7,C3,Cadps2,Calr,Capn1,Capns1,Card10,Casp2,Casp3,Casp6,Casp8,Cast,Cav1,Cbs/Cbsl,Ccnd1,C…
Hematological Disease	1.26E-07-1.35E-04	420	Abcc4,Abraxas2,Acss2,Actl6A,Adam17,Add1,Agr2,Aimp1,Akt1,Aldh2,Aldh9A1,Anxa7,Apc,Arf6,Arhgap1,Arid4A,Arid4B,Ass1,Atf2,Atf3,Atf4,Atf7,Atg7,Atm,Atp4A,Axl,Bad,Bag2,Bap1,Bax,Bcl2L1,Bcl2L2,Bcl6,Bcor,Becn1,Bglap,Bin3,Blnk,Bmf,Bnip3L,Bpnt1,Brd1,Brd2,Btg2,Bub3,C1Galt1C1,C1Qbp,C3,Cad,Casp2,Casp8,Cat,Cavin2,Cbfb,Cby1,Ccnd1,Ccnd2,Ccnd3,Ccng2,Cct7,Cd47,Cd74,Cdc42,Cdk2,Cdk4,Cdk6,Cdkn1B,Chfr,Chordc1,Cic,Cited2,…
Hepatic System Disease	6.68E-08-4.5E-04	384	Abca5,Abcb10,Abcd3,Abl1,Abl2,Acox1,Acss2,Actn4,Adar,Adh5,Aebp1,Aga,Agl,Akt1,Akt2,Aldh2,Ambra1,Anxa7,Apc,Apex1,Apoe,Ar,Arf6,Arid1A,Arid4A,Arih2,Arnt,Arrb2,Asah1,Atf2,Atf7,Atg5,B9D1,Bad,Bak1,Bax,Bcar1,Bcl2L1,Bcl6,Bcr,Bcs1L,Becn1,Bin3,Birc2,Birc3,Bmf,Bmp7,Bpnt1,Braf,Brd1,Brd4,Bscl2,Bsg,Btrc,C3,Camk2G,Casp3,Casp7,Casp8,Cbs/Cbsl,Cbx7,Ccdc80,Ccnd1,Ccndbp1,Ccng1,Cd200,Cd55,Cd74,Cdh1,Cdk10,Cdk2,Cdkn1B,Ce…
Immunological Disease	1.26E-07-1.35E-04	299	Abraxas2,Acss2,Aimp1,Akt1,Aldh9A1,Anxa7,Ass1,Atf2,Atf7,Atg7,Atm,Atp1A1,Atp5K,Bad,Bag2,Bap1,Bax,Bckdha,Bcl2L1,Bcl6,Bcor,Becn1,Bin3,Blnk,Bmf,Brd2,Btg2,Bub3,C3,Cad,Casp2,Casp8,Cat,Cavin2,Ccnd2,Ccng2,Cct7,Cd74,Cdc42,Cdk2,Cdk4,Cdkn1B,Chfr,Cic,Cited2,Cltb,Col3A1,Col6A1,Commd3-Bmi1,Cpt2,Creg1,Crk,Crkl,Csde1,Cse1L,Csf1R,Csk,Cstf3,Ctnnb1,Ctsc,Cul1,Cul9,Cxcl12,Cxxc5,Dap,Dcn,Ddb2,Ddx18,Dek,Dicer1,Dmtf1,Dnmt…
Reproductive System Disease	7.15E-13-2.94E-04	293	Abl1,Acaa1,Acadvl,Acta2,Adam9,Adk,Adrm1,Akr1B1,Akt1,Akt2,Alcam,Aldoa,Ano6,Anxa1,Apba3,Apc,Ar,Arhgdia,Asah1,Atf2,Atf3,Atm,Atp5F1A,Atp7A,Bap1,Bcar1,Bcl2L1,Bmpr1A,Bmpr1B,Braf,Btrc,Cables1,Cat,Cav1,Cavin1,Ccdc80,Ccnd1,Ccnd2,Ccnd3,Cd82,Cdc25A,Cdc37,Cdc42,Cdc73,Cdcp1,Cdh1,Cdk2,Cdk4,Cdkn1B,Ceacam1,Chuk,Cisd1,Cisd2,Clu,Col18A1,Cryab,Csf1,Csnk2A1,Csnk2A2,Cstb,Ctdspl,Ctnnb1,Ctnnd1,Ctsb,Ctsc,Ctsz,Cul9,Cx3Cl…
Skeletal and Muscular Disorders	2.31E-06-4.23E-04	264	Abcb8,Abi1,Ache,Acsl1,Akap13,Akt1,Aldoa,Ankrd17,Apc,Ar,Arfgef2,Arhgap35,Ate1,Atf6,Atg16L1,Atmin,Atp2B4,Atp2C1,Bad,Bag6,Bcar1,Bcl10,Bcl2L1,Bcl6,Becn1,Bin1,Birc3,Bmp7,Bnip3,Bnip3L,Calr,Casp3,Casp8,Cav1,Cdc42Ep3,Cfl1,Cflar,Cisd2,Cited2,Clu,Cnbp,Cnn3,Coa8,Col1A1,Col6A1,Creg1,Cryab,Ctnnbip1,Ctss,Ctsv,Cxadr,Dag1,Daxx,Ddit3,Ddx5,Deaf1,Des,Dgat1,Dgcr8,Dgkz,Dicer1,Dnm1L,Dsp,Eef1D,Egln1,Egln2,Elavl1,Ep300,…
Tumor Morphology	2.07E-32-1.57E-04	235	Adam10,Agr2,Aimp1,Alcam,Anxa1,Anxa2,Apc,Aqr,Ar,Arcn1,Atf2,Atf3,Atf7,Atg5,Atg7,Atm,Atmin,Axl,B4Galnt1,Bap1,Bax,Bcl2L1,Becn1,Blnk,Braf,Casp8,Ccnd1,Cdc42,Cdh1,Cdk2,Cdk4,Chmp4B,Clu,Col18A1,Copa,Copb2,Copg1,Crnkl1,Cryab,Cse1L,Csf1,Ctnnb1,Daxx,Ddit3,Diablo,Dnm1L,Dnmt1,Ebna1Bp2,Eef1A1,Eif3B,Eif3E,Eif3F,Eif3G,Eif3L,Eng,Erbb2,Fas,Fau,Fcer1G,Fgfr1,Foxo1,Foxo3,Foxo4,Gpn1,Hdac1,Hdac2,Hif1A,Hras,Hspa9,Igf1,Ig…
Respiratory Disease	1.69E-04-2.09E-04	206	Abraxas2,Adam10,Aimp2,Akt1,Akt2,Aldoa,Ambra1,Anxa1,Anxa2,Apc,Arf6,Arid1B,Arid2,Arl6Ip5,Arrb2,Asxl1,Atad3A,Atf3,Atg7,Atm,Atmin,Axin1,Bap1,Becn1,Bin3,Bmpr2,Braf,Calu,Casp8,Cav1,Cbx7,Ccnd3,Cd151,Cd200,Cdk4,Cdkn1B,Cks1B,Cldn3,Clu,Csf1,Ctnnb1,Ctnnd1,Ctsb,Ctsz,Cul9,Cxcl12,Ddb2,Ddit3,Dgcr8,Dicer1,Dnmt1,Dnmt3A,Dok1,Dpysl3,Drosha,Eaf2,Eif4E,Eif4Ebp1,Elp3,Enah,Eno1,Ep300,Epas1,Erbb2,Erbb3,Fbxw7,Fn1,Foxo1,F…
Connective Tissue Disorders	2.33E-06-2.58E-05	124	Abi1,Adam10,Ankrd17,Aph1A,Arfgef2,Arhgap35,Atmin,Atp2C1,Bag6,Bcl10,Bmp7,C1Galt1C1,Calr,Cdc42,Cfl1,Cflar,Cited2,Cnn3,Csnk2A1,Ctla2A/Ctla2B,Ctnnbip1,Cxadr,Deaf1,Efnb2,Elp1,Ep300,Etv6,Fkbp1A,Fkbp8,Flna,Fn1,Furin,Gata2,Gna13,Hand2,Hectd1,Hes1,Hif1A,Hipk1,Hoxb4,Hspg2,Ift172,Ift57,Inpp5E,Intu,Jmjd6,Kat2A,Kctd10,Kdm6A,Kif3A,Kif3B,Lamc1,Lmo2,Lmo4,Lpar1,Lrp6,Map3K4,Mapk8,Mapk9,Marcks,Marcksl1,Mecom,Megf8,…
Endocrine System Disorders	2.67E-05-1.78E-04	91	Agr2,Agrn,Akt1,Akt1S1,Akt2,Apc,Bap1,Bax,Bhlha15,Braf,Ccdc80,Cdc73,Cdh1,Cdk4,Cdkn1B,Col18A1,Cst3,Cstb,Ctnnb1,Ctsb,Ctss,Ctsv,Ctsz,Cul9,Ddb2,Elavl1,Eng,Fbln5,Fbxw7,Fgf10,Fgfr2,Foxo3,Gabpb1,Gjb1,Glis3,Gnas,Gpc1,Hmga1,Hmgn1,Hras,Hspa5,Igfbp2,Ikbkb,Ilk,Kdm6A,Kras,Krt8,Lgals1,Lrp1,Lzts2,Map2K1,Men1,Met,Myc,Myd88,Nbn,Ndrg2,Nf1,Notch1,Notch2,Pik3Ca,Pik3Cg,Pkd1,Plac8,Prdm2,Prdx1,Prkar1A,Prkcz,Prlr,Pten,Ptk…
Dermatological Diseases and Conditions	1.54E-04-2E-04	90	Abhd5,Atf2,Atp2A2,Atp2C1,Casp8,Cav1,Ccnd1,Cd34,Cdh1,Chuk,Ctnnb1,Ctsv,Ddb2,Dgat1,Dicer1,Eng,Erbb2,Erbin,Errfi1,Ext1,F2Rl1,Frs2,Gjb2,Gpx8,Gstp1,Gtf2Ird1,Hdac1,Hdac2,Hras,Igf1,Ikbkg,Il17Rc,Kras,Maml1,Map2K1,Map2K2,Mapk1,Mapk3,Mapk9,Mapkapk5,Myc,Nfe2L2,Nfkbia,Notch1,Nr3C1,Nras,Odc1,Pard3,Parp1,Perp,Pik3Ca,Pik3Cb,Pkp3,Plcd1,Pml,Ppard,Ppp1R13L,Prkca,Prkcd,Prkci,Prss8,Psen1,Psen2,Pten,Ptpn11,Rabgef1,Rac…
Inflammatory Response	4.41E-04-4.41E-04	40	Appl2,Arf6,Calr,Cd47,Cdc42,Ceacam1,Clip1,Csk,Dgkz,Erbb2,Ets2,Fcer1G,Golga4,Grb2,Irf2Bp1,Kif2A,Lman2,Macf1,Mcl1,Mertk,Myd88,Ncoa2,Nr3C1,Pfn1,Pfn2,Pip5K1A,Prkcd,Ptpn6,Qki,Rab11A,Rac1,Rala,Ralb,Sf3A1,Sf3A2,Siah1,Sirpa,Stat3,Tnpo1,Wasl
Renal and Urological Disease	6.14E-06-2.94E-04	37	Apc,Atf3,Btrc,Cdkn1B,Ctnnb1,Epas1,Galnt1,Hif1A,Hnf1B,Id2,Id3,Irs1,Kif3A,Lgmn,Lzts2,Mal,Mfge8,Mt1,Mt2,Mtor,Myc,Ncstn,Nfe2L2,Prkca,Prkcz,Pten,Ralgapa2,Rb1,Sptbn1,Tns1,Tp53,Tp63,Tsc2,Vegfa,Vhl,Ybx1,Zfp36L1
Infectious Diseases	7E-06-9.9E-05	36	Aip,Apba3,Atg5,Bak1,Bax,Dag1,Ddx58,Eif2Ak3,Eif2S1,Eif4Ebp1,Eif4Ebp2,Fadd,Gab1,Gnaq,Herpud1,Ifih1,Ifnar1,Ikbke,Irf3,Mavs,Mxra8,Myd88,Oasl2,Pin1,Ppp4C,Rela,Rps6Kb1,Rps6Kb2,Smurf1,Tank,Tbk1,Tlr3,Tp53,Trafd1,Trim25,Usp14

## Sheet: Table A5
Table A5. Bioinformatics prediction of novel seminal vesicle mediators. Ingenuity Pathway analysis was used to predict upstream regulators of the genes expressed in the mouse seminal vesicle. Upstream regulators with a significant p value (< 5.0E-2) are listed, together with the molecule type, as well as name and number of associated targets within the dataset.
Upstream Regulator	Molecule Type	-log p-value	p-value	# Genes	Molecules
Rictor	other	33.7077	1.96e-34	201	Ar,Atp12A,Atp4A,Atp5E,Atp5F1A,Atp5F1B,Atp5F1C,Atp5F1D,Atp5Mc1,Atp5Mc2,Atp5Mc3,Atp5Mf,Atp5Mg,Atp5Pb,Atp5Pd,Atp5Pf,Atp5Po,Atp6Ap1,Atp6V0A1,Atp6V0A2,Atp6V0B,Atp6V0C,Atp6V0D1,Atp6V0E2,Atp6V1A,Atp6V1B2,Atp6V1C1,Atp6V1C2,Atp6V1D,Atp6V1E1,Atp6V1F,Atp6V1G1,Atp6V1H,Bad,Bax,Bcl2L1,Bsg,Cdc42Ep5,Cox15,Cox17,Cox4I1,Cox5A,Cox5B,Cox6A1,Cox6B1,Cox6C,Cox7A2,Cox7A2L,Cox7B,Cox7C,Cox8A,Cyc1,Daxx,Fabp5,Fau,Hif1A,Mcl1…
Tp53	transcription regulator	26.7747	1.68e-27	601	Abca2,Abcb6,Abcb8,Abhd4,Acaa2,Acadl,Acadm,Acads,Acadvl,Acat1,Ace,Acly,Aco2,Acp2,Acsl1,Acss1,Acss2,Actb,Actn1,Actn4,Add3,Adgre5,Adh5,Ahcy,Aifm2,Ak3,Akr1B1,Akt3,Aldh4A1,Aldh9A1,Aldoa,Anapc4,Ankh,Anxa1,Anxa6,Ap1B1,Apex1,Apoe,App,Arhgap5,Arrb1,Arrb2,Asl,Ass1,Atf3,Atg2B,Atg4A,Atg4C,Atg7,Atl3,Atp5E,Atp5F1A,Atp5F1C,Atp5K,Atp5Mc1,Atp5Mc3,Atp5Pb,Atpaf2,Atxn1,Bad,Bak1,Bax,Bcap31,Bcas3,Bcl2L1,Bglap,Bicd2,Bm…
Cpt1B	enzyme	19.3325	4.65e-20	148	Acaca,Acadl,Acadm,Acadvl,Acsl1,Acss1,Agpat2,Akt1,Akt2,Akt3,Araf,Atp2A2,Atp5E,Atp5F1A,Atp5F1B,Atp5F1C,Atp5K,Atp5Mg,Atp5Pd,Atp6V1H,Braf,Ca2,Calm1 (Includes Others),Cox15,Cox17,Cox4I1,Cox5A,Cox6B1,Cox6C,Cox7B,Crkl,Cs,Dbi,Eif4E,Eif4E2,Eif4Ebp1,Epas1,Exoc7,Fasn,Fh,Flot1,Flot2,Foxo1,Fubp1,Gpam,Grb2,Gsk3B,Hadh,Hadha,Hk1,Ikbkb,Inpp5K,Insig1,Insr,Irs1,Kras,Lipe,Map2K1,Map2K2,Mapk1,Mapk3,Mapk8,Mapk9,Mgll,M…
Eif2Ak3	kinase	18.5346	2.92e-19	98	Aars1,Abcf2,Aldh18A1,Arf2,Arf4,Arfgap1,Arfgap3,Arntl,Asns,Atf3,Atf4,Atf5,Atf6,Atp2A2,Bet1L,Birc2,Birc3,Btg2,Cars1,Cbx4,Cebpg,Clcn3,Cog8,Cpox,Ctsc,Cyb5R1,Ddit3,Derl1,Derl3,Dnajb9,Dnajc3,Ecd,Edem1,Eif4Ebp1,Elp3,Eprs1,Ern1,Ero1A,Ero1B,Ets2,Fbxo8,Golga4,Golga5,Golt1B,Gorasp2,Gosr2,Herpud1,Hspa5,Hspa9,Iars1,Ica1,Igf1,Jun,Kdelr2,Lars1,Lmo4,Mecr,Mthfr,Myc,Napa,Nars1,Ndrg1,Nfkb2,Pck2,Pdia3,Pon2,Ppp1R15A,…
Clpp	peptidase	18.2757	5.3e-19	59	Acadl,Acadm,Acads,Acadvl,Aco2,Acot13,Acsl1,Aldh2,Aldoa,Atp5F1A,Atp5F1B,Crat,Cs,Cyc1,Decr1,Dlat,Dld,Dlst,Ech1,Eci1,Eci2,Eno1,Etfa,Etfb,Etfdh,Fh,Gapdh,Hadh,Hadha,Hadhb,Hspa9,Hspd1,Idh2,Idh3B,Idh3G,Lonp1,Mdh2,Nnt,Ogdh,Pc,Pdha1,Pdhb,Phb,Phb2,Prdx3,Samm50,Sdha,Sdhb,Sdhc,Slc25A11,Slc25A4,Sod2,Sucla2,Suclg1,Taldo1,Tfam,Tkt,Tufm,Uqcrc1
Mycl	transcription regulator	16.8794	1.32e-17	69	Alyref,Arpp19,Atp5E,Atp5F1D,Atp5Mg,Brf1,Bub3,Cars1,Cars2,Ccnk,Cdc5L,Cdk13,Cdk7,Cenpv,Cinp,Cox7A2L,Cox7B,Csnk1A1,Ddx3X,Dock7,Farsa,Fau,Gphn,Ino80,Iws1,Lars1,Luc7L3,Mars1,Nars1,Nudt21,Oxa1L,Ptbp2,Pus1,Qars,Rbm25,Rpl10A,Rpl11,Rpl12,Rpl13,Rpl13A,Rpl15,Rpl17,Rpl18,Rpl19,Sap18,Senp5,Slc25A4,Slc25A46,Slc25A5,Snrpa1,Snrpd1,Snrpg,Snu13,Ssb,Tars1,Thoc2,Thrap3,Timm23,Tomm20,Top1,Uck2,Uckl1,Usp18,Usp8,Wdr74,…
Myc	transcription regulator	16.8125	1.54e-17	164	Abca1,Abca3,Aebp2,Aldh18A1,Aldoa,Bcl2L1,Cad,Ccnd2,Ccnd3,Cdc25A,Cdk2,Cdk4,Cdk6,Cdk7,Cdkn1B,Cldn7,Cnp,Commd3-Bmi1,Csf1R,Ctnnb1,Dusp7,Eed,Eno1,Epcam,Ezh1,Fech,Fgf10,Gfpt1,Gls,Glud1,Gnpat,Got1,Got2,Gpi,Hdac2,Hif1A,Hmga1,Hnrnpa1,Hnrnpa2B1,Hras,Jarid2,Kat2A,Ldha,Ldhb,Loc102724788/Prodh,Mbp,Mcm7,Mdm2,Me2,Mtf2,Myc,Ncl,Nfatc3,Oat,Odc1,Pa2G4,Parp1,Pdha1,Pdk1,Pfkl,Pgam1,Pgk1,Pkm,Pml,Ppat,Ptbp1,Pus7,Rbbp4,Rb…
Mlxipl	transcription regulator	16.3325	4.65e-17	103	Acaca,Acly,Acss2,Adipor2,Agps,Anxa2,Cpt1A,Dhrs7B,Elovl6,Fasn,Gnpat,Gpam,Hmgcs2,Khk,Lipe,Mid1Ip1,Nr1D1,Pgd,Pnpla2,Rpl10,Rpl10A,Rpl11,Rpl12,Rpl13,Rpl13A,Rpl14,Rpl15,Rpl17,Rpl18,Rpl18A,Rpl19,Rpl21,Rpl22,Rpl22L1,Rpl23,Rpl23A,Rpl24,Rpl26,Rpl27A,Rpl28,Rpl3,Rpl30,Rpl31,Rpl32,Rpl35,Rpl35A,Rpl36,Rpl36A,Rpl36Al,Rpl37,Rpl37A,Rpl38,Rpl39,Rpl4,Rpl41,Rpl5,Rpl6,Rpl7,Rpl7A,Rpl7L1,Rpl8,Rpl9,Rplp0,Rplp1 (Includes …
Kdm5A	transcription regulator	13.1249	7.5e-14	85	Aco2,Atp1A1,Atp1B1,Atp5F1A,Atp5K,Atp6V1D,Atp6V1F,Bckdha,Cert1,Chchd3,Coa3,Coq5,Cox14,Cox17,Cox4I1,Cox6A1,Cox6B1,Cox7A2,Dlat,Dlst,Dmpk,Dnajc11,Fxyd1,Gadd45Gip1,Ghitm,Gpt2,Grpel1,Hsbp1,Idh3B,Map2K3,Map2K7,Mdh1,Mfn2,Mlycd,Mrpl11,Mrpl12,Mrpl17,Mrpl53,Mrpl55,Mrpl58,Mrpl9,Mrps23,Msto1,Mtor,Mul1,Ndufa10,Ndufa13,Ndufa2,Ndufa3,Ndufa4,Ndufa5,Ndufa6,Ndufa9,Ndufb10,Ndufb8,Ndufs2,Ndufs4,Ndufs7,Ndufv1,Nit1,Nme…
Tcof1	transporter	12.6576	2.2e-13	58	Acvr2A,Akr1B1,Anxa2,Arih1,Arl4D,Azin1,Bclaf1,Bnip3,Bnip3L,Bphl,Caprin1,Cebpz,Cnbp,Cramp1,Ddx42,Dnajc11,Epb41L1,Galk1,Gpbp1,Grhpr,Gtf3C4,Hnrnpdl,Iqgap1,Kansl2,Mapk14,Med1,Mfap1,Ndrg1,Nolc1,Nptn,Nudcd3,Nudt14,Nup155,Pdrg1,Polr3A,Ppig,Ppil4,Pprc1,Prpf40A,Psmc6,Qrich1,Rasa1,Rbm10,Rgpd4 (Includes Others),Rmi1,S100A16,Safb2,Slc2A1,Tbrg4,Tbx2,Terf2,Thoc1,Tulp4,Txnrd1,Uba3,Upf2,Utp4,Wwc2
Tle3	other	12.6364	2.31e-13	67	Acad9,Atp5E,Atp5F1A,Atp5F1B,Atp5F1C,Atp5F1D,Atp5K,Atp5Mc3,Atp5Mf,Atp5Mg,Atp5Pb,Atp5Pd,Atp5Pf,Atp5Po,Coq10A,Coq10B,Cyc1,Cycs,Ecsit,Etfa,Etfb,Etfdh,Ndufa1,Ndufa10,Ndufa11,Ndufa12,Ndufa13,Ndufa2,Ndufa3,Ndufa5,Ndufa6,Ndufa7,Ndufa8,Ndufa9,Ndufab1,Ndufaf4,Ndufaf7,Ndufb10,Ndufb11,Ndufb2,Ndufb3,Ndufb4,Ndufb5,Ndufb6,Ndufb7,Ndufb9,Ndufc1,Ndufc2,Ndufs1,Ndufs2,Ndufs3,Ndufs4,Ndufs6,Ndufs7,Ndufv1,Ndufv2,Ndufv3…
Map4K4	kinase	12.1593	6.93e-13	84	Acaa2,Acaca,Acads,Acadvl,Acly,Aco2,Acsl5,Agl,Agpat3,Aldh4A1,Alg9,Apip,Araf,Atp6V0A2,Atp6V0E1,Auh,Bcat2,Bckdhb,Calm1 (Includes Others),Chkb,Chpt1,Coq5,Cyc1,Dhodh,Dhrs4,Dlat,Dld,Dlst,Eif4E2,Far1,Fasn,Gcdh,Glul,Got1,Grhpr,Gys1,Hadh,Hadha,Hadhb,Hmgcl,Hsd3B7,Hyal2,Impdh1,Ivd,Ldhb,Mgll,Mpi,Ndufa11,Ndufa3,Ndufa5,Ndufab1,Ndufb7,Ndufs1,Ndufs4,Ndufs8,Ndufv1,Ogdh,Pdhx,Pex16,Pex19,Pex3,Pfkm,Pgam1,Pgm1,Phyh,P…
Hba1/Hba2	transporter	9.56384	2.73e-10	37	Atp5F1C,Atp5Mc1,Atp5Mc2,Atp5Mf,Atp5Po,Cox15,Cox6C,Cox8A,Cyc1,Hif1A,Mt1,Ndufa11,Ndufa13,Ndufa3,Ndufa4,Ndufa5,Ndufa6,Ndufa7,Ndufa9,Ndufb11,Ndufb4,Ndufb7,Ndufb8,Ndufb9,Ndufc1,Ndufs3,Ndufs4,Ndufs7,Ndufs8,Ndufv1,Ndufv2,Sdha,Surf1,Ucp2,Uqcrc1,Uqcrc2,Vhl
Stk11	kinase	9.3851	4.12e-10	106	Adsl,Ahcy,Ak2,Akr1A1,Aldh9A1,Aldoa,Ass1,Atic,Atp5E,Atp5F1C,Atp5F1D,Atp5K,Atp5Mc1,Atp5Mc2,Atp5Mc3,Atp5Mf,Atp6V0E1,Atp6V1F,Cabp1,Cdh1,Col3A1,Cox5A,Cox5B,Cox6A1,Cox6B1,Cox7A2,Cox7C,Cox8A,Cs,Ctnnb1,Ctps1,Cyc1,Dnmt1,Eno1,Fgfr2,Fn1,Galm,Gapdh,Gart,Got2,Gpi,Hif1A,Igfbp5,Impdh2,Ldha,Lgals9B,Mdh2,Mmp2,Mpst,Mri1,Ndufa10,Ndufa11,Ndufa13,Ndufa2,Ndufa3,Ndufa4,Ndufa8,Ndufa9,Ndufb11,Ndufb7,Ndufb9,Ndufc2,Ndufs7,…
Cluh	translation regulator	9.02595	9.42e-10	45	Acad8,Acads,Aimp2,Aldh2,Amt,Ddx39B,Diablo,Eci2,Enpp3,Fh,Gfm1,Hla-A,Ifi27L2A/Ifi27L2B,Ivd,Lcn2,Ldhd,Mccc1,Micu1,Mmaa,Mrpl13,Mrpl14,Mrpl15,Mrpl17,Mrpl22,Mrpl24,Mrpl30,Mrpl37,Mrpl39,Mrpl4,Mrpl44,Ndufb8,Ndufs7,Nudt9,Oat,Opa1,Pcca,Pccb,Pck2,Pdhx,Ppid,Stat1,Sucla2,Tfam,Timmdc1,Trnt1
Polg	enzyme	8.5986	2.52e-09	24	Atg7,Becn1,Cox7A2L,Cyb5A,Eef1B2,Eif3H,Rack1,Rictor,Rpl13,Rpl14,Rpl23,Rpl27A,Rpl32,Rpl36A,Rpl5,Rpl7,Rps16,Rps19,Rps24,Rps25,Rps27A,Rps5,Tpt1,Use1
Ern1	kinase	8.46725	3.41e-09	59	Acaca,Acta2,Arf4,Atf3,Atf4,Atp2A2,Cad,Creb3L2,Ddit3,Dgat1,Dnajb11,Dnajb9,Dnajc3,Edem1,Ero1A,Ero1B,Erp44,Fkbp11,Fn1,Golga3,Got1,Hdlbp,Hook1,Hsp90B1,Hspa5,Jun,Map1Lc3B,Morf4L2,Nars1,Osbp,P4Hb,Pdia5,Pdia6,Pdrg1,Scd,Sdf2L1,Sec11A,Sec22B,Sec24D,Sec61A1,Sel1L,Slc25A28,Slc35B1,Smarcb1,Spcs2,Srp19,Srp68,Srpra,Ssr3,Stx5,Surf4,Syvn1,Tbcb,Tmed3,Txndc5,Uso1,Wars1,Wfs1,Xbp1
Ell2	transcription regulator	7.98297	1.04e-08	43	Arfgap3,Ccpg1,Cited2,Clptm1L,Cnst,Creb3L2,Creld2,Dnajb9,Dnajc3,Eaf2,Edem1,Edem2,Edem3,Entpd1,Ergic1,Fkbp2,Fndc3A,Fndc3B,Fut8,Hdlbp,Hm13,Hspa13,Itm2C,Lman1,Man1B1,Manf,Mdm2,Myc,Nucb1,Plpp5,Rexo2,Sdc1,Sec24D,Sec61A1,Sel1L,Slc33A1,Spcs1,Srpra,Tent5C,Trib1,Txndc11,Ube2J1,Xbp1
Nfe2L2	transcription regulator	6.95078	1.12e-07	194	Ace,Acsl5,Actg1,Agpat3,Akr1A1,Akr7A2,Alas1,Aldoa,Apba3,Appbp2,Arf1,Arhgef3,Atf3,Atf7,Atp1A1,B4Galnt1,Bcl2L1,Bnip3,Calm1 (Includes Others),Cat,Cbr1,Cct3,Cct7,Cdc34,Chordc1,Clpp,Clptm1L,Col1A1,Col3A1,Cops5,Creg1,Ctsd,Cul1,Dad1,Dctn3,Ddx39B,Ddx50,Dhcr7,Dnajb11,Dnajc3,Dstn,Dynll1,Eif2S1,Eif3C,Eif3E,Eif3G,Eif4G2,Entpd5,Epb41,Ephb4,Ephx1,Erp29,Esd,Etv6,Fkbp5,Fmo1,Fn1,Foxo3,Fth1,Ftl,Fxyd1,G6Pd,Gbe1,Gclc…
Folr1	transporter	6.93554	1.16e-07	61	Abce1,Actn4,Adh1C,Ak3,Atp6V1B2,Bcat2,Birc3,Cat,Cd52,Cd9,Celf2,Clptm1,Cstf1,Dnase2,Eci2,Entpd7,Epcam,Fbxo3,Gba,Glrx,Gpam,Hnrnpdl,Hoxb9,Ik,Lamb2,Lpar1,Lsp1,Lyz,Mpp6,Mrps6,Nap1L1,Nphp1,Nsdhl,Osbpl1A,Pdcd4,Pfn1,Pip4K2C,Pip5K1B,Ppid,Prlr,Riok3,Rps24,Six5,Slc13A2,Slc15A2,Slc3A2,Smarce1,Snrpf,Sord,Srgn,Stxbp2,Syncrip,Syngr2,Tagln2,Tbce,Tpi1,Ttc3,Ube2V1,Uchl5,Wdfy1,Zfp61
Mknk1	kinase	6.66354	2.17e-07	62	Agrn,Anxa2,Anxa5,Ap3D1,Apc,Arih1,Arvcf,Atat1,Bag3,Cp,Dctn1,Dpysl3,Eef1D,Flna,Flnb,Gnai1,Gnao1,Gnaq,Gps1,Hadha,Hsd17B4,Hspa2,Ifrd1,Kif1B,Klc1,Lamb2,Lamc1,Lcn2,Man2A1,Map1B,Mapk1,Mapk8Ip3,Mapre2,Myo6,Ncdn,Nr4A3,Pafah1B1,Pdlim5,Pltp,Plxnb2,Prep,Ptbp1,Rab14,Rab3A,Rnh1,Serpinh1,Sfr1,Sparc,Strn4,Tagln,Thra,Tm9Sf2,Tmbim6,Tp53Bp1,Tpp1,Trim32,Ttc3,Txnip,Uso1,Vamp2,Vim,Ywhag
Mir-8	microrna	6.60033	2.51e-07	54	Actn1,Arhgap5,Atf3,Bax,Ccnd1,Ccnd2,Ccng2,Cdc25A,Cdc27,Cdc42,Cdh1,Cdk6,Cfl2,Cldn1,Cldn12,Cldn3,Cldn7,Crk,Crkl,Crtap,Ctnnb1,Dnajc3,Fat1,Fgfr2,Fhod1,Itgav,Lats1,Map3K1,Met,Msn,Myc,Nectin2,Ocln,Pak6,Phlda3,Pip5K1A,Pkd1,Ptk2,Rock2,Rps6Kb1,Scmh1,Smad2,Smad5,Sox9,Tjp1,Tob1,Wasl,Xbp1,Xiap,Yes1,Ywhab,Ywhag,Ywhaz,Zfp36
Smyd1	transcription regulator	6.24336	5.71e-07	37	Acadl,Aco2,Agl,Atp5F1A,Bdh1,Cyc1,Fh,Got2,Idh3B,Idh3G,Mif,Mpc1,Nampt,Ndufa10,Ndufa13,Ndufa5,Ndufa9,Ndufab1,Ndufv1,Nnt,Oat,Oxct1,Pdhb,Pfkm,Pgd,Pkm,Pygb,Rxra,Sdha,Tkt,Tpi1,Ubc,Ugp2,Uqcr11,Uqcrc1,Uqcrc2,Uqcrfs1
Adora2A	g-protein coupled receptor	6.1512	7.06e-07	66	Akt2,App,Arf3,Arhgef7,Atp2A2,Atp2B1,Atp5E,Atp6Ap1,Atp6V1B2,Atp8A1,B4Galt3,Camkv,Cct5,Cd24A,Cd81,Cenpx,Ckb,Col6A1,Csf1R,Dapk3,Dgkz,Dstn,Eef2,Eif1,Eif2S2,Eif5A,Fbl,Fus,G3Bp2,Gapdh,Gdi1,Gpi,Gpld1,Hba1/Hba2,Hnrnpk,Ifitm3,Kif5B,Klc1,Napa,Nr4A1,Ocln,P4Hb,Pea15,Penk,Pgam1,Pla2G12A,Pmpca,Ppp1Ca,Ppp2Ca,Ppp2R1A,Ppp3R1,Prkar1A,Rab3A,Rab6A,Rock1,Sparc,Sptbn1,Ssrp1,Stk38,Timm44,Tjp1,Tsc22D3,Tubb2A,Usp5,Vegfa,…
Insr	kinase	5.73993	1.82e-06	164	Acaa2,Acadl,Acadm,Acads,Acadvl,Aco2,Acot13,Acsl1,Acsl4,Acsl5,Acta1,Actn4,Adipor2,Aldh2,Aldh6A1,Aqp1,Arfgap2,Arrdc3,Atf3,Atp5F1A,Atp5F1B,Atp5F1D,Atp5Mc1,Atp5Mc3,Atp5Mf,Atp5Mg,Atp5Pd,Atp5Pf,Atp5Po,Bag1,C1Qa,Calm1 (Includes Others),Cbr1,Ccnd2,Ccng2,Cdc5L,Cebpz,Cept1,Cers6,Cfl1,Col6A3,Cox4I1,Cox5B,Cpt1A,Cpt2,Crat,Cs,Cstb,Cyc1,Cycs,Cyp51A1,Dag1,Dctn4,Decr1,Dek,Des,Dgat1,Dhcr7,Echs1,Eci1,Esrra,Etfa,Etf…
Nrf1	transcription regulator	5.61261	2.44e-06	22	Atp1A1,Atp1B1,Cox4I1,Cox5A,Cox5B,Cox6A1,Cox6B1,Cox6C,Cox7A2,Cox7B,Cox7C,Cox8A,Fth1,Gclc,Gclm,Mt1,Surf1,Tfam,Tfb2M,Tomm20,Tp53,Vdac1
Tcf7L2	transcription regulator	5.60555	2.48e-06	153	Abhd17B,Acaa1,Acadl,Acsl1,Acsl3,Add1,Adipor2,Ado,Aldh3A2,Ankib1,Ankrd13A,Ankrd49,Apod,Atp6V1G1,Atp8B1,Axin2,Bace1,Bin1,C5Orf51,Cap1,Carhsp1,Ccnd1,Ccnd2,Cemip2,Cers2,Chmp1B,Cilk1,Cnp,Cpd,Creb3L2,Csrp1,Ctnna1,Ctnnal1,Cyp51A1,Dbndd2,Degs1,Dhrs7,Dock9,Dram2,Ehhadh,Elovl1,Enpp4,Entpd5,Eps15,Erbb3,Erbin,Erf,Fam91A1,Fbxo32,Fbxo8,Fgfr2,Fh,Fkbp1A,Fntb,Fth1,G2E3,Gab1,Gclm,Gjb1,Gltp,Glul,Gramd2B,Gsn,Gss,Hmg…
Nr4A1	ligand-dependent nuclear receptor	5.60555	2.48e-06	111	Acaca,Acly,Aco2,Acsl4,Acta2,Adipor2,Apod,Atp12A,Atp5F1A,Atp5F1B,Atp5Mc3,Atp5Pf,Bpgm,Col1A1,Col1A2,Cox6A1,Cox6B1,Cox7A2,Csf1,Ctnnb1,Ddit3,Dffa,Dlat,Dld,Dlst,Ehf,Eno1,Eno3,Epcam,Fasn,G0S2,G6Pc3,G6Pd,Galm,Gbe1,Gpi,Gsk3A,Gsk3B,Gstm5,Gys1,Hdac6,Idh2,Ikzf2,Kcnip3,Krt18,Krt8,Ly6A (Includes Others),Ly6E,Mapk8,Marcksl1,Mat2A,Mdh1,Mdh2,Med1,Mmp7,Mt1,Myh11,Ndufa1,Ndufa10,Ndufa3,Ndufa6,Ndufa7,Ndufb3,Ndufb4,N…
G Protein Alpha	group	5.32422	4.74e-06	59	Alg3,Alg5,Appbp2,Arfip2,Arl5A,Bag2,Calr,Cd200,Cdc42Se2,Chpf,Chst12,Clptm1L,Cmas,Coa5,Cog6,Copb2,Cope,Cwc15,Cyp20A1,Dbi,Ddost,Dync1Li2,Folr1,Golph3,Gprc5B,Hsd17B12,Ift57,Itm2C,Matn2,Mrpl43,Mrpl49,Mrps10,Nucb1,Osgep,Pdia4,Pi4K2A,Pim3,Pls3,Prmt5,Rp2,Rpe,Rpn1,Sdf4,Sec13,Seh1L,Slc25A36,Slc41A2,Slc46A1,Spcs1,Spcs3,Srpra,Tceal8,Tmed3,Tmem159,Tmem263,Tspan31,Ubl4A,Unc50,Uqcc2
Ucp1	transporter	4.90309	1.25e-05	87	Aars1,Agap1,Aldh18A1,Amd1,Asns,Atf4,Atf5,Atg7,Bcat2,Bckdha,Bckdhb,Btf3,Bzw2,Capn7,Casp3,Ccdc6,Ccnk,Cd24A,Cdkn2Aipnl,Cebpg,Chchd10,Clcn3,Ctsv,Cyb5R1,Dbt,Ddit3,Ddx58,Eef1A1,Eif4Ebp1,Eml1,Ern1,Fbxo32,G6Pd,Gars1,Ghitm,Gnmt,Got1,Gpx3,Gpx4,Gsr,Gstm1,Gstz1,Hmbox1,Hmgn2 (Includes Others),Irf3,Itpr1,Lrrc8D,Map1Lc3A,Mthfd1,Mthfd2,Myc,Ndufa10,Ndufb8,Ndufs3,Nt5C,Nudt19,Odc1,Pck2,Pgd,Pgls,Phgdh,Psat1,Psph,Pyc…
Fmn2	other	4.89279	1.28e-05	12	Atp5E,Atp5F1D,Atp5Mc3,Ndufa11,Ndufa2,Ndufa3,Ndufa5,Ndufa7,Ndufb7,Ndufs7,Ndufv3,Uqcrq
Tmbim6	other	4.89279	1.28e-05	12	Atg12,Atg5,Ddit3,Dnajb9,Edem1,Ero1B,Herpud1,Map1Lc3A,Map1Lc3B,Sec61A1,Wfs1,Xbp1
Il4	cytokine	4.85699	1.39e-05	197	Abca1,Abca2,Acot9,Acox1,Acsl1,Acsl4,Acta2,Actg1,Adrm1,Ahnak,Ak2,Alas1,Aldh2,Anxa2,Anxa4,Anxa6,Aph1A,Apoe,Ass1,Atp5Md,Auh,B4Galnt1,Banf1,Bcl6,Bin1,Bnip3L,Bop1,Bpgm,Btaf1,Cad,Cand1,Capg,Carm1,Casp6,Cat,Cbfb,Ccnd2,Cct3,Cd200,Cd24A,Cd38,Cd74,Celf2,Cenpb,Chd4,Cish,Cited2,Ckap5,Clcn3,Cltc,Col1A1,Col3A1,Col6A2,Cpeb3,Cpox,Crip1,Ctla2A/Ctla2B,Ctnna1,Cyb5A,Dgka,Dhodh,Dync1H1,Ebna1Bp2,Eea1,Egln1,Eif3G,Ephb4…
Il5	cytokine	4.74473	1.8e-05	77	Ak3,Aldoa,Anxa2,Anxa6,Asns,Ass1,Atp1B1,Bcl6,Bnip3,Bnip3L,Ccnd2,Chst12,Cisd1,Cish,Cited2,Ckap4,Creld2,Crip1,Csf2Rb,Eaf2,Egln1,Eif4Ebp1,Ell2,Eps8,Ero1A,Fam162A,Gadd45G,Galk1,Gcat,Gpam,Gstt2/Gstt2B,Higd1A,Hsp90B1,Hspa5,Ifi30,Irf7,Itgav,Klhdc2,Lmo7,Manf,Mtdh,Myadm,Myc,Ndrg1,Ndufv3,P4Ha1,Pcp4,Pdcd2,Pdia6,Pdk1,Pdlim1,Pgm1,Pkm,Psat1,Pycr1,Rbpms,Rpn1,Rras2,S100A6,Scd2,Sdf2L1,Sema4A,Slc16A3,Slc2A1,Slc7A5,…
Cd38	enzyme	4.54212	2.87e-05	83	Acta2,Ak3,Aldoa,Anxa2,Anxa6,Aph1A,Asns,Ass1,Atp1B1,Bcl6,Bnip3,Bnip3L,Ccnd2,Chst12,Cisd1,Cish,Cited2,Ckap4,Clcn3,Col1A1,Cpeb3,Creld2,Crip1,Csf2Rb,Eaf2,Egln1,Eif4Ebp1,Ell2,Eps8,Ero1A,Evi5,Fam162A,Fn1,Gadd45G,Galk1,Gbe1,Gcat,Gpam,Gstt2/Gstt2B,Higd1A,Ifi30,Klhdc2,Lmo7,Manf,Mtdh,Myadm,Ndrg1,Ndufv3,P4Ha1,Pcp4,Pdcd2,Pdia6,Pdk1,Pdlim1,Pfkl,Pgm1,Pkm,Ppp3Ca,Ppp3Cb,Psat1,Pycr1,Rbpms,Rpn1,Rras2,S100A6,Scd2,S…
Mxd1	transcription regulator	4.52578	2.98e-05	45	Aarsd1,Aco2,Aimp1,Bcl6,Cars2,Ccnd3,Ccng1,Cdk4,Coq9,Cox20,Cox7A2L,Cyc1,Dars1,Etfb,Fars2,Iars1,Idh2,Ifngr1,Kars1,Lars1,Mrpl39,Mrpl44,Mybbp1A,Mycl,Myd88,Naaa,Ndufa10,Nop14,Nop2,Nop56,Nop58,Oxa1L,Pdhb,Pes1,Qars,Rars1,Rpl23A,Rpl3,Rpl30,Rps13,Rpsa,Sars1,Tars1,Tnfrsf21,Top1
Tsc2	other	4.51145	3.08e-05	54	Acaca,Atp6Ap2,Atp6V0B,Atp6V0C,Atp6V1A,Atp6V1B2,Atp6V1D,Atp6V1G1,Axin2,Bax,Ccnd3,Cdkn1B,Creg1,Cryab,Ctnnb1,Cxcl12,Egln1,Fasn,Gga2,Gsn,Hif1A,Ifnar1,Igfbp5,Il13Ra1,Il1R1,Irs1,Jak2,Ldhb,Mcl1,Mt1,Neu1,Nfe2L1,Niban1,Nkd1,Pdpk1,Pias2,Plau,Prkca,Psma1,Psmb1,Psmb2,Psmb5,Psmc3,Psmd1,Psmd14,Pten,Ptpn11,Rpl32,Rtn4Rl1,Scpep1,Slc2A1,Sos1,Spred1,Stat1
Pml	transcription regulator	4.30103	5e-05	48	Acaca,Acadl,Acadm,Acads,Acox1,Acsl4,Anxa4,Apoe,Cacybp,Cfl1,Ciapin1,Cpe,Cpt1A,Elovl6,Fam50A,Fasn,Ftl,Gclm,Gpam,Hadhb,Hmgcs1,Hspb1,Id2,Idi1,Lipe,Ndrg1,Nfe2L2,Nsfl1C,Pcbp2,Prdx1,Rsu1,Scd,Srebf1,Srebf2,Stat1,Stmn1,Sumo2,Tbx2,Topbp1,Tp53,Tpd52L2,Trio,Txn,Txn2,Txnrd1,Ube2M,Ucp2,Ywhag
Mtm1	phosphatase	4.27819	5.27e-05	18	Atg4B,Becn1,Bnip3,Bnip3L,Ctsv,Dnm2,Eif4Ebp1,Fbxo32,Foxo3,Gabarapl1,Gtf2H1,Igf1R,Map1Lc3A,Map1Lc3B,Mtor,Nedd4L,Stat3,Zfand5
Clock	transcription regulator	4.15181	7.05e-05	77	Abcb10,Acsl4,Adpgk,Bphl,C1Qbp,Cbr1,Chtf8,Cyp51A1,Ddit3,Dnajb9,Dusp8,E4F1,Eef2K,Elovl6,Esyt1,Faap20,Fasn,Fkbp5,Galnt11,Gm12854/S100A11,Gnao1,Hla-Dqb1,Hsd17B8,Hspa1B,Hsph1,Id1,Ikbke,Il18Bp,Ints14,Jmjd6,Junb,Kcnd3,Klf13,Krr1,Lgals8,Lig3,Lpin1,Map2K3,Mapk8,Men1,Mgat2,Mgp,Mid1Ip1,Miip,Mknk2,Mmp7,Ndufa3,Nr1D1,Nr2C1,Pa2G4,Pafah1B2,Per1,Picalm,Pomgnt1,Por,Ppif,Prelid3B,Rad23A,Rangap1,Riox2,Rsl1D1,Sel1L,S…
Fos	transcription regulator	4.1152	7.67e-05	129	Acox1,Adnp,Aff4,Agps,Amigo1,Ank3,Aplp2,Arnt,Atf7Ip,Atp2C1,B4Galt1,C3,Ca2,Cadm1,Camk2D,Cast,Casz1,Cat,Ccnd1,Ccng1,Clip1,Cmtm4,Cobll1,Col16A1,Ctnnd1,Dap,Ddx3X,Dedd,Defb1,Dlg1,Dock1,E4F1,Eea1,Elovl6,Enah,Eps8,Ercc4,Fblim1,Fhod1,Gba,Git2,Gm2A,Gsk3B,Gsr,Hba1/Hba2,Hbb-B1,Hdac6,Hipk3,Hook1,Hsd17B10,Hspb8,Igfbp5,Itga6,Itgb1,Jun,Kif1B,Kif2A,Kif5B,Klf6,Lama3,Lgals3Bp,Lgals4,Ltbp3,Macf1,Mafk,Maoa,Map3K20,Ma…
Alkbh5	enzyme	4.1152	7.67e-05	51	Abi1,Akap13,Alg11,Asah1,Axl,Brd4,Cav1,Clu,Ctsd,Cttn,Ddx3X,Dedd,Dnaja1,Dnm1L,Dnmt1,Eef1D,Eif4G1,Eif4G2,Eif4G3,Fbxl5,Fgfr1,Gstm5,Hspa8,Huwe1,Jag2,Mapk14,Mast2,Mbp,Myo6,Ncor1,Nf2,Nono,Pafah1B1,Rara,Rgs2,Rpa1,Rplp0,Sbf1,Sdhd,Serpina5,Sgms1,Slc4A2,Slc7A8,Smad5,Sod1,Spag9,Stag2,Ston1,Tle3,Tmbim6,Uba1
Rgs2	enzyme	3.9914	0.000102	57	Anxa4,Arhgef16,Atxn10,Bad,Blvra,Btg2,Chmp4B,Cnpy2,Crb3,Ctsa,Cxcl12,Decr1,Efna1,Epn1,Erp29,Errfi1,Fblim1,Fxyd3,Gapdh,Gnptg,Grina,Hadh,Hexb,Hmgn2 (Includes Others),Hsp90B1,Igfbp3,Maged1,Manf,Med10,Mfsd2A,Mknk2,Mrpl14,Ninj1,Ostf1,Pdia4,Pdlim1,Pdlim2,Pdlim4,Plvap,Ppib,Rcan1,Rflnb,Scarb1,Sdf2L1,Slc16A3,Slc2A1,Slc35F2,Slc7A8,Snx3,Srebf1,Ssna1,Ssr4,Tor2A,Ubb,Ugcg,Vamp7,Wdr61
Firre	other	3.91364	0.000122	49	Acads,Adck5,Banp,Capn1,Cc2D1A,Ccnd3,Crip1,Csk,Ctbp1,Dhx38,Edf1,Eef1D,Ehmt2,Fkbp4,Foxp4,Gnai2,Gnb2,Hmga1,Ints1,Klhdc4,Lypla2,Lzts2,Maoa,Map2K2,Mbd3,Mrpl4,Mul1,Pcnx3,Pex6,Pgls,Ppp1R37,Prr12,Prr5,Ptpn1,Rbm10,Rps15,Rpsa,Rxrb,Src,Szrd1,Tagln2,Tcf3,Tent5C,Tkt,Trabd,Tsc22D4,Tsen34,Ttyh3,Upf3A
Adrb	group	3.84771	0.000142	68	Aacs,Abl1,Acss1,Anxa5,Arhgef3,Atf3,Atf5,Axl,Bad,Bak1,Bax,Bcl10,Bnip3,Bnip3L,Casp3,Casp6,Cavin2,Ccnd1,Cdk4,Cdk6,Cdkn1B,Cflar,Cryab,Cyp51A1,Ddit3,Ddit4,E2F4,Endod1,Fam110C,Fam214A,Fas,Fdps,Gclm,Gsta3,Hmgcs1,Hsd3B7,Hspd1,Idh1,Ikbkg,Insig1,Lpin1,Lss,Msmo1,Nbn,Ncl,Notch2,Npm3,Nsdhl,Oasl,Pcna,Pcyt2,Pkd1,Ppm1D,Ran,Rbl2,Rtl8B,Slc6A9,Slc9A3R2,Smad6,Smc1A,Sqstm1,Srm,Srxn1,Traf1,Traf3,Wee1,Wnt7B,Ypel3
Hnrnph1	other	3.83565	0.000146	28	Acox1,Aldh18A1,Atp5F1A,Atp5Pb,Atp5Po,Carmil1,Cat,Cbs/Cbsl,Coq5,Cox5A,Ebag9,Fhl1,H3-3A/H3-3B,Lasp1,Luc7L2,Nck1,Ndufa1,Ndufa4,Ndufb10,Ndufb3,Ndufv1,Ndufv3,Prpsap1,Rbx1,Samm50,Sh3Glb2,Tmem70,Vps35
Cyp1A1	enzyme	3.78781	0.000163	54	Anxa4,Anxa7,Ap2M1,Araf,Banf1,Cbx3,Ccnd1,Chp1,Cnn2,Cox6B1,Cttn,Dag1,Dnal4,Dtnb,Dynlrb1,Eci2,Gpc1,Gstm3,Hoxb9,Ifi27L2A/Ifi27L2B,Igf1,Igfbp2,Kif2A,Krt19,Krt7,Lmna,Lyar,Mid1,Mt1,Mt2,Myo10,Ndufa1,Ndufv1,Odc1,Pfdn1,Ptp4A1,Ptp4A3,Pwp1,Qki,Rbbp4,Sdc1,Sdhb,Septin2,Sidt2,Slc46A3,Smarca4,Smtn,Socs2,Spag9,Tmpo,Tsc22D1,Vamp8,Vldlr,Wee1
Cga	other	3.7167	0.000192	47	Ar,Bhlha15,C1Galt1C1,Ccnd1,Creb3L1,Creld2,Ctnnbip1,Ddit3,Dnajb11,Dnajb9,Edem2,Elapor1,Erlec1,Fhl1,Fkbp11,Fkbp2,Fkbp4,Foxo1,Gata2,Grb2,Gtf2F2,Herpud1,Hexim1,Hsp90B1,Hspa5,Hyou1,Id1,Irak2,Klf9,Mxd4,Os9,Pdia3,Pdia4,Pdia6,Ppib,Sdf2,Sdf2L1,Serf2,Shisa5,Sil1,Spop,Ssr2,Ssr4,Stat5A,Tp53Inp1,Tp53Inp2,Txndc12
Mir-144	microrna	3.67162	0.000213	13	Abi1,Emc4,Ets2,Gsk3B,Pgm1,Ppp6C,Pten,Rab14,Rac1,Rasa1,Tlk2,Ywhaz,Znf148
Scap	other	3.54821	0.000283	48	Aacs,Abca1,Abca3,Acaa2,Acaca,Acly,Acsl1,Acsl4,Acsl5,Acss2,Asns,Atf3,Atf5,Csad,Csf1R,Cyb5A,Cyp51A1,Ddit3,Dhcr7,Ehhadh,Elovl6,Fabp5,Fasn,Fdft1,Fdps,Flad1,Gpam,Gstt3,Hmgcs1,Hmgcs2,Id1,Idi1,Insig1,Lss,Msmo1,Mt2,Mthfd2,Nsdhl,Pdk1,Sc5D,Scap,Scd,Scd2,Slc7A1,Sqle,Srebf1,Srebf2,Stard4
Arnt	transcription regulator	3.51713	0.000304	45	Adam17,Akt2,Aldh7A1,Aldoa,Atp5Mc1,Atp5Po,Bnip3,Ccnd2,Cd81,Cdk4,Cldn1,Cox6B1,Degs1,Degs2,Dnajc2,Eif6,Eno1,Epas1,Ero1A,G6Pd,Gapdh,Gas1,Gpi,Insr,Itgav,Ldha,Macf1,Mpp1,Myl6,Myo1C,Ndufs2,Ndufs3,Ndufs4,Oaz1,Pck2,Pgk1,Ppp2Cb,Ranbp1,Rangap1,Slc2A1,Tp53,Tpi1,Tuba4A,Vegfa,Vim
Uchl1	peptidase	3.50031	0.000316	43	Adcy9,Anxa6,Atp5F1B,Cpd,Eif2B3,Eif2B4,Eif2S3Y,Eif3M,Eif4E2,Gabarapl1,Gabpb1,Git2,Gpx4,Hnrnpll,Hoxd9,Hspa5,Jmy,Klhl23/Phospho2-Klhl23,Ldhb,Lpin1,Lpp,Mapk6,Pfkm,Phf20,Pi4K2B,Pik3Cg,Pla2G4A,Prss23,Psmb5,Psmc2,Psme1,Rad50,Rbm26,Rpl7,Rps6,Scp2,Septin8,Sh3D19,Sod2,Tbpl1,Trim2,Uba7,Vwa5A
Ngly1	enzyme	3.48812	0.000325	22	Atg13,Atg16L1,Atg3,Atg5,Atg9A,Becn1,Bnip3,Fundc1,Gabarap,Gabpb1,Ifi27L2A/Ifi27L2B,Keap1,Nfe2L2,Nrf1,Oas1,Pik3C3,Pink1,Sqstm1,Tax1Bp1,Ulk1,Usp18,Wipi2
Phf12	transcription regulator	3.44009	0.000363	23	Brix1,Ddx56,Eif3A,Eif4A3,Gtpbp4,H2Ax,Imp4,Ipo9,Krr1,Nmd3,Nop2,Pa2G4,Pes1,Pin4,Prpf31,Rrs1,Rsl24D1,Smn1/Smn2,Surf6,Tbl3,Tfb2M,Tsr1,Utp11
Rb1	transcription regulator	3.31876	0.00048	148	Aco2,Adam10,Akt1,Alpl,Atp1A1,Atp1B1,Atp5F1A,Atp5K,Atp6V1D,Atp6V1F,Bak1,Bax,Bckdha,Bglap,Cap1,Casp3,Casp7,Casp8,Ccnd3,Cdc25A,Cdk2,Cdkn1B,Cert1,Chchd3,Cldn3,Clic4,Coa3,Col4A1,Col4A2,Coq5,Cox14,Cox17,Cox4I1,Cox6A1,Cox6B1,Cox7A2,Dlat,Dlst,Dmpk,Dnajc11,Dnm1L,Dpp3,E2F4,E2F5,Ei24,Eif2S1,Esrra,Fxyd1,Fzd6,Gadd45Gip1,Ghitm,Gmfb,Gnai1,Gpr160,Gprc5C,Gpt2,Grpel1,H2Ax,Hif1A,Hras,Hsbp1,Idh3B,Ifitm3,Ifngr1,Igf1R…
Mybl2	transcription regulator	3.31876	0.00048	15	Birc3,Casp6,Cbx4,Ccnd1,Ccng2,Clta,Clu,Copa,Gata2,Hspa8,Id1,Iqgap1,Ppp3Ca,Slc1A5,Slc25A3
Prkag3	other	3.266	0.000542	34	Alas1,Apbb3,Atp1B1,Cd55,Clasp1,Commd3-Bmi1,Cyp27A1,Dnajc14,Fgfr1,Ftl,Gadd45G,Gbe1,Got1,Igfbp5,Lmcd1,Map4,Mettl7A,Nap1L1,Oxct1,Pam,Phlda3,Prpf6,Rpe,Rpl13A,Rpl22,Rpl5,Scd2,Sh3Kbp1,Slc25A36,Slc2A1,Stk11Ip,Stk25,Ugp2,Xpr1
Aldh2	enzyme	3.20761	0.00062	16	Atf4,Atf5,Gclc,Gclm,Gnmt,Gss,Gsta3,Gsta4,Mthfd2,Phgdh,Psat1,Psph,Shmt1,Shmt2,Slc3A2,Slc7A5
Max	transcription regulator	3.20761	0.00062	16	Aebp2,Cad,Ccnd2,Cdk4,Dusp7,Eed,Ezh1,Hdac2,Jarid2,Mtf2,Ncl,Odc1,Rbbp4,Rbbp7,Suz12,Yy1
Ipmk	kinase	3.12263	0.000754	17	Abhd12,Acta2,Actb,Capns1,Csrp1,Flna,Flnc,Hsp90Ab1,Jun,Junb,Myl6,Myl9,Pdlim5,Per1,Pfn1,Pmp22,Tagln2
Wt1	transcription regulator	3.08831	0.000816	26	Cd2Ap,Clic1,Csf1R,Ctsv,Eps8,Ezr,Fdft1,Idi1,Igf1,Itgb1Bp1,Itm2B,Kpna1,Lman1,Lrp1,Mbtps1,Med13,Nucb1,Odc1,Pecam1,Podxl,Scd2,Sox9,Sqle,Sqstm1,Tars1,Yars1
Mir-451	microrna	2.97881	0.00105	11	Abi1,Emc4,Ets2,Pgm1,Ppp6C,Rab14,Rac1,Rasa1,Tlk2,Ywhaz,Znf148
Abcb1B	transporter	2.91364	0.00122	15	Acbd5,Alkbh5,Atg9A,Atp13A2,Camk2D,Cpeb2,Ctsa,Ddit4,Hnrnpk,Pik3C2A,Slc11A2,Supt5H,Tp53,Usp19,Vps16
Mtor	kinase	2.8729	0.00134	84	Acadl,Acadm,Akr1A1,Akr1B1,Arl4C,Atp2A2,Atp2B1,Atp5Pb,Cab39L,Casp3,Cltc,Cnp,Cox4I1,Cs,Csf1R,Cycs,Dag1,Dctn1,Ddah2,Ddit4,Eif3A,Eprs1,Etfa,Fabp5,Fbxo32,Fdps,Gata3,Glg1,Gstm5,Gstz1,Hba1/Hba2,Hif1A,Hmgcs2,Hsp90Ab1,Hsp90B1,Hspb1,Igf1,Il1R1,Iqsec2,Irak1,Irf8,Irs1,Ldha,Ldhb,Map1Lc3B,Mbp,Mdh1,Mdh2,Mdm2,Myc,Ncam1,Nfkbil1,Otub1,Pfn1,Pgp,Pgrmc1,Ppib,Prdx5,Psmb5,Pygb,Rab11B,Rap1Gds1,Rhoa,Rorc,Rpl12,Rpl23,Rps1…
Eif2A	translation regulator	2.85387	0.0014	7	Atf4,Atf5,Ddit3,Ecd,Hspa5,Ibtk,Xiap
Med28	other	2.85387	0.0014	7	Acta2,Actg2,Aebp1,Cnn2,Crip1,Myh11,Tagln
Gna12	enzyme	2.81531	0.00153	12	Acta2,Cnn1,G6Pd,Gclc,Gclm,Gsr,Gsta3,Gsta4,Gstp1,Myh11,Tagln,Txnrd1
Atf4	transcription regulator	2.8041	0.00157	62	Aars1,Abca1,Apba3,Apex1,Asns,Atf3,Atf5,Atf6,Bglap,Cars1,Cdkn1B,Cebpg,Chac1,Cpox,Cpt1A,Cyp27A1,Ddit3,Ddit4,Eif2S2,Eif4Ebp1,Ero1A,Fasn,Gars1,Ghitm,Grb10,Gys1,Herpud1,Iars1,Igfbp2,Igfbp5,Igfbp7,Klf9,Lars1,Mars1,Mid1Ip1,Mrps7,Mthfd2,Napa,Nars1,Ndrg1,Pck2,Pmp22,Psat1,Psph,Pycr1,Rbpj,Sars1,Sel1L,Serpinf1,Shmt2,Slc1A5,Slc38A2,Slc3A2,Slc6A9,Slc7A5,Sod2,Srebf1,Stx5,Vegfa,Wars1,Wfs1,Xpot
Rrp1B	transcription regulator	2.75449	0.00176	54	Aldh5A1,Anapc13,Bmp7,Ccnd1,Ccnd3,Ccng1,Eif3H,Eif4B,Ep300,Foxo1,Fzd6,Hat1,Hdac11,Hsp90Aa1,Hsp90Ab1,Itgb5,Mcm2,Mdm2,Ncoa1,Ncoa2,Nlk,Pcna,Perp,Prkca,Prkcd,Rabif,Rara,Rarg,Rhoq,Rpa1,Rpl11,Rpl13,Rpl13A,Rpl14,Rpl19,Rpl22,Rpl37,Rpl37A,Rpl39,Rpl6,Rplp1 (Includes Others),Rps10,Rps14,Rps19,Rps26,Rps27/Rps27Rt,Rps3,Rps5,Rps8,Rps9,Serpine2,Smad6,Topbp1,Tubg1
Ireb2	translation regulator	2.70333	0.00198	13	Cycs,Epas1,Fech,Fth1,Hif1A,Iscu,Ldha,Ldhb,Ndufs1,Pfn2,Sdhb,Slc2A1,Uqcrfs1
Timp3	other	2.63639	0.00231	24	Ctnnb1,Eng,Fkbp1A,Hras,Jak1,Jun,Lamc2,Mapk3,Mapk9,Nfkb1,Sar1A,Ski,Skil,Smad1,Smad2,Smad4,Smad5,Smad6,Smad7,Stat1,Stat3,Tgfbr1,Tgfbr2,Tgfbr3
Med30	transcription regulator	2.62342	0.00238	14	Cox5B,Cs,Esrra,Ndufa10,Ndufb3,Ndufb7,Ndufs2,Ndufs7,Ndufv1,Sdha,Sdhb,Sdhc,Sdhd,Sod2
Mpz	other	2.62342	0.00238	14	Atf4,Cdk2Ap1,Ddit3,Derl2,Derl3,Dnajc3,Ero1B,Fdft1,Hmgcs1,Hspa5,Id2,Ppp1R15A,Sdf2L1,Sqle
H1-6	other	2.60906	0.00246	47	Anp32E,Arpc5,Atp6V0E2,B2M,Bcar1,Camsap3,Cant1,Cd81,Cops7B,Cpox,Cstf1,Degs2,Dennd2D,Dot1L,Dusp16,Farp1,Fdps,Fkbp4,Glul,Gphn,Hspa4,Lyrm9,Man2B1,Mars1,Mmp15,Mrpl38,Msl2,Ogt,Parva,Pcbp4,Pccb,Pgap4,Phb2,Phc3,Phlda1,Ppt2,Rchy1,Scamp4,Serinc3,Sf3A1,Smarce1,Tent4B,Tex2,Tmem230,Trpm4,Usf2,Zc3H4
H1F1	other	2.60906	0.00246	47	Anp32E,Arpc5,Atp6V0E2,B2M,Bcar1,Camsap3,Cant1,Cd81,Cops7B,Cpox,Cstf1,Degs2,Dennd2D,Dot1L,Dusp16,Farp1,Fdps,Fkbp4,Glul,Gphn,Hspa4,Lyrm9,Man2B1,Mars1,Mmp15,Mrpl38,Msl2,Ogt,Parva,Pcbp4,Pccb,Pgap4,Phb2,Phc3,Phlda1,Ppt2,Rchy1,Scamp4,Serinc3,Sf3A1,Smarce1,Tent4B,Tex2,Tmem230,Trpm4,Usf2,Zc3H4
Fgfr1	kinase	2.60206	0.0025	39	Atf6,Bmp7,Ccnd1,Ccnd2,Col1A1,Col3A1,Ddit3,Dnajc1,Eef1A1,Eif1Ax,Eif2A,Eif2Ak3,Eif3C,Eif4E,Eif4Ebp1,Eif4Ebp2,Eif4G1,Eif5A,Eif5B,Ern1,Fgf1,Fgf10,Fgfr1,Hes1,Hsp90B1,Hspa5,Itpr1,Mbp,Myc,Nck1,Notch1,Nxf1,Pdcd4,Pdpk1,Plxnb2,Prkra,Rps6,Xbp1,Xiap
Mir-29	microrna	2.51856	0.00303	16	Ar,Cdc42,Col1A1,Col1A2,Col4A2,Col5A2,Fkbp5,Igf1,Lamc1,Pdgfa,Pik3R1,Prkra,Sp1,Timp3,Tp53,Tpm1
Insig2	other	2.50031	0.00316	11	Acaca,Acly,Elovl6,Fasn,Fdft1,Fdps,G6Pd,Gpam,Scd,Srebf1,Srebf2
Dysf	other	2.48945	0.00324	41	Abca1,Abracl,Acot9,Actg1,Actr3,Anxa1,Anxa2,Apba3,Arpc2,B2M,C1Qb,Cd52,Cd55,Cd74,Chmp1A,Coro1C,Ctla2A/Ctla2B,Ctss,Ctsv,Dnajb1,Ehmt2,Errfi1,Etf1,Ftl,Gabarapl1,Gnai3,Hla-A,Hla-Dqa1,Hla-Dqb1,Hla-Drb5,Hspb1,Lcp1,Lyz,Mpeg1,Prpf4B,Prss23,Psap,Tceal9,Timp1,Tmem123,Tmem50B
Kat2A	enzyme	2.48017	0.00331	31	Actn4,Akt1,Bcl2L1,Casp3,Ccnd1,Cdc25A,Fabp5,Gclc,H2Az1,Hdac2,Hmga1,Hnrnpa2B1,Hnrnpd,Hnrnpu,Hsp90Aa1,Hspd1,Ipo7,Kat2A,Ldha,Nudc,Pgam1,Ppid,Ranbp1,Sae1,Slc1A5,Srsf1,Taf1D,Thop1,Ube2S,Xpo1,Ybx1
Tfrc	transporter	2.45717	0.00349	29	Atf3,Atf4,Atf5,Atf6,Bnip3,Casp3,Chac1,Ddit3,Ddit4,Ero1A,Fth1,Ftl,Ggt1,Gpx3,Gstt2/Gstt2B,Herpud1,Hspa5,Jun,Ldha,Phgdh,Ppp1R15A,Slc11A2,Slc2A1,Smad2,Srxn1,Tgfb3,Tgfbr1,Tp53,Xbp1
Mir17Hg	other	2.45593	0.0035	57	Acta2,Alpl,App,Atm,Atp7A,Bbx,Bmpr2,Ccm2,Ccnd1,Clic1,Cpe,Creb1,Csnk1G1,Dab2Ip,Ece1,Ecsit,Fndc3B,Fzd1,Fzd3,Glg1,Hif1A,Hif1An,Hopx,Hoxb4,Hoxb5,Hspg2,Il6St,Klf2,Lama5,Lrp1,Lrp6,Man2A1,Map3K1,Megf8,Mrtfb,Ncor2,Ncstn,Notch2,Pias4,Pten,Ptprk,Rnf111,Sel1L,Ski,Smad6,Smoc1,Sort1,Tagln,Tbx3,Tgfbr2,Tgif1,Tmem64,Tnks,Tob2,Twsg1,Xiap,Zfyve9
Ctbp2	transcription regulator	2.44612	0.00358	6	Ccnd1,Cdh1,Ctnnb1,Jup,Krt8,Ocln
Igbp1	phosphatase	2.44612	0.00358	6	Cdh1,Cldn1,Cldn3,Elavl1,Rac1,Tjp1
Mfn2	enzyme	2.44612	0.00358	6	Atf4,Bnip3,Ddit3,Hif1A,Ppp1R15A,Xbp1
Slc27A2	transporter	2.43063	0.00371	26	Abcd3,Acaa1,Acaa2,Acadl,Acadm,Acot1,Acox1,Acsl1,Aldh1A1,Cpt2,Crat,Decr1,Decr2,Dhrs4,Eci1,Eci2,Ehhadh,Elovl5,Etfdh,Hadha,Hadhb,Hmgcl,Pex16,Retsat,Scd,Slc27A1
Klf15	transcription regulator	2.42136	0.00379	24	Acadl,Acadm,Acads,Acadvl,Acat1,Acot1,Acox1,Acsl1,Acss1,Atg12,Atg3,Atg7,Becn1,Cpt2,Decr1,Ehhadh,Fabp5,Fasn,Gpam,Hadha,Hadhb,Mlycd,Scd,Slc27A1
Vcp	enzyme	2.40561	0.00393	12	Herpud1,Lmna,Ncl,Nfkb2,Npm1,Os9,P4Hb,Ppib,Sel1L,Sun2,Syne2,Tmpo
Slc13A1	transporter	2.39254	0.00405	49	Acly,Acsl5,Actg1,Aldh1A1,Bysl,Chd3,Clpx,Copb2,Cyp3A25 (Includes Others),Edem1,Eef1G,Eftud2,Elovl6,G0S2,Gale,Gfm1,Golgb1,Gpam,Hnmt,Hspa5,Hspa8,Hspb1,Igf1,Igfbp2,Igtp,Inmt,Insig1,Khdrbs3,Klf9,Mad2L2,Mal,Mkks,Mpp6,Mt1,Pbx1,Rpl41,Rpl8,Rplp1 (Includes Others),Rpn1,Scd,Sdf2L1,Srpra,St13,Stx6,Tfg,Tuba1C,Xbp1,Yars1,Znf292
Cyb5R4	enzyme	2.29328	0.00509	14	Acsl3,Atf3,Atf6,Ddit3,Eif2S1,Fasn,Gclc,Gstt3,Hspa5,Mt1,Mt2,Scd,Scd2,Xbp1
Lipe	enzyme	2.284	0.0052	59	Acsl1,Adh1C,Aldh1A1,Aqp1,Arntl,Atf3,Bcl6,Ca2,Casp8,Cd74,Cdo1,Cited2,Clk1,Col1A1,Col1A2,Cp,Dmpk,Ell,Fasn,Fkbp5,Fmod,G0S2,Gapdh,Grb10,H3-3A/H3-3B,Hla-Dqa1,Id2,Inmt,Itga6,Jup,Mapkapk2,Med1,Ncoa2,Net1,Nfkbib,Nr4A1,Nrip1,Pam,Pdha1,Per1,Postn,Ppm1B,Prdx2,Rara,Rb1,Rgs5,Rxra,Sart1,Scarb1,Scarb2,Scd,Scd2,Sdc4,Smad7,Srebf1,Sucla2,Tkt,Vamp7,Ywhag
Mfsd2A	transporter	2.25964	0.0055	15	Acsl4,Cyp51A1,Dhcr7,Fads1,Fasn,Fdft1,Idh1,Idi1,Insig1,Lss,Scd,Scd2,Srebf1,Srebf2,Stard4
Ebf1	transcription regulator	2.25259	0.00559	62	Akt2,Akt3,Araf,Cblc,Chuk,Crk,Cxcl12,Eif4Ebp1,Fasn,Flot2,Foxo1,Gata3,Gsk3B,Gys1,Ikbkb,Inppl1,Insr,Irf1,Irf7,Irs1,Kras,Lipe,Ly6A (Includes Others),Map2K1,Mapk1,Mapk8,Mknk1,Mknk2,Mtor,Myd88,Pck2,Pik3Ca,Pik3R1,Pik3R2,Pik3R3,Postn,Ppp1Ca,Ppp1Cb,Ppp1Cc,Prkaa1,Prkaca,Prkag2,Prkar1A,Prkar2A,Prkar2B,Ptpn1,Ptprf,Pygb,Raf1,Rasgrf2,Rheb,Rhoq,Rps6Kb1,Rps6Kb2,Rptor,Scd,Sos1,Sos2,Srebf1,Stat1,Tcf3,Tlr3
Nfe2L1	transcription regulator	2.23657	0.0058	16	Gclc,Gstp1,Psma1,Psma6,Psma7,Psmb1,Psmb2,Psmb5,Psmb6,Psmb7,Psmc2,Psmc3,Psmd1,Psmd11,Psmd12,Psmd14
Cdk2Ap1	other	2.2321	0.00586	25	Axin1,Btrc,Ccnd2,Csnk2A1,Ctnnb1,Daam1,Dixdc1,Dvl1,Ep300,Fzd1,Fzd3,Fzd7,Gsk3B,Kremen1,Lrp5,Mapk8,Myc,Nkd1,Ppard,Rhou,Senp2,Slc9A3R1,Tcf3,Tle5,Wnt7B
Mir-122-5P (Mirnas W/Seed Ggagugu)	mature microrna	2.2321	0.00586	25	Aacs,Adam17,Akt3,Aldoa,Anxa11,Atp11A,Cs,Dstyk,Entpd4,Fam117B,Foxj3,Foxp1,Fundc2,G6Pc3,Galnt10,Mecp2,Ncam1,Rab11Fip1,Rabif,Slc7A1,Tpd52L2,Trib1,Ttyh3,Ubap2,Xpo6
Lck	kinase	2.22257	0.00599	24	Bcl2L1,Cish,Csnk2B,Dkc1,Eif6,Emg1,Fbl,Myc,Nhp2,Nop10,Nop58,Nxt1,Pop5,Rpl36Al,Rpl4,Rps27L,Sfpq,Taf9,Tcof1,Utp14A,Utp4,Wdr36,Xpo1,Xrn2
Kdm5B	transcription regulator	2.18977	0.00646	10	Elf5,Erbb2,Erbb3,Esr1,Fgfr2,Foxa1,Prlr,Stat5A,Wnt7B,Xbp1
Esrra	transcription regulator	2.16431	0.00685	54	Acadl,Acadm,Acat1,Acox1,Acsl5,Agl,Aldoa,Atp1A1,Atp5F1B,Atp5Mc1,Atp5Mc3,Atp5Mf,Atp5Pb,Atp5Pf,Atp5Po,Bdh1,Bglap,Bpgm,Cox5A,Cox5B,Cox7A2L,Cox7C,Cox8A,Cpt1A,Crat,Cyc1,Dlat,Ech1,Eno1,Eno3,Epas1,Erbb2,Gabpa,Galm,Got1,Gys1,Ndufa2,Ndufa5,Ndufs3,Oxct1,Pck2,Pdk1,Pfkl,Pgap3,Pgm1,Ppa1,Rara,Scd2,Sdhb,Slc2A1,Stard3,Tfam,Tgfb3,Uqcr11
Ywhag	other	2.13253	0.00737	7	Bad,Bax,Cct6A,Gpi,Hyou1,Napa,Prdx6
Ncoa1	transcription regulator	2.11014	0.00776	42	Acsl4,Agl,Aldoa,Anapc2,Bpgm,Btg2,Calm1 (Includes Others),Casp7,Casp8,Cbx4,Cux1,Erbb3,Ercc3,Esrra,Fgfr2,Gjb2,Gyg1,Hif1A,Ilk,Junb,Lias,Lpin1,Mapk3,Myc,Ncoa2,Nelfcd,Nfib,Nfix,Pawr,Pdcd2,Pdpk1,Phb2,Plcd1,Pmm2,Ppard,Psmg2,Ptges2,Rb1,Slc2A1,Smarcc1,Sorbs1,Stag2
Pitx2	transcription regulator	2.08725	0.00818	41	Acad8,Adh1C,Atp1A1,Atp1B1,Ccnd1,Ccnd3,Dhrs7B,Fmo2,Gcdh,Gpx4,Grhpr,Hpgd,Idh2,Kctd20,Ldha,Mga,Msra,Myc,Ndufa13,Ndufb3,Ndufb4,Ndufb7,Ndufb8,Ndufc1,Ndufc2,Ndufs2,Ndufs3,Ndufs7,Ndufs8,Nxn,Ogfod2,Oxnad1,Prdx2,Pycr2,Sdhc,Sod1,Sod2,Tbx2,Tbx3,Txn2,Uqcrq
Rtn4	other	2.03858	0.00915	24	Actr1A,Ap2A2,Ap2B1,Arhgdia,Capza2,Cfl1,Dync1H1,Fgf1,Gnao1,Gnb2,Impact,Lap3,Mapre3,Mbp,Pea15,Rab3D,Rhob,Rtn4,Tpm1,Tpm2,Tspan2,Ywhab,Ywhag,Ywhaq
Anxa2	other	2.03858	0.00915	5	Akt1,Mtor,S100A10,Ulk1,Ulk2
Ccnd2	other	2.03858	0.00915	5	Ccnd1,Ccnd2,Ccnd3,Cdk4,Cdkn1B
Ctbp1	enzyme	2.03858	0.00915	5	Cdh1,Jup,Krt8,Ocln,Rac1
Gadd45Gip1	other	2.03858	0.00915	5	Clpp,Ddit3,Dnaja3,Hspd1,Lonp1
Mir-191	microrna	2.03858	0.00915	5	Foxp1,Irs1,Mxi1,Riok3,Tcf3
Nras	enzyme	2.03527	0.00922	53	Acadm,Anxa4,B2M,Bax,Ccng1,Cfh,Crip2,Crybg1,Cx3Cl1,Cxxc5,Cyhr1,Eif2D,Ephx1,Fhl1,Fndc3A,Hla-A,Ifi27,Ifi35,Ifih1,Il13Ra1,Irgm1,Kras,Lbp,Lcn2,Lsp1,Mgp,Ncam1,P3H4,Penk,Perp,Phlda3,Plekho1,Pltp,Polr2M,Ppp1R7,Prdx2,Psmb8,Rbm38,Rbpms,Sardh,Sdc1,Serpine2,Stat1,Tap1,Tmem43,Trim11,Tubb2A,Tulp4,Usp18,Vnn1,Vps25,Yif1A,Znf32
Apoe	transporter	2.02228	0.0095	107	Abca1,Abca2,Acat1,Acta2,Actb,Alox12,Anxa11,Apod,Apoe,App,Arhgef12,Atf3,Atf4,Bax,Bcam,Bgn,C1Qa,C1Qb,C1Qc,Calr,Casp3,Cat,Cav1,Ccnd2,Clu,Col18A1,Col1A1,Cpt1A,Creb3L1,Csf1,Ctdsp1,Ctnnb1,Ctsb,Ctsd,Ctss,Ctsv,Cyb5R3,Ddit3,Ecm1,Epn2,F2Rl1,Fkbp4,Fkbp5,Gata3,Gpx3,Gpx4,Herpud1,Hsp90Ab1,Hsp90B1,Hspa1B,Hspa5,Hspd1,Hspg2,Igf1,Igf1R,Igfbp6,Il10Rb,Insr,Itga3,Itga5,Jak1,Jun,Kctd10,Kremen1,Lcn2,Lims2,Ltbr,M6Pr,Map…
Lmx1A	transcription regulator	1.97881	0.0105	8	Cdkn1B,Cox6A1,Hes1,Ndufa2,Ndufa3,Ndufa4,Nrf1,Uqcrq
Igf1R	transmembrane receptor	1.91009	0.0123	102	Abcc4,Acadm,Acads,Acp1,Acsl1,Acta1,Acta2,Actn4,Aldoa,Atp5F1A,Atp5F1B,Atp5F1D,Atp5Mc1,Atp5Mc3,Atp5Mf,Atp5Mg,Atp5Pd,Atp5Pf,Atp5Po,Bax,Bcl2L1,Bglap,Cabp1,Calu,Capg,Cavin3,Cbfb,Cd38,Cetn2,Col1A1,Cox4I1,Cox5B,Cpt2,Cycs,Ddit3,Des,Fasn,Flnc,Fth1,Gabarap,Grb10,Gtf2B,Hadha,Igf1,Igf2R,Igfbp4,Igfbp5,Irs1,Ivns1Abp,Krt19,Lasp1,Mfn2,Ndufa1,Ndufa3,Ndufa4,Ndufa9,Ndufb4,Ndufb9,Ndufv2,Nme1,Pdcd10,Pdlim2,Pecr,Prkar…
Atp7B	transporter	1.85078	0.0141	23	Aacs,Acly,App,Ccng1,Cks1B,Cp,Cyp51A1,Elovl6,Fabp5,Fasn,Fdft1,Fdps,H1-2,Hmgcs1,Idi1,Lpin1,Lss,Msmo1,Mt1,Mt2,Smc4,Sqle,Srebf2
Elovl5	enzyme	1.83268	0.0147	10	Acaca,Acadl,Ehhadh,Elovl6,Fads1,Fasn,Gpam,Insig2,Pltp,Scd
Psen1	peptidase	1.79317	0.0161	69	Acsl1,Actb,Apoe,App,Atp2A2,Bace1,C11Orf1,C1Qa,C1Qb,C1Qc,C1R,C1S,C3,Cap1,Casp3,Ccnd1,Ccs,Cd74,Cd9,Clec16A,Cox8A,Ctnnb1,Ctsc,Ctsd,Ctss,Ctsz,Cuedc1,Cyp51A1,Dhrs7,Dyrk1A,Emp1,Erdr1,Extl2,Fam32A,Fbxw7,Foxo3,Gapdh,Gnb1,Hes1,Hla-E,Impact,Insr,Kif5B,L1Cam,Mtf1,Mtor,Ncam1,Ncstn,Notch1,Ocel1,Pdxdc1,Per3,Pik3R1,Plvap,Psenen,Ptprf,Rhoq,Slc38A2,Sqstm1,Src,Srd5A3,Stim2,Tiparp,Tnxb,Tp53,Ubc,Uevld,Wars1,Xiap
Egfr	kinase	1.78781	0.0163	62	Acy1,Ahctf1,Atad3A,Axin2,Bcl7C,Bzw2,Cad,Casp3,Cbx5,Ccnd1,Cct5,Cd3Eap,Cdk2,Ctnnb1,Cxcl14,Eif4E,Eif5A,Exosc5,Fkbp11,Hira,Hmga1,Hnrnpd,Hnrnpdl,Hspe1,Iqgap2,Irf1,Ivns1Abp,Junb,Kpnb1,Lyar,Mbp,Mmp14,Mthfd1,Myc,Ncl,Nsf,Nsun2,Nudc,Nutf2,Odc1,Pa2G4,Pabpc1,Paip2,Pip4K2B,Psen1,Qtrt1,Ranbp1,Rbbp7,Rcl1,Rela,Serbp1,Stat6,Tcerg1,Tcof1,Trmt2A,Tuba4A,Uba1,Ube2S,Wee1,Wnt4,Wnt7B,Xrn2
Dbi	other	1.77728	0.0167	6	Acss2,Elovl6,Fasn,Lss,Sqle,Srebf2
Slc39A14	transporter	1.77728	0.0167	6	Atf4,Ddit3,Fasn,Igf1,Scd,Srebf1
Mir-335-3P (Mirnas W/Seed Uuuucau)	mature microrna	1.77211	0.0169	17	Col1A1,Col1A2,Col4A1,Col4A2,Col5A2,Crtap,Dst,Lamc1,Loxl2,Nid1,Pdgfa,Plec,Sparc,Tgfbr1,Tgfbr2,Tpm1,Vcan
Mir-338-3P (Mirnas W/Seed Ccagcau)	mature microrna	1.77211	0.0169	17	Col1A1,Col1A2,Col4A1,Col4A2,Col5A2,Crtap,Dst,Lamc1,Loxl2,Nid1,Pdgfa,Plec,Sparc,Tgfbr1,Tgfbr2,Tpm1,Vcan
Col4A3	other	1.767	0.0171	13	Col1A1,Col1A2,Col3A1,Col4A1,Col4A2,Ddr1,Fn1,Lamb1,Lamc1,Mapk14,Mmp2,Timp1,Timp2
Ubqln2	other	1.767	0.0171	13	Atad1,Desi1,Epb41L5,Fdft1,Hspg2,Ipo9,Lamb1,Nlk,Nr1D2,Rtl8B,Slc35F6,Stat6,Trim32
Cryab	other	1.65956	0.0219	7	App,Casp3,Casp6,Des,Fbxo32,Mme,Vegfa
Msi2	other	1.65956	0.0219	7	Cdh1,Cldn3,Cldn7,Fn1,Numb,Smad3,Tgfbr1
Mir-140	microrna	1.65956	0.0219	7	Bnip3,Dnpep,Hif1A,Loxl2,Pdk1,Pgk1,Vegfa
Por	enzyme	1.63827	0.023	84	Abca1,Acadl,Acadvl,Acly,Acot1,Acsl1,Acta1,Actg1,Aldh1A1,Anxa5,Arnt,Asns,Atf5,Bdh1,C11Orf54,Cd74,Cldn3,Cpt1A,Cpt2,Csad,Cyb5B,Cyp51A1,Dhcr7,Eci1,Ehhadh,Elovl1,Elovl5,Elovl6,Entpd5,Fdft1,Fdps,Fgf1,Fgl1,Flvcr2,Gphn,Gsta3,Gstm1,Gstm5,Gstt3,Hadhb,Hif1A,Hla-A,Hla-Dqa1,Hla-Dqb1,Hla-Drb5,Hlf,Hmgcs1,Hsd17B10,Hsd17B11,Hsd17B12,Hsdl2,Hsph1,Idi1,Insig1,Lgals1,Lss,Msmo1,Mt1,Naa80,Nsdhl,Pgd,Por,Prnp,Retsat,Sc5D…
Bloc1S6	other	1.63078	0.0234	4	Ap3D1,Pi4K2A,Stx12,Vamp7
Bc1	translation regulator	1.63078	0.0234	4	Acta2,Cnn1,Smad3,Tagln
Dcx	other	1.63078	0.0234	4	Actn1,Actn4,Actr3,Clasp2
Lsp1	other	1.63078	0.0234	4	Gata2,Itga6,Itgb1,Pecam1
Mtbp	other	1.63078	0.0234	4	Cad,Ncl,Npm1,Odc1
Psme3	peptidase	1.63078	0.0234	4	Acaca,Fasn,Mdm2,Srebf1
Rnd3	enzyme	1.63078	0.0234	4	Hes1,Hif1A,Notch1,Vegfa
Ruvbl1	transcription regulator	1.63078	0.0234	4	Psma7,Psmb7,Psmc4,Psmd12
Mir-125B-2-3P (And Other Mirnas W/Seed Caaguca)	mature microrna	1.63078	0.0234	4	Bak1,Bax,Bmf,Tp53
Nlrx1	other	1.61261	0.0244	26	Bcl10,Birc3,Card10,Casp8,Chuk,Fadd,Ikbkb,Ikbkg,Il1R1,Irak1,Irf1,Map2K1,Myd88,Nfkb1,Nfkb2,Nfkbia,Nfkbib,Oas1,Pik3R1,Raf1,Rela,Slc2A1,Stat1,Stat2,Traf2,Traf6
Mir-29B-3P (And Other Mirnas W/Seed Agcacca)	mature microrna	1.5986	0.0252	18	Col1A1,Col1A2,Col4A1,Col4A2,Col5A2,Crtap,Dst,Lamc1,Loxl2,Nasp,Nid1,Pdgfa,Plec,Sparc,Tgfbr1,Tgfbr2,Tpm1,Vcan
Lamtor1	other	1.59517	0.0254	8	Acaca,Fasn,Impdh2,Mthfd1,Mthfd2,Ppat,Scd,Sqle
Tead1	transcription regulator	1.59517	0.0254	8	Acta1,Acta2,Ccnd1,Des,Gsk3A,Gsk3B,Pura,Purb
Myocd	transcription regulator	1.56864	0.027	16	Acta2,Atf4,Bcl2L1,Cald1,Casp3,Cnn1,Ddit3,Des,Eif2A,Eif2Ak3,Fn1,Myh11,Mylk,Tagln,Tp53,Xbp1
Znf106	other	1.56703	0.0271	24	Abhd16A,C3,Cox7A2L,Enpp5,Fgfr1Op2,Gadd45Gip1,Glrx,Hba1/Hba2,Hbb-B1,Hspb1,Ifi27L2A/Ifi27L2B,Ifitm3,Lgals1,Lyz,Ndufb10,Paip1,Pmp22,Prdx2,Rtn4,Tmem106B,Tspo,Vps35,Wdr83Os,Znf330
Cyp51A1	enzyme	1.56067	0.0275	9	Ebp,Lss,Msmo1,Nsdhl,Rara,Rxra,Sc5D,Sqle,Srebf2
Cd300Lf	other	1.55596	0.0278	15	Acaa2,Acad8,Acadl,Acss2,Cpt1A,Echs1,Eci2,Gpd1,Gpi,Hk1,Idh1,Mpc2,Pck2,Slc27A1,Slc2A1
Fus	transcription regulator	1.55596	0.0278	15	Bphl,Dmpk,Ewsr1,Fam193B,H1-2,H2Bc10,Hnrnph1,Kank2,Pmm2,Pnn,Ro60,Snrpb,Ssh3,Taf15,Tuba4A
Map2K4	kinase	1.55596	0.0278	15	Atf2,Bcl2L1,Birc3,Ccnd1,Cflar,Flna,Jun,Kif2A,Mapk9,Pak1,Pak2,Rock1,Rock2,Tubb2A,Xiap
Sgpp2	phosphatase	1.55596	0.0278	15	Atf4,Dnaja1,Dnajc14,Dnajc3,Hsp90Aa1,Hspa13,Hspa14,Hspa1B,Hspa4,Hspa5,Hspa8,Hspa9,Hspb8,Hsph1,Xbp1
Sptlc2	enzyme	1.54212	0.0287	10	Atf4,Col1A1,Ddit3,Eif2Ak3,Hspa5,Mmp2,Sptlc1,Sptlc2,Timp1,Xbp1
Tfam	transcription regulator	1.53313	0.0293	12	Acadl,Acadm,Acads,Acox1,Auh,Cpt2,Ech1,Echs1,Fabp5,Hk1,Pgam1,Pgk1
Ddx25	enzyme	1.53313	0.0293	11	Ace,Bad,Bak1,Bcl2L1,Dgcr8,Diablo,Drosha,Ep300,Hdac1,Nfkbia,Srebf2
Pcgf2	transcription regulator	1.53313	0.0293	11	Ccnd2,Cdc25A,Cdk4,Cdk6,Cdk7,Gata3,Hoxb7,Hoxb8,Hoxd4,Myc,Txlna
Let-7A-5P (And Other Mirnas W/Seed Gagguag)	mature microrna	1.53165	0.0294	28	Bsg,Ccnd1,Ccnd2,Cdk7,Col1A1,Col1A2,Col3A1,Col4A1,Col4A2,Col5A2,Crtap,Dst,Fn1,Hba1/Hba2,Hbb-B1,Itga1,Lamc1,Loxl2,Nid1,Pdgfa,Pgrmc1,Plec,Scd,Sparc,Tgfbr1,Tgfbr2,Tpm1,Vcan
Prkaa2	kinase	1.48545	0.0327	53	Acta2,Atp5Mc2,Ca2,Ccnd3,Cdh1,Cox4I1,Cxcl12,Ddit3,Eif2Ak3,Ern1,Fgfr2,Fn1,Foxo3,Galm,Gata3,Gsta4,Higd1A,Hspa5,Ifnar1,Igfbp4,Il13Ra1,Il1R1,Itih5,Jak2,Ldha,Lmo4,Ly6A (Includes Others),Mylk,Ndrg2,Nfib,Nfkbia,Npepl1,Oat,P4Hb,Parp3,Pcolce,Pias2,Ptpn11,Raf1,Rtn4Rl1,Smad3,Sorl1,Sos1,Spred1,Tfam,Tgm2,Tns3,Vim,Yap1,Ybx1,Zdhhc9,Zfp36L1,Zyx
Fli1	transcription regulator	1.45469	0.0351	19	Adgrg1,Aip,Col1A1,Ddx21,Hspa8,Imp4,Mdm2,Neu1,Nip7,Nol6,Nolc1,Npm1,Polr1D,Rack1,Rpl18,Snrpb,Snu13,Src,Tcp1
Capns1	peptidase	1.4318	0.037	5	Capn1,Capn2,Ccnd1,Ccnd2,Pik3Ca
Ccn4	other	1.4318	0.037	5	Axin2,Ccnd1,Cdh1,Ctnnb1,Fn1
Creb3L2	transcription regulator	1.4318	0.037	5	Arf4,Atf5,Copb1,Mcl1,Uso1
Lims2	other	1.4318	0.037	5	Ctnna1,Ilk,Itgb1,Parva,Tjp1
Scgb3A2	other	1.4318	0.037	5	Ctsd,Ctss,Mmp14,Mmp2,Smad7
Wdfy2	other	1.4318	0.037	5	Aco2,Akt2,Cycs,Fasn,Slc2A1
Mir-378	microrna	1.4318	0.037	5	Crat,Foxo1,Foxo3,Med13,Pdpk1
Pik3R1	kinase	1.43063	0.0371	33	Acta2,Atf4,Atf5,Bcl2L1,Ccnd2,Cdkn1B,Cxcl12,Ddit3,Dnajc3,Eng,Ern1,Foxo1,Hif1A,Hsp90B1,Hspa5,Irf7,Ldha,Mmp2,Myc,Nfe2L1,Nfe2L2,Pdha1,Pdk1,Pik3Ca,Pik3Cb,Pik3R1,Pik3R2,Pkm,Pten,Slc2A1,Sod2,Tgfb3,Txnip
Pou2F1	transcription regulator	1.41117	0.0388	28	Acsl1,Atm,Bcl6,Ccng1,Cd55,Cdo1,Csf1R,Ddit4,Decr1,Gas6,Gclm,Gpx3,Gstk1,Gstm1,Gstm3,Gstm5,H2Ax,Idh1,Ly6E,Nxn,Prdx2,Ptges,Purb,Selenop,Serping1,Sod1,Taf12,Timp3
Taz	enzyme	1.38195	0.0415	22	Col1A1,Col5A2,Egln1,Gbe1,Gtf2E2,Hif1A,Idh1,Kdm3A,Klf6,Ldha,Loxl2,Myc,Pdpk1,Pgm1,Pkm,Plk2,Slc2A1,Tpi1,Ugdh,Vegfa,Vegfb,Vldlr
Trim24	transcription regulator	1.38091	0.0416	52	Agrn,Blnk,Bst2,Ca2,Cnot6,Csrp1,Ddx58,Eif5A,Fbn1,Glul,Gm12854/S100A11,Hnf1B,Ifi27L2A/Ifi27L2B,Ifi35,Ifih1,Ifngr1,Ifngr2,Igtp,Il1R1,Irf1,Irf7,Irf9,Irgm1,Jak2,Lgals3Bp,Ly6A (Includes Others),Mov10,Myh10,Nmi,Numa1,Oas1,Oasl,Pacsin3,Parp12,Plac8,Plec,Prps2,Psmb8,Rtp4,Samd9L,Samhd1,Shisa5,Socs2,Stat1,Stat2,Tap1,Trafd1,Trim26,Trpv6,Uba7,Usp18,Vegfa
Hbb-B1	transporter	1.36754	0.0429	45	Atp5F1C,Atp5Mc1,Atp5Mc2,Atp5Mf,Atp5Po,C1Qa,Cd74,Cox15,Cox6C,Cox8A,Cyc1,Fn1,Fth1,Ftl,Hif1A,Mt1,Ndufa11,Ndufa13,Ndufa3,Ndufa4,Ndufa5,Ndufa6,Ndufa7,Ndufa9,Ndufb11,Ndufb4,Ndufb7,Ndufb8,Ndufb9,Ndufc1,Ndufs3,Ndufs4,Ndufs7,Ndufs8,Ndufv1,Ndufv2,Pecam1,Prlr,Sdha,Surf1,Tfrc,Ucp2,Uqcrc1,Uqcrc2,Vhl
Ccn2	growth factor	1.35952	0.0437	26	Abcf1,Akt1,Cavin2,Ccnd1,Col1A1,Col4A2,Ctnnb1,Flnb,Fn1,Hes1,Igf1,Lims1,Ltbp3,Mbnl2,Mia3,Mmp14,Mmp2,Myc,P4Ha1,Pi4K2B,Rab18,Tmod3,Tpm1,Vegfa,Wnk1,Xiap
Mir-204-5P (And Other Mirnas W/Seed Ucccuuu)	mature microrna	1.35754	0.0439	21	Acvr2A,Atf4,Bmpr1B,Camk2D,E2F4,Gnb1,Id2,Itpr1,Micos10-Nbl1/Nbl1,Myc,Pik3R1,Ppp2Ca,Prkacb,Rock1,Smad1,Smad3,Smad9,Sp1,Tgfb3,Tgfbr2,Vamp2
Hif1	complex	1.35164	0.0445	6	Ddit4,Ldha,Pdk1,Slc16A3,Slc2A1,Vasp
Lims1	other	1.35164	0.0445	6	Ctnna1,Ilk,Itgb1,Parva,Rsu1,Tjp1
Pink1	kinase	1.35164	0.0445	6	Bnip3,Ccnd1,Dnm1L,Hif1A,Slc2A1,Vegfa
Trib1	kinase	1.35164	0.0445	6	Acaca,Acox1,Cpt1A,Cpt2,Fasn,Scd
Cav1	transmembrane receptor	1.33536	0.0462	47	Atm,Bloc1S6,Cav1,Cav2,Ccnd1,Cldn7,Cldn8,Crnkl1,Csf1R,Ctnnb1,Ctsd,Esr1,Fn1,Foxa1,Hsd17B12,Hspa8,Id1,Insr,Krt18,Krt19,Krt7,Krt8,Mdm2,Nedd4L,Npm1,Nr4A1,Osbpl7,Pcna,Pdk2,Prlr,Prom1,Rbm39,Rpl17,Rps13,Rps9,Skil,Slc12A2,Slc25A12,Smad4,Spag9,Srp54,Tfpi,Tgfb1I1,Tgfbr1,Tjp1,Tmem87A,Txnl4A
Hsf2	transcription regulator	1.32239	0.0476	12	Hsbp1,Hspa1B,Hspb1,Hsph1,Psma1,Psma5,Psmb2,Psmb5,Psmc4,Psmd10,Psmd3,Stag2
Commd1	transporter	1.3098	0.049	11	Aldoa,Bnip3,Ddit4,Egln1,Grhpr,Krt19,Ldha,Pdk1,Pgk1,Tfrc,Vegfa
Collagen(S)	complex	1.3098	0.049	11	Atf4,C3,Cd55,Cd59A,Cr1L,Creb3L1,Ddit3,Edem1,Herpud1,Ppp1R15A,Serpinh1
Hnrnpk	other	1.3098	0.049	11	Atf2,Kdm6B,Laptm4A,Lpin1,Lpp,Pdlim2,Rb1,Usp25,Vcan,Zbtb20,Znf519
Pak2	kinase	1.30803	0.0492	19	Ass1,Ckb,H2Ax,H3C8,Hmga1,Id1,Id3,Igf1,Igfbp3,Igfbp5,Ldlrap1,Mdm2,Prkci,S100A6,Smad7,Smad9,Smarca2,Smc5,Tagln

## Sheet: Table A6
Table A6. Bioinformatics prediction of signalling pathways significantly regulated following acrylamide exposure in the mouse seminal vesicles. Signaling pathways with a significant p value (< 5.0E-2) are listed, together with the number, proportion overlap and name of the associated targets within the dataset.
Ingenuity Canonical Pathways	-log(p-value)	P-value	Overlap with dataset (%)	# Genes	Molecules
Glioma Invasiveness Signaling	2.78	0.00331131	4.23	3	F2r,Hmmr,Plaur
Complement System	2.28	0.00416869	6.06	2	C4a/C4b,Cfb
Coagulation System	2.23	0.00676083	5.71	2	F2r,Plaur
Granulocyte Adhesion and Diapedesis	1.83	0.00831764	1.92	3	Ccl21,Ccl8,Mmp17
Agranulocyte Adhesion and Diapedesis	1.75	0.00933254	1.8	3	Ccl21,Ccl8,Mmp17
Tryptophan Degradation to 2-amino-3-carboxymuconate Semialdehyde	1.71	0.0104713	16.7	1	Ido1
T Helper Cell Differentiation	1.69	0.0128825	2.99	2	Bcl6,Hla-A
Caveolar-mediated Endocytosis Signaling	1.64	0.0251189	2.82	2	Hla-A,Itga8
Altered T Cell and B Cell Signaling in Rheumatoid Arthritis	1.53	0.0323594	2.44	2	Ccl21,Hla-A
NAD biosynthesis II (from tryptophan)	1.49	0.0331131	10	1	Ido1
Glycogen Degradation III	1.38	0.0354813	7.69	1	Gaa

## Sheet: Table A7
Table A7. Bioinformatics prediction of functions significantly regulated following acrylamide exposure in the mouse seminal vesicles. Functions with a with a significant P value (< 5.0E-2) are presented, together with the name and number of associated genes within the dataset.
Molecular, Cellular and Physiological system development functions
Category	p-value	# Genes	Molecules
Organismal Development	3.67E-05-2.92E-02	32	Bcl6,Bhlhe40,C4A/C4B,Cacna1H,Ccl21,Ccna2,Cfb,Col5A1,Dusp6,Egr1,Egr2,F2R,Fbn1,Fmod,Gaa,Heg1,Hla-A,Ido1,Itga8,Itln1,Jcad,Lrrc32,Mmp17,Optc,Pkd2,Plaur,Plin2,Rpl29 (Includes Others),Rpsa,S1Pr1,Snai1,Zfand5
Tissue Morphology	1.35E-04-2.92E-02	26	Bcl6,Bhlhe40,C4A/C4B,Cacna1H,Ccl21,Cfb,Col5A1,Ctse,Dmbt1,Dusp6,Egr1,Egr2,F2R,Fbn1,Fmod,Gaa,Hla-A,Hmmr,Ido1,Itga8,Lrrc32,Pianp,Plaur,Plin2,S1Pr1,Snai1
Cardiovascular System Development and Function	3.67E-07-2.92E-02	25	Bcl6,Bhlhe40,C4A/C4B,Cacna1H,Ccl21,Ccna2,Cfb,Col5A1,Dusp6,Egr1,F2R,Fbn1,Fmod,Gaa,Heg1,Hmmr,Ido1,Itln1,Jcad,Optc,Pkd2,Plaur,S1Pr1,Snai1,Zfand5
Embryonic Development	6.35E-05-2.6E-02	25	Bcl6,Bhlhe40,C4A/C4B,Ccl21,Ccna2,Col5A1,Dmbt1,Dusp6,Egr1,Egr2,F2R,Fbn1,Fmod,Gaa,Heg1,Hla-A,Itga8,Lrrc32,Mmp17,Parpbp,Pkd2,Rpsa,S1Pr1,Snai1,Zfand5
Tissue Development	6.35E-05-2.6E-02	24	Bcl6,Bhlhe40,C4A/C4B,Ccl21,Ccna2,Col5A1,Dusp6,Egr1,Egr2,F2R,Fbn1,Fmod,Gaa,Heg1,Hla-A,Hmmr,Itga8,Mmp17,Pkd2,Plaur,Rpsa,S1Pr1,Snai1,Zfand5
Organ Development	6.35E-05-2.6E-02	21	Bcl6,Bhlhe40,C4A/C4B,Ccl21,Ccna2,Col5A1,Dusp6,Egr1,Egr2,Fbn1,Fmod,Gaa,Heg1,Hla-A,Itga8,Mmp17,Pkd2,Plaur,S1Pr1,Snai1,Zfand5
Cellular Movement	2.1E-05-2.6E-02	20	Bcl6,C4A/C4B,Ccl21,Ccna2,Cfb,Ctse,Dnah1,Egr2,F2R,Fbn1,Hla-A,Hmmr,Ido1,Itga8,Lrrc32,Plaur,S1Pr1,Snai1,Ube2C,Zfand5
Organ Morphology	6.35E-05-2.92E-02	20	Bcl6,Bhlhe40,C4A/C4B,Cacna1H,Ccl21,Ccna2,Col5A1,Ctse,Dmbt1,Dusp6,Egr1,F2R,Fbn1,Fmod,Gaa,Ido1,Itga8,Pkd2,Plaur,S1Pr1
Cell Death and Survival	7.44E-04-2.92E-02	20	Bcl6,Bhlhe40,C4A/C4B,Ccna2,Cfb,Dusp6,Egr1,Egr2,F2R,Fbn1,Fmod,Hla-A,Hmmr,Ido1,Lrrc32,Pianp,Plaur,Rpsa,S1Pr1,Snai1
Cellular Function and Maintenance	8.28E-04-2.6E-02	20	Bcl6,Bhlhe40,Ccl21,Ccna2,Col5A1,Defa3 (Includes Others),Egr1,Egr2,F2R,Gaa,Hla-A,Hmmr,Ido1,Itga8,Optc,Pkd2,Plaur,S1Pr1,Snai1,Ube2C
Organismal Survival	3.95E-03-2.61E-02	20	Bcl6,Bhlhe40,C4A/C4B,Ccl21,Ccna2,Cfb,Col5A1,Dmbt1,Egr2,F2R,Fbn1,Hla-A,Ido1,Itga8,Lrrc32,Pkd2,Rpl29 (Includes Others),Rpsa,S1Pr1,Snai1
Cellular Development	3.18E-05-2.6E-02	17	Bcl6,Bhlhe40,Ccl21,Dmbt1,Egr1,Egr2,F2R,Fbn1,Gaa,Hla-A,Hmmr,Ido1,Lrrc32,Plaur,S1Pr1,Snai1,Ube2C
Hematological System Development and Function	4.47E-05-2.64E-02	17	Bcl6,Bhlhe40,C4A/C4B,Ccl21,Cfb,Ctse,Dusp6,Egr1,Egr2,F2R,Heg1,Hla-A,Ido1,Lrrc32,Plaur,S1Pr1,Snai1
Cellular Growth and Proliferation	3.18E-05-2.6E-02	16	Bcl6,Bhlhe40,Ccl21,Ccna2,Egr1,Egr2,F2R,Gaa,Hla-A,Hmmr,Ido1,Lrrc32,Plaur,S1Pr1,Snai1,Ube2C
Cellular Assembly and Organization	1.58E-04-2.6E-02	16	Ccl21,Ccna2,Col5A1,Egr1,Egr2,F2R,Fbn1,Fmod,Gaa,Hmmr,Itga8,Optc,Parpbp,Plaur,S1Pr1,Snai1
Lymphoid Tissue Structure and Development	1.08E-04-2.64E-02	15	Bcl6,Bhlhe40,C4A/C4B,Ccl21,Ctse,Dusp6,Egr1,Egr2,F2R,Heg1,Hla-A,Ido1,Lrrc32,S1Pr1,Snai1
Cell-To-Cell Signaling and Interaction	3.29E-03-2.92E-02	15	Bhlhe40,C4A/C4B,Ccl21,Ccna2,Egr1,F2R,Fbn1,Hla-A,Ido1,Lrrc32,Parpbp,Plaur,Rpsa,S1Pr1,Snai1
Skeletal and Muscular System Development and Function	3.29E-03-2.7E-02	15	Bcl6,Cacna1H,Ccna2,Egr1,Egr2,F2R,Fbn1,Fmod,Gaa,Hla-A,Itga8,Pianp,S1Pr1,Snai1,Zfand5
Immune Cell Trafficking	3.48E-05-2.6E-02	14	Bcl6,C4A/C4B,Ccl21,Cfb,Ctse,Egr1,Egr2,F2R,Hla-A,Ido1,Lrrc32,Plaur,S1Pr1,Snai1
Connective Tissue Development and Function	3.29E-03-2.92E-02	14	Bcl6,Egr1,Egr2,F2R,Fbn1,Fmod,Hmmr,Parpbp,Plaur,Plin2,S1Pr1,Snai1,Ube2C,Zfand5
Cell Cycle	2.85E-03-2.6E-02	13	Bcl6,Ccna2,Ecrg4,Egr1,Egr2,Fbn1,Hmmr,Parpbp,Pkd2,Rpl29 (Includes Others),S1Pr1,Snai1,Ube2C
Cell Morphology	3.29E-03-2.92E-02	13	Bcl6,Cacna1H,Ccl21,Dmbt1,Egr1,Egr2,Fbn1,Fmod,Gaa,Ido1,Plaur,Plin2,S1Pr1
Molecular Transport	1.09E-03-2.81E-02	11	Bcl6,C4A/C4B,Cfb,Defa3 (Includes Others),Egr1,Egr2,F2R,Hla-A,Ifi27,Plaur,Plin2
Nervous System Development and Function	6.35E-05-2.92E-02	8	Ccl21,Egr1,Egr2,Fbn1,Fmod,Plaur,Rpsa,Snai1
Hematopoiesis	4.7E-04-2.28E-02	8	Bcl6,Bhlhe40,Ccl21,Egr1,Egr2,Hla-A,Plaur,S1Pr1
Small Molecule Biochemistry	3.29E-03-2.6E-02	8	Cfb,Egr1,F2R,Ido1,Pkd2,Plin2,Rpsa,S1Pr1
Renal and Urological System Development and Function	6.12E-03-2.3E-02	8	Bhlhe40,C4A/C4B,Dmbt1,Ido1,Itga8,Mmp17,Pkd2,Snai1
Visual System Development and Function	3.67E-05-2.6E-02	7	Cfb,Egr1,F2R,Fmod,Optc,Plaur,Plin2
Cell-mediated Immune Response	6.35E-05-2.6E-02	7	Bcl6,Bhlhe40,Ccl21,Egr1,Egr2,Hla-A,S1Pr1
Humoral Immune Response	1.28E-03-2.6E-02	7	Bcl6,Bhlhe40,C4A/C4B,Ccl21,Cfb,Egr2,S1Pr1
Digestive System Development and Function	9.67E-04-6.56E-03	6	Bcl6,C4A/C4B,Egr1,Hla-A,Plaur,S1Pr1
Protein Trafficking	1.09E-03-2.81E-02	6	Bcl6,Cfb,Egr2,Hla-A,Ifi27,Plaur
Cell Signaling	1.04E-02-2.6E-02	6	Bcl6,Cfb,F2R,Pkd2,Rpsa,S1Pr1
Hepatic System Development and Function	9.67E-04-6.56E-03	5	Bcl6,C4A/C4B,Egr1,Hla-A,Plaur
Hair and Skin Development and Function	4.98E-05-1.31E-02	4	Col5A1,Fbn1,Fmod,Plaur
Lipid Metabolism	3.29E-03-2.6E-02	4	Cfb,Egr1,F2R,Plin2
Protein Synthesis	3.29E-03-2.81E-02	4	Bcl6,D2Hgdh,Hla-A,Plaur
Reproductive System Development and Function	3.29E-03-1.31E-02	4	Egr1,Hla-A,Hmmr,Ido1
Gene Expression	6.56E-03-2.6E-02	4	Egr1,Egr2,Fbn1,S1Pr1
Organismal Functions	6.56E-03-1.41E-02	3	Fmod,Gaa,Plin2
Cellular Compromise	3.29E-03-1.31E-02	2	Egr1,Fbn1
Vitamin and Mineral Metabolism	6.56E-03-2.6E-02	2	Pkd2,Plin2
Respiratory System Development and Function	1.56E-02-2.6E-02	2	Dnah1,Fbn1
Cellular Response to Therapeutics	3.29E-03-1.63E-02	1	Parpbp
Drug Metabolism	3.29E-03-3.29E-03	1	Egr1
Endocrine System Development and Function	3.29E-03-6.56E-03	1	Egr1
Behavior	6.56E-03-6.56E-03	1	Egr2
Amino Acid Metabolism	1.96E-02-1.96E-02	1	Ido1
Carbohydrate Metabolism	1.96E-02-2.66E-02	3	Ccl21,Cfb,Gaa
DNA Replication, Recombination, and Repair	1.96E-02-2.28E-02	2	Hmmr,Parpbp
Disease functions
Category	p-value	# Genes	Molecules
Organismal Injury and Abnormalities	2.68E-05-2.92E-02	36	Bcl6,Bhlhe40,C4A/C4B,Cacna1H,Ccl21,Ccl8,Ccna2,Cfb,Col5A1,Ctse,D2Hgdh,Dmbt1,Dusp6,Egr1,Egr2,F2R,Fbn1,Fmod,Gaa,Hla-A,Hmmr,Ido1,Itga8,Itln1,Jcad,Lrrc32,Optc,Parpbp,Pfkp,Pkd2,Plaur,Plin2,Rpsa,S1Pr1,Snai1,Tbc1D16
Inflammatory Response	2.68E-05-2.6E-02	22	Bcl6,Bhlhe40,C4A/C4B,Ccl21,Ccl8,Cfb,Col5A1,Ctse,D2Hgdh,Dmbt1,Egr1,Egr2,F2R,Fmod,Hla-A,Hmmr,Ido1,Lrrc32,Plaur,Plin2,S1Pr1,Snai1
Cancer	1.35E-04-2.71E-02	22	Bcl6,Bhlhe40,Ccl21,Ccl8,Ccna2,D2Hgdh,Dusp6,Egr1,F2R,Fbn1,Hmmr,Ido1,Itga8,Itln1,Jcad,Lrrc32,Parpbp,Pfkp,Plaur,S1Pr1,Snai1,Tbc1D16
Skeletal and Muscular Disorders	5.83E-05-1.99E-02	18	Bcl6,C4A/C4B,Cacna1H,Ccl8,Ccna2,Cfb,Dusp6,Egr1,Egr2,F2R,Fbn1,Fmod,Gaa,Hla-A,Hmmr,Ido1,Rpsa,S1Pr1
Inflammatory Disease	5.83E-05-2.6E-02	17	Bcl6,Bhlhe40,C4A/C4B,Ccl21,Ccl8,Cfb,D2Hgdh,Dmbt1,Egr1,Egr2,Fmod,Hla-A,Hmmr,Ido1,Plaur,S1Pr1,Snai1
Gastrointestinal Disease	9.67E-04-2.65E-02	17	Bcl6,C4A/C4B,Ccl8,Ccna2,Cfb,D2Hgdh,Dmbt1,Egr1,Fbn1,Hla-A,Hmmr,Ido1,Lrrc32,Pkd2,Plaur,S1Pr1,Snai1
Immunological Disease	5.64E-05-2.65E-02	16	Bcl6,Bhlhe40,C4A/C4B,Ccl21,Ccl8,Cfb,Egr1,Egr2,F2R,Hla-A,Hmmr,Ido1,Lrrc32,Plaur,S1Pr1,Tbc1D16
Connective Tissue Disorders	5.83E-05-2.92E-02	16	Bcl6,C4A/C4B,Cacna1H,Ccl8,Cfb,Egr1,Egr2,F2R,Fbn1,Fmod,Hla-A,Hmmr,Ido1,Itga8,Plin2,S1Pr1
Respiratory Disease	1.18E-04-2.6E-02	14	Bcl6,Cacna1H,Ccl21,Ccna2,Cfb,Egr1,F2R,Fbn1,Hla-A,Ido1,Pfkp,Plaur,S1Pr1,Snai1
Neurological Disease	2.94E-04-2.28E-02	14	Bcl6,Bhlhe40,C4A/C4B,Ccl21,Cfb,Egr1,Egr2,Fmod,Gaa,Hla-A,Ido1,Plaur,Rpsa,S1Pr1
Cardiovascular Disease	4.7E-04-2.74E-02	14	Cacna1H,Ccna2,Cfb,Col5A1,Dusp6,Egr1,F2R,Fbn1,Fmod,Gaa,Hla-A,Itln1,Pkd2,Plaur
Renal and Urological Disease	7.44E-04-2.3E-02	10	Bhlhe40,C4A/C4B,Ccna2,Cfb,Dmbt1,F2R,Ido1,Itga8,Pkd2,Snai1
Hepatic System Disease	9.67E-04-1.96E-02	9	Bcl6,C4A/C4B,Ccna2,Egr1,Hla-A,Hmmr,Pkd2,Plaur,Snai1
Endocrine System Disorders	3.29E-03-2.65E-02	9	Ccl8,Cfb,Egr1,Hla-A,Hmmr,Ido1,Lrrc32,Pkd2,Snai1
Hereditary Disorder	6.86E-04-9.83E-03	8	Ccna2,Egr1,Egr2,Gaa,Ido1,Pkd2,Rpsa,S1Pr1
Developmental Disorder	3.29E-03-2.28E-02	8	Ccna2,Egr2,F2R,Gaa,Itga8,Pkd2,Rpsa,Snai1
Ophthalmic Disease	3.67E-05-6.56E-03	7	Ccl21,Cfb,Egr1,F2R,Fmod,Optc,Plaur
Tumor Morphology	1.61E-03-2.6E-02	7	Egr1,F2R,Hmmr,Ido1,Lrrc32,S1Pr1,Snai1
Dermatological Diseases and Conditions	6.56E-03-1.88E-02	7	Cfb,Col5A1,Ctse,Egr1,Fmod,Plaur,Snai1
Hematological Disease	2.94E-04-2.28E-02	6	Bcl6,C4A/C4B,Cfb,Egr1,Fmod,S1Pr1
Metabolic Disease	3.29E-03-2.65E-02	6	Ccl8,Cfb,Dmbt1,Gaa,Hla-A,Lrrc32
Psychological Disorders	6.86E-04-6.86E-04	5	Egr1,Egr2,Ido1,Rpsa,S1Pr1
Infectious Diseases	2.94E-04-3.29E-03	4	C4A/C4B,Cfb,Hla-A,Ido1
Reproductive System Disease	6.56E-03-1.56E-02	4	Egr1,Ido1,Parpbp,Pkd2
Antimicrobial Response	9.61E-03-2.28E-02	2	Egr2,Hla-A
Hypersensitivity Response	2.28E-02-2.28E-02	1	F2R
Nutritional Disease	2.6E-02-2.6E-02	1	Ccna2

## Sheet: Table A8
Table A8. Bioinformatics prediction of seminal vesicle mediators regulated following acrylamide exposure in the mouse seminal vesicles. Ingenuity Pathway analysis was used to predict upstream regulators of the genes expressed in the mouse seminal vesicle. Upstream regulators with a significant p-value (< 5.0E-2) are listed, together with their molecule type. Where a corresponding Z-score (activat…
Upstream Regulator	Molecule type	-log p-value	p-value	z-score	# Genes	Molecules
Tcf4	transcription regulator	5.40121	3.97e-06		6	Bcl6,Ccna2,Cdkn3,Ctse,Hmmr,Ifi27
Tcf3	transcription regulator	5.22548	5.95e-06		7	Bcl6,Ccna2,Cdkn3,Ctse,Hmmr,Ifi27,S1pr1
Gfra2	transmembrane receptor	4.48149	3.3e-05		2	Egr1,Egr2
Ahr	ligand-dependent nuclear receptor	4.19314	6.41e-05	0.118	7	Ccl21,Ccna2,Col5A1,Egr2,Ido1,Nxpe2,Snai1
Fas	transmembrane receptor	4.12784	7.45e-05	-1.98	4	Col5a1,Egr1,Egr2,Fbn1
Serpind1	other	3.78516	0.000164		2	Egr1,F2R
Afp	transporter	3.64016	0.000229		2	Egr1,Egr2
Elk4	transcription regulator	3.64016	0.000229		2	Egr1,Egr2
Csf2	cytokine	3.5376	0.00029	2.215	5	C4A/C4B,Ccl8,Ccna2,Ido1,Ube2C
Bdnf	growth factor	3.43771	0.000365		4	Bhlhe40,Dusp6,Egr1,Egr2
Egr2	transcription regulator	3.42713	0.000374		3	Bcl6,Bhlhe40,Egr2
Tgfbr1	kinase	3.42713	0.000374		3	Bhlhe40,Egr2,Fmod
Il10Ra	transmembrane receptor	3.34486	0.000452	-0.128	6	Cfb,Ctse,Fbn1,Hla-A,Nxpe2,S1Pr1
Nr1H3	ligand-dependent nuclear receptor	3.28988	0.000513		5	Ccl8,Ccna2,Cfb,Snai1,Ube2C
Lipe	enzyme	3.23882	0.000577		4	Bcl6,Egr1,Fmod,Plin2
Ctnnb1	transcription regulator	3.22768	0.000592	0	7	Bhlhe40,Ccna2,Ecrg4,Egr1,F2R,Plin2,Snai1
Elk1	transcription regulator	3.22548	0.000595		2	Egr1,Egr2
Ikbkg	kinase	3.21042	0.000616	0.313	4	Ccl8,Defa3 (Includes Others),Dusp6,Hla-A
Ldlr	transporter	3.16431	0.000685		5	Ccl8,Ccna2,Cfb,Egr1,Ube2C
Zbtb17	transcription regulator	3.10513	0.000785		3	Ccna2,Hmmr,Ube2C
Foxp3	transcription regulator	3.06298	0.000865		4	Dusp6,Egr1,Hla-A,Lrrc32
Apex1	enzyme	2.83863	0.00145		2	Egr1,Egr2
Map3K7	kinase	2.81531	0.00153		3	Bhlhe40,Egr2,Snai1
Pdpk1	kinase	2.78781	0.00163		2	S1Pr1,Snai1
Mxd1	transcription regulator	2.75945	0.00174		3	Bcl6,Ccna2,Rpsa
Rock1	kinase	2.6968	0.00201		2	Col5A1,Fbn1
Stat3	transcription regulator	2.69465	0.00202	0.243	5	Bcl6,Egr1,Egr2,Hla-A,Snai1
Retnlb	other	2.65956	0.00219		3	Ccl8,Ctse,Ube2C
Ssb	enzyme	2.61261	0.00244		2	C4A/C4B,Ctse
Creb1	transcription regulator	2.59688	0.00253		3	Bhlhe40,Egr1,Egr2
Stat1	transcription regulator	2.58838	0.00258	-0.152	4	Bcl6,Ccl8,Egr1,Ido1
Sema7A	transmembrane receptor	2.57349	0.00267		2	Ccna2,Egr1
Crx	transcription regulator	2.5376	0.0029		2	Cacna1H,Samd11
E2F	group	2.50169	0.00315		2	Ccna2,Ube2C
Faslg	cytokine	2.50169	0.00315		2	Egr1,Egr2
Adam19	peptidase	2.47496	0.00335		1	Egr2
Bin1	other	2.47496	0.00335		1	Ido1
Fbxo11	enzyme	2.47496	0.00335		1	Bcl6
H60A	other	2.47496	0.00335		1	Hla-A
Mesp1	transcription regulator	2.47496	0.00335		1	Snai1
Raet1A	other	2.47496	0.00335		1	Hla-A
Raet1B	other	2.47496	0.00335		1	Hla-A
Raet1D/Raet1E	other	2.47496	0.00335		1	Hla-A
Ulbp1	transmembrane receptor	2.47496	0.00335		1	Hla-A
Wtap	other	2.47496	0.00335		1	Ccna2
Crem	transcription regulator	2.45346	0.00352		3	Bhlhe40,Egr1,Egr2
Ptx3	other	2.43533	0.00367		2	Ccl8,Egr2
Sh3Tc2	other	2.37469	0.00422		2	Egr1,Egr2
Bcl3	transcription regulator	2.34582	0.00451		2	Egr1,Egr2
Mapk3	kinase	2.34582	0.00451		2	Egr1,Egr2
Mrtfb	transcription regulator	2.29073	0.00512		3	Egr1,F2R,Hla-A
Nras	enzyme	2.29073	0.00512		3	Ctse,Hla-A,Ifi27
Tlr	group	2.28988	0.00513		2	Bcl6,Hla-A
Arhgap31	other	2.2644	0.00544		2	Col5A1,Snai1
Cdkn2A	transcription regulator	2.25649	0.00554		3	Ccl8,Egr1,Egr2
Mapk1	kinase	2.23433	0.00583		3	Egr1,Egr2,Ube2C
Mir17Hg	other	2.23433	0.00583		3	Col5A1,Heg1,Pkd2
Zbtb16	transcription regulator	2.2233	0.00598		3	Bcl6,Egr2,F2R
Mrtfa	transcription regulator	2.18046	0.0066		3	Egr1,F2R,Hla-A
Cideb	other	2.17522	0.00668		1	Plin2
Ehd3	other	2.17522	0.00668		1	Cacna1H
Emd	other	2.17522	0.00668		1	Egr1
Med12	transcription regulator	2.17522	0.00668		1	Egr2
Polr2A	enzyme	2.17522	0.00668		1	Egr2
Prkcsh	enzyme	2.17522	0.00668		1	Pkd2
Sec63	transporter	2.17522	0.00668		1	Pkd2
Ifngr1	transmembrane receptor	2.16685	0.00681		2	Bcl6,Ido1
Egr3	transcription regulator	2.14448	0.00717		2	Bcl6,Bhlhe40
Serpine2	other	2.14448	0.00717		2	Ccl21,Ccl8
Ampk	complex	2.12263	0.00754		2	Egr1,Snai1
Lmnb1	other	2.10127	0.00792		2	Fbn1,Plin2
Psmb11	peptidase	2.08991	0.00813		3	Ccl8,Col5A1,S1Pr1
Rce1	peptidase	2.0804	0.00831		2	Fbn1,Plin2
Irgm1	other	2.00218	0.00995		2	Ccna2,Ube2C
Cd93	other	2	0.01		1	Ccl21
Cks2	kinase	2	0.01		1	Ccna2
Erap1	peptidase	2	0.01		1	Hla-A
Gprc6A	g-protein coupled receptor	2	0.01		1	Egr1
Hcrt	other	2	0.01		1	Egr1
Hoxa1	transcription regulator	2	0.01		1	Egr2
Ifn	group	2	0.01		1	Ido1
Irs4	other	2	0.01		1	Egr1
Lamc1	other	2	0.01		1	Egr2
Prmt7	enzyme	2	0.01		1	Bcl6
Rala	enzyme	2	0.01		1	Snai1
Rpl13A	other	2	0.01		1	Ccl8
Tap1	transporter	2	0.01		1	Hla-A
Erk	group	1.98297	0.0104		2	Egr1,Egr2
Il5	cytokine	1.97881	0.0105		3	Bcl6,Hmmr,Pfkp
Hdac1	transcription regulator	1.95468	0.0111		3	Bcl6,Egr1,Snai1
Acox1	enzyme	1.92812	0.0118		3	Ctse,Itln1,Plin2
Il2Rg	transmembrane receptor	1.91364	0.0122		2	Bcl6,Hla-A
Nfkbia	transcription regulator	1.91364	0.0122		2	Ccl21,Hla-A
Rest	transcription regulator	1.91364	0.0122		2	Cacna1H,Snai1
Stat5A/B	group	1.91364	0.0122		2	Bcl6,F2R
Dgcr8	enzyme	1.89963	0.0126		2	Egr1,Egr2
Cks1B	kinase	1.87615	0.0133		1	Ccna2
Elk3	transcription regulator	1.87615	0.0133		1	Egr1
F2Rl3	g-protein coupled receptor	1.87615	0.0133		1	Egr1
Hoxd11	transcription regulator	1.87615	0.0133		1	Itga8
Pdcd1Lg2	enzyme	1.87615	0.0133		1	Ido1
Prokr1	g-protein coupled receptor	1.87615	0.0133		1	Snai1
Pkg	group	1.87615	0.0133		1	Egr1
Tnfsf18	cytokine	1.87615	0.0133		1	Ido1
Twsg1	other	1.87615	0.0133		1	Bcl6
Tshz3	transcription regulator	1.86646	0.0136		2	Col5A1,Fmod
Cd38	enzyme	1.86328	0.0137		3	Bcl6,Hmmr,Pfkp
Rgs10	enzyme	1.82102	0.0151		2	Bcl6,Ccl8
Bnip3L	other	1.79048	0.0162		2	Ccna2,Cdkn3
Eomes	transcription regulator	1.79048	0.0162		2	Bcl6,Mmp17
Erg	transcription regulator	1.77989	0.0166		1	F2R
Kidins220	transcription regulator	1.77989	0.0166		1	Egr1
Pea15	transporter	1.77989	0.0166		1	Egr2
Pik3C3	kinase	1.77989	0.0166		1	Hla-A
Rfx5	other	1.77989	0.0166		1	Hla-A
Tapbp	transporter	1.77989	0.0166		1	Hla-A
Sgc	complex	1.77989	0.0166		1	Egr1
Foxm1	transcription regulator	1.77728	0.0167		2	Ccna2,Snai1
F2R	g-protein coupled receptor	1.70115	0.0199		1	Egr1
Gpam	enzyme	1.70115	0.0199		1	Plin2
Loxl2	enzyme	1.70115	0.0199		1	Snai1
Mir17-92	group	1.70115	0.0199		1	Pkd2
Serca	group	1.70115	0.0199		1	Egr1
Tasp1	peptidase	1.70115	0.0199		1	Ccna2
Tff2	other	1.70115	0.0199		1	Ccna2
Tgfbr3	kinase	1.70115	0.0199		1	Snai1
Il2	cytokine	1.69897	0.02		3	Bcl6,Ccl8,Lrrc32
Id3	transcription regulator	1.6925	0.0203		3	Bcl6,Egr2,Pkd2
Il6	cytokine	1.66154	0.0218		3	Bcl6,Ido1,Itln1
Rel	transcription regulator	1.64207	0.0228		3	Dnah1,Egr2,Snai1
Cdx2	transcription regulator	1.63827	0.023		2	Ctse,Snai1
Cd80/Cd86	group	1.63451	0.0232		1	Ido1
Nlrc5	transcription regulator	1.63451	0.0232		1	Hla-A
Nos	group	1.63451	0.0232		1	Egr1
Rpa1	other	1.63451	0.0232		1	Fmod
Stmn1	other	1.63451	0.0232		1	Egr1
Wwp2	enzyme	1.63451	0.0232		1	Egr2
Mir-17-5P (And Other Mirnas W/Seed Aaagugc)	mature microrna	1.63451	0.0232		1	Egr2
Irf8	transcription regulator	1.61618	0.0242		2	Bcl6,Ido1
Stat6	transcription regulator	1.60555	0.0248	0.882	4	Bcl6,Egr1,Egr2,Ido1
Ctcf	transcription regulator	1.6038	0.0249		2	Egr1,Itga8
Adam12	peptidase	1.59346	0.0255		2	Ccl8,Fbn1
Dysf	other	1.59346	0.0255		2	Ccl8,Hla-A
Egr1	transcription regulator	1.59346	0.0255		2	Cacna1H,Ccl8
P38 Mapk	group	1.59346	0.0255		2	Egr1,Snai1
Ikbkb	kinase	1.58838	0.0258		3	Dusp6,Hla-A,Snai1
Eif4E	translation regulator	1.5817	0.0262		2	Hla-A,Snai1
Ackr3	g-protein coupled receptor	1.57675	0.0265		1	Fmod
Cd5L	transmembrane receptor	1.57675	0.0265		1	Ccl8
Gipr	g-protein coupled receptor	1.57675	0.0265		1	Ccl8
Hcar1	g-protein coupled receptor	1.57675	0.0265		1	Ido1
Ifn Type 1	group	1.57675	0.0265		1	Ido1
Msx1	transcription regulator	1.57675	0.0265		1	Egr2
Stk25	kinase	1.57675	0.0265		1	Plin2
Tyro3	kinase	1.57675	0.0265		1	Egr2
Mir-124-3P (And Other Mirnas W/Seed Aaggcac)	mature microrna	1.57675	0.0265		1	Egr1
Id2	transcription regulator	1.57675	0.0265		3	Bcl6,Egr2,Pkd2
Arnt	transcription regulator	1.57187	0.0268		2	S1Pr1,Ube2C
Hdac2	transcription regulator	1.55129	0.0281		2	Bcl6,Egr1
Ifng	cytokine	1.54061	0.0288	1.931	5	C4A/C4B,Ccl8,Egr2,F2R,Ido1
Spib	transcription regulator	1.54061	0.0288		2	Egr1,Egr2
Cdkn1A	kinase	1.53018	0.0295		2	Col5A1,Ube2C
Rcan1	other	1.52724	0.0297		1	Ccna2
Twist1	transcription regulator	1.52724	0.0297		1	Snai1
Zbtb7A	transcription regulator	1.52724	0.0297		1	Pfkp
Itk	kinase	1.50169	0.0315		2	F2R,Hla-A
Adcyap1	other	1.49214	0.0322		2	Col5A1,Egr1
Foxo1	transcription regulator	1.48812	0.0325		3	Ccna2,Fmod,S1Pr1
Ptger2	g-protein coupled receptor	1.4828	0.0329		2	Ccna2,Cdkn3
Acvrl1	kinase	1.48149	0.033		1	Plaur
Rarres2	transmembrane receptor	1.48149	0.033		1	Ccna2
Rnasel	enzyme	1.48149	0.033		1	Ctse
Shc1	other	1.48149	0.033		1	S1Pr1
Mir-135	microrna	1.48149	0.033		1	Ccl8
Tcr	complex	1.47237	0.0337		2	Egr1,Egr2
Csf1	cytokine	1.46344	0.0344		2	Egr2,Hla-A
N-Cor	group	1.46344	0.0344		2	Ccl8,Plin2
Prkaa2	kinase	1.44612	0.0358		2	Itih5,Snai1
Abca4	transporter	1.44129	0.0362		1	Cfb
Hoxa11	transcription regulator	1.44129	0.0362		1	Itga8
Ostm1	other	1.44129	0.0362		1	Bcl6
St8Sia1	enzyme	1.44129	0.0362		1	C4A/C4B
Taf4	transcription regulator	1.42829	0.0373		2	Bcl6,Fmod
Insig1	other	1.41117	0.0388		2	Ccl8,Plin2
Rptor	other	1.41117	0.0388		2	Dusp6,Snai1
Bgn	other	1.4045	0.0394		1	Fbn1
Cmklr1	g-protein coupled receptor	1.4045	0.0394		1	Ccna2
Dyrk1A	kinase	1.4045	0.0394		1	Ube2C
Ehf	transcription regulator	1.4045	0.0394		1	Plaur
Gab1	other	1.4045	0.0394		1	Egr2
Il12 (Family)	group	1.4045	0.0394		1	Ido1
Lrat	enzyme	1.4045	0.0394		1	Ccna2
Mir-127	microrna	1.4045	0.0394		1	Bcl6
Ifnar	group	1.4023	0.0396		2	Hla-A,Ido1
Ppif	enzyme	1.39469	0.0403		2	Ccl8,Rpl29 (Includes Others)
Apoe	transporter	1.383	0.0414		3	Egr1,F2R,Hmmr
Hsf1	transcription regulator	1.37779	0.0419		2	Ccna2,Fmod
Mapk9	kinase	1.37779	0.0419		2	Egr1,Rpsa
B4Galnt1	enzyme	1.36957	0.0427		1	C4A/C4B
Mapkap1	other	1.36957	0.0427		1	Snai1
Nfkb1	transcription regulator	1.3536	0.0443		2	Cfb,Egr1
Il4	cytokine	1.35067	0.0446		4	Bcl6,Egr2,Pfkp,Plin2
Atf6	transcription regulator	1.33819	0.0459		1	Plin2
Col9A1	other	1.33819	0.0459		1	Fmod
Fcer1G	transmembrane receptor	1.33819	0.0459		1	Ido1
Fc Gamma Receptor	group	1.33819	0.0459		1	Ccna2
Gon4L	transcription regulator	1.33819	0.0459		1	Ccna2
Vip	other	1.33819	0.0459		1	Defa3 (Includes Others)
Myc	transcription regulator	1.3279	0.047		3	Ccna2,Rpl29 (Includes Others),Rpsa
Ccr2	g-protein coupled receptor	1.31605	0.0483		2	Ccl8,Fbn1
Ciita	transcription regulator	1.30892	0.0491		1	Ctse
Cux1	transcription regulator	1.30892	0.0491		1	Ccl8
Itga9	other	1.30892	0.0491		1	Snai1
Pgf	growth factor	1.30892	0.0491		1	Egr1
Pou2F2	transcription regulator	1.30892	0.0491		1	Bcl6
Scx	transcription regulator	1.30892	0.0491		1	Snai1
Tnfsf9	other	1.30892	0.0491		1	Bcl6
Rxra	ligand-dependent nuclear receptor	1.30103	0.05		2	Ccl8,Ccna2

## Sheet: Table A9
Table A9. Details of the PCR primers used for conventional or quantitative PCR
Gene target	Accession number	5' primer	3' primer	Primer concentration (µM)	Annealing temperature (oC)	Product length (bp)	PCR type
Akt	NM_009652.3	CACGGATACCATGAACGACG	CACTGTCCACACACTCCAT	0.5	59.8	1399	Conventional
C4b	NM_009780.2	CTGTCACAGAACTTCGACTC	ATAAAGGTGTCCCCCACACT	0.2	62	151	qPCR
Cav1	NM_007616	GCAAATACGTAGACTCCGAG	CTCATATCTCTTTCTGCGTGC	0.5	61.5	528	Conventional
Ccl8	NM_021443.3	TCGGGTGCTGAAAAGCTAC	TGAGACTTCTGGTCAAGGATC	0.2	62	150	qPCR
Cd47	NM_001368415.1	TGTGGTCATCCCTTGCATC	GTGATCAATATGGCAATGGTG	0.5	61.5	681	Conventional
Cd81	NM_133655	CCAAATGCATCAAATACCTGC	GCCTCAGTACACGGA GCTG	0.5	61.5	695	Conventional
Cd9	NM_007657.4	GTCGTTCGTGCCTCTTGTCC	CTAGACCATTTCTCGGCTCCTG	0.5	68.8	722	Conventional
Cfb	NM_008198.2	GACAAGAAAGCCAGTTGTGAGAGA	CGGAATCTCCTTTGCATGTGT	0.2	62	148	qPCR
Col5a1	NM_015734.2	GTGACCACCCCATAATAGACACC	TCAGGGACCGCAGTGTCACA	0.2	58	170	qPCR
Ctse	NM_007799.3	TGACCGTGGAAATAACCAAGTG	CCTCTTTAGGGAACTGCGGG	0.1	62	51	qPCR
Egr1	NM_007913.5	GAGATGATGCTGCTGAGCAAC	TTGAGGATTGAAGGCGCTGC	0.2	66	150	qPCR
Heg1	NM_175256.5	ACAGTCACCAACAGCCTTGC	GCACACACATCGATACCC	0.2	58	118	qPCR
Hsp90aa1	NM_010480.5	CAGACCCAAGACCAACCAATG	ATGCGTGATGTGTCGTCATC	0.5	68.8	2171	Conventional
Ifi27	NM_026790.2	TGGCCATTCTGCAGTCTGCT	GATGTTCATGACACTGGCCAC	0.2	62	101	qPCR
Mfge8	NM_008594.2	GCATGCTACTCTGCGCCTC	CCTTGTAGGACGCCACATAC	0.5	61.5	1200	Conventional
Mif	NM_010798.3	CATGCCTATGTTCATCGTGAAC	GACTCAAGCGAAGGTGGAAC	0.5	61.5	352	Conventional
Nectin2	NM_008990.3	AGCTGGGCCGAACGAACTGATC	AGCCACAACTGTGCCATCCAGG	0.5	63.8	391	Conventional
Ppia	NM_008907.2	CAAATGCTGGACCAAACACAAACG	GTTCATGCCTTCTTTCACCTTCCC	0.25	60	110	qPCR
Rictor	NM_030168	CCCAGTGTTGACTTGAATCA	CAAGTCCAATGTAGTCATCGG	0.5	63.8	870	Conventional
Rplp0	NM_007475.5	GGACCCGAGAAGACCTCCTT	GCACATCACTCAGAATTTCAATGG	0.25	60	85	qPCR
